# Supplementary material for: Deconstructing transcriptional variations and their effects on immunomodulatory function among human mesenchymal stromal cells
Source: Stem Cell Res Ther. 2021 Jan 9;12:53. doi: 10.1186/s13287-020-02121-8 (PMC7796611; doi:10.1186/s13287-020-02121-8)
Supplement: Supplementary file 2 — Additional file 2: Table S1. Table S1 Information of MSCs RNA-seq samples downloaded from public GEO. Table S2. DM values for each gene expressed in MSC samples. Table S3. Information of samples clustered into different groups. Table S4 Results of different expression analysis among G0, G2, G3, and G4 groups. Table S5 Results of different expression analysis for INFγ treated vs untreat MSC paried samples. Table S6. List of genes differently respond to IFNγ treatment among ssG0, ssG2, and ssG4. Table S7. Overlap of genes between DRGs and CRGs. [file 13287_2020_2121_MOESM2_ESM.xlsx]

## Sheet: Table S1
Table S1. Table S1 Information of MSCs RNA-seq samples downloaded from public GEO.
No	GSM	reads	aligned exactly 1 time	percentage of aligned exactly 1 time	GSE	Cell line	Platform	SRR	seq_type	source	sex	donor age	medication	Treatment
1	GSM2495736	23692556	14781895	0.6239	GSE95072	BMH4-NoRx	Illumina HiSeq 3000	SRR5272623/SRR5272624	SE150	Bone marrow	male	unkown	healthy	No treatment
2	GSM2495739	22273525	13922149	0.6251	GSE95072	BMH6-NoRx	Illumina HiSeq 3000	SRR5272629/SRR5272630	SE150	Bone marrow	female	unkown	healthy	No treatment
3	GSM2495742	26419535	18114071	0.6856	GSE95072	BMH14-NoRx	Illumina HiSeq 3000	SRR5272635/SRR5272636	SE150	Bone marrow	female	unkown	healthy	No treatment
4	GSM2495745	31611490	22201331	0.7023	GSE95072	BMH17-NoRx	Illumina HiSeq 3000	SRR5272641/SRR5272642	SE150	Bone marrow	male	unkown	healthy	No treatment
5	GSM2495748	27720345	18421400	0.6645	GSE95072	BMH25-NoRx	Illumina HiSeq 3000	SRR5272647/SRR5272648	SE150	Bone marrow	male	unkown	healthy	No treatment
6	GSM3101010	21384740	14754479	0.69	GSE113253	RNA-seq, BM-hMSC-TERT4 undifferentiated rep2	Illumina HiSeq 1500	SRR7014574/ SRR7014575	SE50	Bone marrow	male	unkown	unkown	No treatment
7	GSM3101011	21923370	18030878	0.8225	GSE113253	RNA-seq, BM-hMSC-TERT4 undifferentiated rep3	Illumina HiSeq 1500	SRR7014576/SRR7014577	SE50	Bone marrow	male	unkown	unkown	No treatment
8	GSM3101038	14003578	11400262	0.8141	GSE113253	RNA-seq, AT-hMSC-TERT undifferentiated rep2	Illumina HiSeq 1500	SRR7014621/SRR7014622	SE50	Adipose tissue	female	unkown	unkown	No treatment
9	GSM1899420	11998925	9711736	0.8094	GSE73610	4+v	Illumina Genome Analyzer IIx	SRR2541168	SE74	Bone marrow	male	unkown	unkown	No treatment
10	GSM1899421	14727364	11561714	0.785	GSE73610	5H	Illumina Genome Analyzer IIx	SRR2541169	SE74	Bone marrow	male	unkown	unkown	No treatment
11	GSM1973958	21831294	16877190	0.7731	GSE76081	MSC Continuous culture donor 1	Illumina HiSeq 2500	SRR3021900	SE43	Adipose tissue	male	48	healthy	No treatment
12	GSM1973959	22311331	15907559	0.713	GSE76081	MSC Continuous culture donor 2	Illumina HiSeq 2500	SRR3021901	SE43	Adipose tissue	female	41	healthy	No treatment
13	GSM1973960	15284052	10527474	0.6888	GSE76081	MSC Continuous culture donor 3	Illumina HiSeq 2500	SRR3021902	SE43	Adipose tissue	female	68	healthy	No treatment
14	GSM2226754	10524832	8469692	0.8047	GSE84070	MSC2	Illumina Genome Analyzer Iix	SRR3745051	SE75	Bone marrow	male	unkown	unkown	No treatment
15	GSM2332729	42566070	35090896	0.8244	GSE87497	D1_NT_S1	Illumina HiSeq 2500	SRR4308566	SE101	Bone marrow	male	unkown	unkown	No treatment
16	GSM2332730	38634680	31901790	0.8257	GSE87497	D1_NT_S2	Illumina HiSeq 2500	SRR4308567	SE101	Bone marrow	male	unkown	unkown	No treatment
17	GSM2332731	36539886	30174677	0.8258	GSE87497	D1_NT_S3	Illumina HiSeq 2500	SRR4308568	SE101	Bone marrow	male	unkown	unkown	No treatment
18	GSM2332735	36915299	30232307	0.819	GSE87497	D5_NT_S1	Illumina HiSeq 2500	SRR4308572	SE101	Bone marrow	male	unkown	unkown	No treatment
19	GSM2332736	37973475	30178767	0.7947	GSE87497	D5_NT_S2	Illumina HiSeq 2500	SRR4308573	SE101	Bone marrow	male	unkown	unkown	No treatment
20	GSM2332737	36996983	30518793	0.8249	GSE87497	D5_NT_S3	Illumina HiSeq 2500	SRR4308574	SE101	Bone marrow	male	unkown	unkown	No treatment
21	GSM2332741	32358737	26409914	0.8162	GSE87497	D14_NT_S1	Illumina HiSeq 2500	SRR4308578	SE101	Bone marrow	male	unkown	unkown	No treatment
22	GSM2332742	36263190	29718877	0.8195	GSE87497	D14_NT_S2	Illumina HiSeq 2500	SRR4308579	SE101	Bone marrow	male	unkown	unkown	No treatment
23	GSM2332743	36044086	29485785	0.818	GSE87497	D14_NT_S3	Illumina HiSeq 2500	SRR4308580	SE101	Bone marrow	male	unkown	unkown	No treatment
24	GSM2868387	79567837	65498749	0.8232	GSE107490	Healthy_1	Illumina HiSeq 2000	SRR6329228	SE51	Bone marrow	male	range: 39-83 years	healthy	No treatment
25	GSM2868388	74500903	61635117	0.8273	GSE107490	Healthy_2	Illumina HiSeq 2000	SRR6329229	SE51	Bone marrow	male	range: 39-83 years	healthy	No treatment
26	GSM2868389	80798483	67809710	0.8392	GSE107490	Healthy_3	Illumina HiSeq 2000	SRR6329230	SE51	Bone marrow	male	range: 39-83 years	healthy	No treatment
27	GSM3101009	21819755	17956108	0.8229	GSE113253	RNA-seq, BM-hMSC-TERT4 undifferentiated rep1	Illumina HiSeq 1500	SRR7014573	SE50	Bone marrow	male	unkown	unkown	Telomerase-immortalized
28	GSM3101037	14776397	10085197	0.6825	GSE113253	RNA-seq, AT-hMSC-TERT undifferentiated rep1	Illumina HiSeq 1500	SRR7014620	SE50	Adipose tissue	female	unkown	unkown	Telomerase-immortalized
29	GSM3167454	55399159	42847008	0.7734	GSE115137	eMSCs_U_S1	Illumina HiSeq 3000	SRR7239990	SE50	Endometrial	female	unkown	unkown	U-Untreated/DMSO vehicle Control
30	GSM3167455	58510697	46915972	0.8018	GSE115137	eMSCs_U_S2	Illumina HiSeq 3000	SRR7239991	SE50	Endometrial	female	unkown	unkown	U-Untreated/DMSO vehicle Control
31	GSM3167456	62091343	48082801	0.7744	GSE115137	eMSCs_U_S3	Illumina HiSeq 3000	SRR7239992	SE50	Endometrial	female	unkown	unkown	U-Untreated/DMSO vehicle Control
32	GSM3167457	51908829	41638224	0.8021	GSE115137	eMSCs_U_S4	Illumina HiSeq 3000	SRR7239993	SE50	Endometrial	female	unkown	unkown	U-Untreated/DMSO vehicle Control
33	GSM3167458	60669953	48123136	0.7932	GSE115137	eMSCs_U_S5	Illumina HiSeq 3000	SRR7239994	SE50	Endometrial	female	unkown	unkown	U-Untreated/DMSO vehicle Control
34	GSM3167459	68154321	55162249	0.8094	GSE115137	eMSCs_U_S6	Illumina HiSeq 3000	SRR7239995	SE50	Endometrial	female	unkown	unkown	No treatment
35	GSM2823171	35350371	27731627	0.7845	GSE105145	BMSC_T7E	Illumina HiSeq 2000	SRR6189571	PE101	Bone marrow	female	unkown	unkown	No treatment
36	GSM2823172	32776046	25596091	0.7809	GSE105145	BMSC_T8E	Illumina HiSeq 2000	SRR6189572	PE101	Bone marrow	female	unkown	unkown	No treatment
37	GSM2823173	37057247	28115506	0.7587	GSE105145	BMSC_T9E	Illumina HiSeq 2000	SRR6189573	PE101	Bone marrow	male	unkown	unkown	No treatment
38	GSM2823174	38341429	29228569	0.7623	GSE105145	DPSC_1	Illumina HiSeq 2000	SRR6189574	PE101	Dental pulp	male	7- to 8-year-old children	unkown	No treatment
39	GSM2823175	41698340	31728233	0.7609	GSE105145	DPSC_2	Illumina HiSeq 2000	SRR6189575	PE101	Dental pulp	female	7- to 8-year-old children	unkown	No treatment
40	GSM2823176	39134100	29584262	0.756	GSE105145	DPSC_3	Illumina HiSeq 2000	SRR6189576	PE101	Dental pulp	female	7- to 8-year-old children	unkown	No treatment
41	GSM2944707	98038977	69963668	0.7136	GSE109503	Donor 1 Day 0	Illumina HiSeq 2500	SRR6491458	PE124	Bone marrow	female	unkown	unkown	No treatment
42	GSM2944708	107163825	74970530	0.6996	GSE109503	Donor 2 Day 0	Illumina HiSeq 2500	SRR6491459	PE124	Bone marrow	male	unkown	unkown	No treatment
43	GSM2944709	108412916	80560992	0.7431	GSE109503	Donor 3 Day 0	Illumina HiSeq 2500	SRR6491460	PE124	Bone marrow	male	unkown	unkown	No treatment
44	GSM3348027	23188395	18729494	0.8077	GSE118808	AM-MSC3	Illumina HiSeq 4000	SRR7724016	PE150	Amnionic membrane	male	newborn	unkown	No treatment
45	GSM3348028	22081844	16842813	0.7627	GSE118808	AM-MSC4	Illumina HiSeq 4000	SRR7724017	PE150	Amnionic membrane	male	newborn	unkown	No treatment
46	GSM3348029	23218293	18468584	0.7954	GSE118808	AM-MSC5	Illumina HiSeq 4000	SRR7724018	PE150	Amnionic membrane	male	newborn	unkown	No treatment
47	GSM3348030	22462010	18034384	0.8029	GSE118808	AM-MSC6	Illumina HiSeq 4000	SRR7724019	PE150	Amnionic membrane	female	newborn	unkown	No treatment
48	GSM3348031	23585001	18173945	0.7706	GSE118808	P-MSC3	Illumina HiSeq 4000	SRR7724020	PE150	Chorionic plate	male	newborn	unkown	No treatment
49	GSM3348033	20922215	15799525	0.7552	GSE118808	P-MSC5	Illumina HiSeq 4000	SRR7724022	PE150	Chorionic plate	male	newborn	unkown	No treatment
50	GSM3348034	22029023	17499562	0.7944	GSE118808	P-MSC6	Illumina HiSeq 4000	SRR7724023	PE150	Chorionic plate	female	newborn	unkown	No treatment
51	GSM3348035	23160344	17710786	0.7647	GSE118808	UC-MSC3	Illumina HiSeq 4000	SRR7724024	PE150	Umbilical cord	male	newborn	unkown	No treatment
52	GSM3348036	22780602	17910463	0.7862	GSE118808	UC-MSC4	Illumina HiSeq 4000	SRR7724025	PE150	Umbilical cord	male	newborn	unkown	No treatment
53	GSM3348037	23793202	19177344	0.806	GSE118808	UC-MSC5	Illumina HiSeq 4000	SRR7724026	PE150	Umbilical cord	male	newborn	unkown	No treatment
54	GSM3348038	22236525	17945676	0.807	GSE118808	UC-MSC6	Illumina HiSeq 4000	SRR7724027	PE150	Umbilical cord	female	newborn	unkown	No treatment
55	GSM3444209	17232973	12140522	0.7045	GSE121697	untreated_S01	Illumina HiSeq 3000	SRR8098997	PE101	Bone marrow	female	unkown	unkown	No treatment
56	GSM3444210	16677487	11671181	0.6998	GSE121697	untreated_S02	Illumina HiSeq 3000	SRR8098998	PE101	Bone marrow	female	unkown	unkown	No treatment
57	GSM3444211	13571062	9540073	0.703	GSE121697	untreated_S03	Illumina HiSeq 3000	SRR8098999	PE101	Bone marrow	female	unkown	unkown	No treatment
58	GSM3457521	39892266	27439515	0.6878	GSE122193	UCMSC Mock	Illumina HiSeq 2500	SRR8159669	PE101	Umbilical cord	female	newborn	unkown	No treatment
59	GSM3517971	13195337	10956919	0.8304	GSE123973	US-1622963: LONZA DPSC-3	Illumina HiSeq 2500	SRR8331128	PE51	Dental pulp	female	unkown	unkown	No treatment
60	GSM3692317	19535440	12997656	0.6653	GSE129058	Bone marrow-derived mesenchymal stromal cells [MSC_Adh_2_S11]	Illumina NextSeq 500	SRR8815700	PE76	Bone marrow	male	unkown	unkown	No treatment
61	GSM3771255	34041732	26892465	0.79	GSE131355	UC-MSC	Illumina NovaSeq 6000	SRR9073711	PE150	Umbilical cord	female	newborn	unkown	No treatment
62	GSM3771256	29807772	23292178	0.7814	GSE131355	AM-MSC	Illumina NovaSeq 6000	SRR9073712	PE150	Amniotic membrane	female	newborn	unkown	No treatment
63	GSM3771257	28646089	22657898	0.791	GSE131355	CM-MSC	Illumina NovaSeq 6000	SRR9073713	PE150	Chorionic embrane	female	newborn	unkown	No treatment
64	GSM3771258	33156256	25936307	0.7822	GSE131355	CV-MSC	Illumina NovaSeq 6000	SRR9073714	PE150	Chorionic villi	female	newborn	unkown	No treatment
65	GSM3517965	20130529	16286377	0.809039	GSE123973	US-1622941: 44-1	Illumina HiSeq 2500	SRR8331114/SRR8331115	PE51	Dental pulp	female	ranging from 9 to 58 years old	unkown	No treatment
66	GSM3517966	28760201	22197757	0.771822	GSE123973	US-1622946: 45-1	Illumina HiSeq 2500	SRR8331116/SRR8331117	PE51	Dental pulp	male	ranging from 9 to 59 years old	unkown	No treatment
67	GSM3517967	32373882	27555532	0.851166	GSE123973	US-1622950: 45-2	Illumina HiSeq 2500	SRR8331118/SRR8331119	PE51	Dental pulp	male	ranging from 9 to 60 years old	unkown	No treatment
68	GSM3517968	32573445	26419189	0.811065	GSE123973	US-1622965: 45-3	Illumina HiSeq 2500	SRR8331120/SRR8331121	PE51	Dental pulp	male	ranging from 9 to 61 years old	unkown	No treatment
69	GSM3517970	14697356	11954341	0.813367	GSE123973	US-1622978: LONZA DPSC-2	Illumina HiSeq 2500	SRR8331125/SRR8331126/SRR8331127	PE51	Dental pulp	female	ranging from 9 to 62 years old	unkown	No treatment

## Sheet: Table S2
Table S2. DM values for each gene expressed in MSC samples.
ensembl_gene_id	Length	chromosome_name	hgnc_symbol	hgnc_id	DM
ENSG00000227232	1351	1	WASH7P	HGNC:38034	0.00395027
ENSG00000279457	1982	1	WASH9P	HGNC:53981	-0.347218
ENSG00000225972	372	1	MTND1P23	HGNC:42092	1.99084
ENSG00000225630	1044	1	MTND2P28	HGNC:42129	0.376791
ENSG00000237973	1543	1	MTCO1P12	HGNC:52014	0.858232
ENSG00000229344	682	1	MTCO2P12	HGNC:52028	0.8211
ENSG00000240409	207	1	MTATP8P1	HGNC:44571	0.965328
ENSG00000248527	681	1	MTATP6P1	HGNC:44575	0.402435
ENSG00000198744	547	1	MTCO3P12	HGNC:52042	1.58231
ENSG00000237491	5517	1	LINC01409	HGNC:50701	-0.188627
ENSG00000177757	1947	1	FAM87B	HGNC:32236	0.225531
ENSG00000228794	9470	1	LINC01128	HGNC:49377	0.0616637
ENSG00000225880	1317	1	LINC00115	HGNC:26211	-0.507339
ENSG00000223764	4152	1	LINC02593	HGNC:53933	0.555417
ENSG00000187634	3214	1	SAMD11	HGNC:28706	0.282603
ENSG00000188976	5539	1	NOC2L	HGNC:24517	-0.0426333
ENSG00000187961	3395	1	KLHL17	HGNC:24023	-0.0821908
ENSG00000187583	2833	1	PLEKHN1	HGNC:25284	0.221649
ENSG00000187642	3424	1	PERM1	HGNC:28208	-0.00907704
ENSG00000188290	1118	1	HES4	HGNC:24149	0.418647
ENSG00000187608	942	1	ISG15	HGNC:4053	1.90037
ENSG00000188157	10758	1	AGRN	HGNC:329	0.281994
ENSG00000131591	6322	1	C1orf159	HGNC:26062	-0.135075
ENSG00000186891	1370	1	TNFRSF18	HGNC:11914	0.0411838
ENSG00000078808	4709	1	SDF4	HGNC:24188	-0.208513
ENSG00000176022	2777	1	B3GALT6	HGNC:17978	-0.238452
ENSG00000184163	1794	1	C1QTNF12	HGNC:32308	-0.471145
ENSG00000160087	4712	1	UBE2J2	HGNC:19268	-0.183581
ENSG00000230415	513	1	LINC01786	HGNC:52575	-0.376285
ENSG00000162572	4025	1	SCNN1D	HGNC:10601	-0.016326
ENSG00000131584	8809	1	ACAP3	HGNC:16754	0.139523
ENSG00000169972	2489	1	PUSL1	HGNC:26914	-0.0842616
ENSG00000127054	8220	1	INTS11	HGNC:26052	-0.256861
ENSG00000224051	2556	1	CPTP	HGNC:28116	0.0957344
ENSG00000169962	3433	1	TAS1R3	HGNC:15661	-0.316346
ENSG00000107404	3814	1	DVL1	HGNC:3084	-0.161962
ENSG00000162576	3622	1	MXRA8	HGNC:7542	0.246897
ENSG00000175756	1669	1	AURKAIP1	HGNC:24114	0.371282
ENSG00000221978	6850	1	CCNL2	HGNC:20570	0.148252
ENSG00000224870	2525	1	MRPL20-AS1	HGNC:27125	-0.411136
ENSG00000242485	2788	1	MRPL20	HGNC:14478	0.044398
ENSG00000264293	293	1	RN7SL657P	HGNC:46673	-0.510558
ENSG00000235098	2644	1	ANKRD65	HGNC:42950	0.398344
ENSG00000179403	5065	1	VWA1	HGNC:30910	0.712152
ENSG00000215915	3976	1	ATAD3C	HGNC:32151	-0.260637
ENSG00000160072	7682	1	ATAD3B	HGNC:24007	0.114339
ENSG00000197785	3069	1	ATAD3A	HGNC:25567	0.0254423
ENSG00000205090	1380	1	TMEM240	HGNC:25186	-0.152661
ENSG00000160075	6925	1	SSU72	HGNC:25016	-0.349326
ENSG00000228594	2085	1	FNDC10	HGNC:42951	0.371296
ENSG00000197530	8767	1	MIB2	HGNC:30577	0.254951
ENSG00000189409	2714	1	MMP23B	HGNC:7171	0.314293
ENSG00000248333	3488	1	CDK11B	HGNC:1729	-0.268292
ENSG00000189339	8395	1	SLC35E2B	HGNC:33941	0.0157824
ENSG00000008128	4701	1	CDK11A	HGNC:1730	-0.193144
ENSG00000215790	3264	1	SLC35E2A	HGNC:20863	-0.212242
ENSG00000008130	5570	1	NADK	HGNC:29831	-0.468957
ENSG00000078369	6417	1	GNB1	HGNC:4396	-0.622828
ENSG00000169885	2321	1	CALML6	HGNC:24193	-0.28747
ENSG00000067606	7636	1	PRKCZ	HGNC:9412	-0.171904
ENSG00000182873	1734	1	PRKCZ-AS1	HGNC:40477	-0.504955
ENSG00000162585	10916	1	FAAP20	HGNC:26428	0.561707
ENSG00000157933	6080	1	SKI	HGNC:10896	-0.255126
ENSG00000116151	11337	1	MORN1	HGNC:25852	-0.830957
ENSG00000157916	5691	1	RER1	HGNC:30309	-0.372469
ENSG00000157911	3789	1	PEX10	HGNC:8851	-0.346138
ENSG00000149527	10781	1	PLCH2	HGNC:29037	0.694505
ENSG00000157881	5107	1	PANK4	HGNC:19366	-0.498233
ENSG00000238164	6137	1	TNFRSF14-AS1	HGNC:26966	0.230874
ENSG00000157873	6219	1	TNFRSF14	HGNC:11912	0.756033
ENSG00000157870	3371	1	PRXL2B	HGNC:28390	0.346787
ENSG00000142606	3844	1	MMEL1	HGNC:14668	-0.0479004
ENSG00000177133	5600	1	PRDM16-DT	HGNC:48664	0.339038
ENSG00000142611	9767	1	PRDM16	HGNC:14000	0.749808
ENSG00000130762	5563	1	ARHGEF16	HGNC:15515	0.447489
ENSG00000162591	7039	1	MEGF6	HGNC:3232	1.21428
ENSG00000158109	2414	1	TPRG1L	HGNC:27007	-0.104903
ENSG00000116213	7604	1	WRAP73	HGNC:12759	-0.344542
ENSG00000227372	7205	1	TP73-AS1	HGNC:29052	-0.357288
ENSG00000235169	954	1	SMIM1	HGNC:44204	-0.126651
ENSG00000130764	4516	1	LRRC47	HGNC:29207	-0.499979
ENSG00000116198	7876	1	CEP104	HGNC:24866	-0.35144
ENSG00000169598	3870	1	DFFB	HGNC:2773	-0.752239
ENSG00000198912	4388	1	C1orf174	HGNC:27915	-0.75072
ENSG00000196581	12405	1	AJAP1	HGNC:30801	1.34263
ENSG00000131697	13167	1	NPHP4	HGNC:19104	-0.275651
ENSG00000069424	9534	1	KCNAB2	HGNC:6229	-0.120581
ENSG00000116251	4900	1	RPL22	HGNC:10315	0.13126
ENSG00000158286	6585	1	RNF207	HGNC:32947	0.0627826
ENSG00000116237	4910	1	ICMT	HGNC:5350	-0.354141
ENSG00000158292	4082	1	GPR153	HGNC:23618	0.206155
ENSG00000097021	4124	1	ACOT7	HGNC:24157	0.432477
ENSG00000187017	4651	1	ESPN	HGNC:13281	-0.287226
ENSG00000215788	3918	1	TNFRSF25	HGNC:11910	0.277734
ENSG00000171680	6920	1	PLEKHG5	HGNC:29105	0.292149
ENSG00000162408	7293	1	NOL9	HGNC:26265	0.149732
ENSG00000204859	4503	1	ZBTB48	HGNC:4930	-0.447726
ENSG00000162413	6901	1	KLHL21	HGNC:29041	0.214263
ENSG00000116273	3681	1	PHF13	HGNC:22983	-0.0736538
ENSG00000041988	4072	1	THAP3	HGNC:20855	-0.196128
ENSG00000007923	5083	1	DNAJC11	HGNC:25570	-0.287217
ENSG00000171735	10033	1	CAMTA1	HGNC:18806	-0.29022
ENSG00000049245	2760	1	VAMP3	HGNC:12644	-0.620177
ENSG00000049246	8099	1	PER3	HGNC:8847	0.238069
ENSG00000049247	1791	1	UTS2	HGNC:12636	-0.0392004
ENSG00000049249	6331	1	TNFRSF9	HGNC:11924	0.660577
ENSG00000116288	2397	1	PARK7	HGNC:16369	0.00225074
ENSG00000116285	4186	1	ERRFI1	HGNC:18185	0.557907
ENSG00000162426	2888	1	SLC45A1	HGNC:17939	-0.412914
ENSG00000142599	11503	1	RERE	HGNC:9965	0.157244
ENSG00000074800	3958	1	ENO1	HGNC:3350	-0.309572
ENSG00000230679	456	1	ENO1-AS1	HGNC:40214	-0.225582
ENSG00000142583	6693	1	SLC2A5	HGNC:11010	0.976514
ENSG00000180758	5372	1	GPR157	HGNC:23687	-0.210381
ENSG00000228526	4571	1	MIR34AHG	HGNC:51913	0.243891
ENSG00000234546	1662	1	LNCTAM34A	HGNC:52548	-0.275962
ENSG00000049239	9321	1	H6PD	HGNC:4795	0.253204
ENSG00000171621	3403	1	SPSB1	HGNC:30628	0.38291
ENSG00000171612	3854	1	SLC25A33	HGNC:29681	-0.444675
ENSG00000188807	6966	1	TMEM201	HGNC:33719	0.00490289
ENSG00000171608	6332	1	PIK3CD	HGNC:8977	0.149259
ENSG00000231789	939	1	PIK3CD-AS2	HGNC:51334	0.644
ENSG00000171603	5559	1	CLSTN1	HGNC:17447	-0.257213
ENSG00000178585	3339	1	CTNNBIP1	HGNC:16913	-0.16244
ENSG00000162441	2794	1	LZIC	HGNC:17497	-0.456267
ENSG00000173614	4610	1	NMNAT1	HGNC:17877	-0.515262
ENSG00000130939	9128	1	UBE4B	HGNC:12500	-0.274394
ENSG00000054523	17720	1	KIF1B	HGNC:16636	-0.0712322
ENSG00000264501	293	1	RN7SL731P	HGNC:46747	-0.479475
ENSG00000142657	2966	1	PGD	HGNC:8891	0.213784
ENSG00000251503	2244	1	CENPS-CORT	HGNC:38843	-0.38716
ENSG00000175279	1739	1	CENPS	HGNC:23163	-0.306921
ENSG00000241563	1130	1	CORT	HGNC:2257	-0.0627152
ENSG00000160049	6622	1	DFFA	HGNC:2772	-0.261459
ENSG00000142655	2995	1	PEX14	HGNC:8856	0.0103142
ENSG00000130940	11336	1	CASZ1	HGNC:26002	-0.227028
ENSG00000120948	6071	1	TARDBP	HGNC:11571	-0.467788
ENSG00000009724	4251	1	MASP2	HGNC:6902	-0.167108
ENSG00000116649	1898	1	SRM	HGNC:11296	0.234288
ENSG00000171824	6003	1	EXOSC10	HGNC:9138	-0.397344
ENSG00000230337	536	1	EXOSC10-AS1	HGNC:40456	-0.568012
ENSG00000198793	12119	1	MTOR	HGNC:3942	-0.309528
ENSG00000225602	763	1	MTOR-AS1	HGNC:40242	-0.469724
ENSG00000171819	2238	1	ANGPTL7	HGNC:24078	1.16061
ENSG00000120942	5082	1	UBIAD1	HGNC:30791	-0.0552229
ENSG00000116661	2333	1	FBXO2	HGNC:13581	0.534708
ENSG00000132879	3527	1	FBXO44	HGNC:24847	0.181946
ENSG00000116663	1811	1	FBXO6	HGNC:13585	0.0757531
ENSG00000116670	3324	1	MAD2L2	HGNC:6764	0.554701
ENSG00000162490	7346	1	DRAXIN	HGNC:25054	0.00154762
ENSG00000177674	2435	1	AGTRAP	HGNC:13539	0.05929
ENSG00000215910	6499	1	C1orf167	HGNC:25262	-0.261375
ENSG00000177000	10214	1	MTHFR	HGNC:7436	0.0571898
ENSG00000011021	6938	1	CLCN6	HGNC:2024	0.0265519
ENSG00000175206	1120	1	NPPA	HGNC:7939	-0.123188
ENSG00000120937	694	1	NPPB	HGNC:7940	0.652837
ENSG00000199347	120	1	RNU5E-1	HGNC:10215	1.24388
ENSG00000116685	3281	1	KIAA2013	HGNC:28513	-0.193421
ENSG00000083444	5320	1	PLOD1	HGNC:9081	0.00175777
ENSG00000116688	4973	1	MFN2	HGNC:16877	-0.679331
ENSG00000116691	2821	1	MIIP	HGNC:25715	0.100816
ENSG00000120949	3738	1	TNFRSF8	HGNC:11923	0.260974
ENSG00000028137	3766	1	TNFRSF1B	HGNC:11917	0.946204
ENSG00000048707	20023	1	VPS13D	HGNC:23595	-0.215973
ENSG00000162496	3036	1	DHRS3	HGNC:17693	0.762907
ENSG00000162493	3707	1	PDPN	HGNC:29602	1.43479
ENSG00000116731	10923	1	PRDM2	HGNC:9347	-0.0645983
ENSG00000189337	12644	1	KAZN	HGNC:29173	0.223593
ENSG00000175147	7100	1	TMEM51-AS1	HGNC:26301	0.170468
ENSG00000171729	2240	1	TMEM51	HGNC:25488	0.567791
ENSG00000142621	12805	1	FHAD1	HGNC:29408	0.212873
ENSG00000233485	3105	1	FHAD1-AS1	HGNC:41241	0.276588
ENSG00000142634	2531	1	EFHD2	HGNC:28670	0.567102
ENSG00000132906	5269	1	CASP9	HGNC:1511	-0.323348
ENSG00000116138	8563	1	DNAJC16	HGNC:29157	-0.208809
ENSG00000116771	2500	1	AGMAT	HGNC:18407	-0.397668
ENSG00000197312	12136	1	DDI2	HGNC:24578	0.117707
ENSG00000215695	1854	1	RSC1A1	HGNC:10458	0.115053
ENSG00000116786	4122	1	PLEKHM2	HGNC:29131	-0.211356
ENSG00000162461	3195	1	SLC25A34	HGNC:27653	-0.493526
ENSG00000162458	4716	1	FBLIM1	HGNC:24686	-0.086039
ENSG00000233954	2180	1	UQCRHL	HGNC:51714	0.107207
ENSG00000065526	13294	1	SPEN	HGNC:17575	0.204237
ENSG00000116809	4240	1	ZBTB17	HGNC:12936	-0.0858161
ENSG00000173641	3910	1	HSPB7	HGNC:5249	1.2819
ENSG00000185519	1701	1	FAM131C	HGNC:26717	0.235249
ENSG00000142627	4159	1	EPHA2	HGNC:3386	0.190991
ENSG00000234166	439	1	ARHGEF19-AS1	HGNC:39996	-0.332161
ENSG00000142632	3745	1	ARHGEF19	HGNC:26604	0.172218
ENSG00000237276	1990	1	ANO7L1	HGNC:32248	0.226899
ENSG00000132881	1545	1	CPLANE2	HGNC:28127	-0.735236
ENSG00000037637	8984	1	FBXO42	HGNC:29249	-0.712189
ENSG00000055070	4747	1	SZRD1	HGNC:30232	-0.306252
ENSG00000187144	4506	1	SPATA21	HGNC:28026	-0.49299
ENSG00000157191	5559	1	NECAP2	HGNC:25528	-0.142468
ENSG00000226029	3245	1	LINC01772	HGNC:52562	-0.208372
ENSG00000080947	6813	1	CROCCP3	HGNC:29405	-0.146913
ENSG00000233421	2068	1	LINC01783	HGNC:52573	-0.15877
ENSG00000219481	12212	1	NBPF1	HGNC:26088	0.0262678
ENSG00000215908	3943	1	CROCCP2	HGNC:28170	-0.232053
ENSG00000186301	2291	1	MST1P2	HGNC:7383	-0.170777
ENSG00000236698	435	1	EIF1AXP1	HGNC:19900	-0.266358
ENSG00000058453	8871	1	CROCC	HGNC:21299	0.0563303
ENSG00000186715	5180	1	MST1L	HGNC:7390	-0.419843
ENSG00000117122	2915	1	MFAP2	HGNC:7033	0.498381
ENSG00000159363	5253	1	ATP13A2	HGNC:30213	0.0960694
ENSG00000117118	2462	1	SDHB	HGNC:10681	-0.140577
ENSG00000117115	5984	1	PADI2	HGNC:18341	0.94194
ENSG00000204362	4676	1	LINC02783	HGNC:54303	-0.168217
ENSG00000142623	4903	1	PADI1	HGNC:18367	0.104614
ENSG00000227751	311	1	RCC2-AS1	HGNC:41262	-0.0053494
ENSG00000179051	4126	1	RCC2	HGNC:30297	-0.341457
ENSG00000074964	7817	1	ARHGEF10L	HGNC:25540	0.240685
ENSG00000159423	3689	1	ALDH4A1	HGNC:406	0.42876
ENSG00000169991	6188	1	IFFO2	HGNC:27006	0.241352
ENSG00000127481	24675	1	UBR4	HGNC:30313	-0.191872
ENSG00000230424	507	1	EMC1-AS1	HGNC:54050	-0.155727
ENSG00000127463	10650	1	EMC1	HGNC:28957	-0.470462
ENSG00000053372	2822	1	MRTO4	HGNC:18477	0.0602576
ENSG00000162482	1710	1	AKR7A3	HGNC:390	-0.493251
ENSG00000053371	1781	1	AKR7A2	HGNC:389	-0.122135
ENSG00000040487	2686	1	SLC66A1	HGNC:26001	-0.230709
ENSG00000077549	3238	1	CAPZB	HGNC:1491	-0.00650411
ENSG00000173436	5227	1	MICOS10	HGNC:32068	0.242225
ENSG00000270136	2493	1	MICOS10-NBL1	HGNC:48338	0.639405
ENSG00000158747	3465	1	NBL1	HGNC:7650	0.719353
ENSG00000162542	4054	1	TMCO4	HGNC:27393	0.489215
ENSG00000169914	6767	1	OTUD3	HGNC:29038	-0.493522
ENSG00000188257	1685	1	PLA2G2A	HGNC:9031	1.30381
ENSG00000127472	2607	1	PLA2G5	HGNC:9038	0.555868
ENSG00000162545	2615	1	CAMK2N1	HGNC:24190	0.82295
ENSG00000090432	2438	1	MUL1	HGNC:25762	-0.128028
ENSG00000183114	2572	1	FAM43B	HGNC:31791	0.862586
ENSG00000158825	963	1	CDA	HGNC:1712	0.356726
ENSG00000158828	4836	1	PINK1	HGNC:14581	-0.011943
ENSG00000117242	4443	1	PINK1-AS	HGNC:38872	-0.213272
ENSG00000244038	2721	1	DDOST	HGNC:2728	-0.386149
ENSG00000117245	4470	1	KIF17	HGNC:19167	0.144284
ENSG00000189410	4423	1	SH2D5	HGNC:28819	0.664019
ENSG00000127483	7442	1	HP1BP3	HGNC:24973	-0.439476
ENSG00000075151	9596	1	EIF4G3	HGNC:3298	-0.296537
ENSG00000117298	7265	1	ECE1	HGNC:3146	0.22138
ENSG00000227001	661	1	NBPF2P	HGNC:31987	0.342619
ENSG00000187952	1234	1	HS6ST1P1	HGNC:31835	-0.270892
ENSG00000142794	6812	1	NBPF3	HGNC:25076	0.497539
ENSG00000162551	3007	1	ALPL	HGNC:438	1.32544
ENSG00000090686	9497	1	USP48	HGNC:18533	-0.572054
ENSG00000187942	4490	1	LDLRAD2	HGNC:32071	0.321889
ENSG00000142798	17684	1	HSPG2	HGNC:5273	0.12486
ENSG00000218510	2406	1	LINC00339	HGNC:25011	-0.229457
ENSG00000070831	3598	1	CDC42	HGNC:1736	-0.452028
ENSG00000162552	4527	1	WNT4	HGNC:12783	1.05903
ENSG00000184677	8992	1	ZBTB40	HGNC:29045	-0.36623
ENSG00000133216	12516	1	EPHB2	HGNC:3393	0.716719
ENSG00000264014	68	1	MIR4253	HGNC:38231	0.19986
ENSG00000004487	5435	1	KDM1A	HGNC:29079	-0.315268
ENSG00000169641	9658	1	LUZP1	HGNC:14985	-0.100541
ENSG00000179546	2835	1	HTR1D	HGNC:5289	0.29613
ENSG00000261326	5444	1	LINC01355	HGNC:50584	0.16229
ENSG00000125944	8676	1	HNRNPR	HGNC:5047	-0.303762
ENSG00000125945	4392	1	ZNF436	HGNC:20814	0.549727
ENSG00000249087	2655	1	ZNF436-AS1	HGNC:25122	0.000563686
ENSG00000204219	3515	1	TCEA3	HGNC:11615	0.912153
ENSG00000088280	4988	1	ASAP3	HGNC:14987	0.469131
ENSG00000007968	5457	1	E2F2	HGNC:3114	0.225735
ENSG00000117318	1797	1	ID3	HGNC:5362	0.507365
ENSG00000142676	1987	1	RPL11	HGNC:10301	0.461777
ENSG00000011007	5391	1	ELOA	HGNC:11620	-0.355076
ENSG00000236810	1347	1	ELOA-AS1	HGNC:50582	0.267409
ENSG00000057757	2186	1	PITHD1	HGNC:25022	-0.422442
ENSG00000011009	2196	1	LYPLA2	HGNC:6738	0.0984905
ENSG00000117308	3978	1	GALE	HGNC:4116	0.295038
ENSG00000117305	5658	1	HMGCL	HGNC:5005	0.0537925
ENSG00000179163	2047	1	FUCA1	HGNC:4006	0.355644
ENSG00000230228	368	1	H3P1	HGNC:43794	-0.0105451
ENSG00000189266	2564	1	PNRC2	HGNC:23158	-0.0169422
ENSG00000188529	10277	1	SRSF10	HGNC:16713	-0.199407
ENSG00000142661	9254	1	MYOM3	HGNC:26679	0.199558
ENSG00000001460	8511	1	STPG1	HGNC:28070	0.000529844
ENSG00000001461	9404	1	NIPAL3	HGNC:25233	0.333565
ENSG00000117602	7077	1	RCAN3	HGNC:3042	0.253309
ENSG00000264443	1445	1	NCMAP-DT	HGNC:54327	-0.240945
ENSG00000133226	8168	1	SRRM1	HGNC:16638	0.241363
ENSG00000169504	4495	1	CLIC4	HGNC:13518	0.138942
ENSG00000020633	4523	1	RUNX3	HGNC:10473	1.0616
ENSG00000117614	3370	1	SYF2	HGNC:19824	-0.258632
ENSG00000117616	6804	1	RSRP1	HGNC:25234	0.149301
ENSG00000187010	3313	1	RHD	HGNC:10009	-0.317829
ENSG00000224183	480	1	SDHDP6	HGNC:10689	-0.322371
ENSG00000183726	3410	1	TMEM50A	HGNC:30590	-0.417525
ENSG00000188672	2433	1	RHCE	HGNC:10008	-0.0664826
ENSG00000204178	3979	1	MACO1	HGNC:25572	-0.259825
ENSG00000157978	5397	1	LDLRAP1	HGNC:18640	-0.109393
ENSG00000117643	9026	1	MAN1C1	HGNC:19080	0.610968
ENSG00000162430	4424	1	SELENON	HGNC:15999	-0.241339
ENSG00000117640	5817	1	MTFR1L	HGNC:28836	-0.38237
ENSG00000127423	2408	1	AUNIP	HGNC:28363	-0.326382
ENSG00000182749	3297	1	PAQR7	HGNC:23146	-0.229996
ENSG00000117632	6261	1	STMN1	HGNC:6510	0.387192
ENSG00000158006	3835	1	PAFAH2	HGNC:8579	-0.465783
ENSG00000158008	4537	1	EXTL1	HGNC:3515	0.795821
ENSG00000175087	4535	1	PDIK1L	HGNC:18981	-0.452917
ENSG00000142684	1956	1	ZNF593	HGNC:30943	0.368302
ENSG00000142675	4043	1	CNKSR1	HGNC:19700	-0.437046
ENSG00000130695	5422	1	CEP85	HGNC:25309	-0.14971
ENSG00000142669	1786	1	SH3BGRL3	HGNC:15568	0.480982
ENSG00000158062	4704	1	UBXN11	HGNC:30600	0.47727
ENSG00000117682	5596	1	DHDDS	HGNC:20603	-0.0889468
ENSG00000198830	2509	1	HMGN2	HGNC:4986	0.0951489
ENSG00000117676	5884	1	RPS6KA1	HGNC:10430	0.00998188
ENSG00000117713	9246	1	ARID1A	HGNC:11110	0.2142
ENSG00000060642	3382	1	PIGV	HGNC:26031	-0.363722
ENSG00000204160	5436	1	ZDHHC18	HGNC:20712	-0.232309
ENSG00000175793	1320	1	SFN	HGNC:10773	0.806963
ENSG00000142751	4979	1	GPN2	HGNC:25513	-0.774018
ENSG00000198746	2225	1	GPATCH3	HGNC:25720	-0.464056
ENSG00000090273	2856	1	NUDC	HGNC:8045	0.145732
ENSG00000253368	1976	1	TRNP1	HGNC:34348	0.767392
ENSG00000158246	2368	1	TENT5B	HGNC:28273	0.201742
ENSG00000090020	5974	1	SLC9A1	HGNC:11071	0.297142
ENSG00000142784	6024	1	WDTC1	HGNC:29175	-0.257992
ENSG00000186501	4476	1	TMEM222	HGNC:25363	0.325776
ENSG00000241547	468	1	ACTG1P20	HGNC:51500	-0.184323
ENSG00000142765	5584	1	SYTL1	HGNC:15584	-0.273411
ENSG00000142733	4951	1	MAP3K6	HGNC:6858	-0.16735
ENSG00000181773	2115	1	GPR3	HGNC:4484	0.0241021
ENSG00000158195	5676	1	WASF2	HGNC:12733	-0.30197
ENSG00000126705	7157	1	AHDC1	HGNC:25230	-0.0582856
ENSG00000126709	865	1	IFI6	HGNC:4054	1.80049
ENSG00000009780	4034	1	FAM76A	HGNC:28530	-0.28791
ENSG00000117758	3846	1	STX12	HGNC:11430	-0.0898765
ENSG00000117751	2819	1	PPP1R8	HGNC:9296	-0.879522
ENSG00000252947	166	1	SCARNA1	HGNC:32555	-0.0522536
ENSG00000130775	4621	1	THEMIS2	HGNC:16839	0.375119
ENSG00000117748	2019	1	RPA2	HGNC:10290	0.00022784
ENSG00000158156	2743	1	XKR8	HGNC:25508	-0.112056
ENSG00000158161	6483	1	EYA3	HGNC:3521	-0.161471
ENSG00000228589	681	1	SPCS2P4	HGNC:45237	0.0942613
ENSG00000126698	2888	1	DNAJC8	HGNC:15470	-0.37961
ENSG00000130770	2225	1	ATP5IF1	HGNC:871	0.0423928
ENSG00000130766	3453	1	SESN2	HGNC:20746	0.512113
ENSG00000130772	2019	1	MED18	HGNC:25944	-0.413537
ENSG00000204138	7322	1	PHACTR4	HGNC:25793	0.122011
ENSG00000180198	3888	1	RCC1	HGNC:1913	0.110697
ENSG00000242125	4088	1	SNHG3	HGNC:10118	1.14156
ENSG00000274266	206	1	SNORA73A	HGNC:10115	2.1925
ENSG00000200087	204	1	SNORA73B	HGNC:10116	2.05485
ENSG00000180098	4311	1	TRNAU1AP	HGNC:30813	-0.383282
ENSG00000197989	3377	1	SNHG12	HGNC:30062	-0.189669
ENSG00000278274	130	1	SNORA61	HGNC:32655	-0.475824
ENSG00000273544	132	1	SNORA44	HGNC:32637	-0.318602
ENSG00000280498	135	1	SNORA16A	HGNC:32605	-0.270879
ENSG00000274582	137	1	SNORA16A	HGNC:32605	-0.399984
ENSG00000120656	2337	1	TAF12	HGNC:11545	-0.189732
ENSG00000188060	2180	1	RAB42	HGNC:28702	-0.0756465
ENSG00000274978	134	1	RNU11	HGNC:10108	0.712748
ENSG00000162419	6459	1	GMEB1	HGNC:4370	-0.699674
ENSG00000198492	3859	1	YTHDF2	HGNC:31675	-0.48395
ENSG00000159023	8287	1	EPB41	HGNC:3377	-0.11465
ENSG00000253304	2639	1	TMEM200B	HGNC:33785	0.064071
ENSG00000116350	8893	1	SRSF4	HGNC:10786	-0.572921
ENSG00000116353	3922	1	MECR	HGNC:19691	-0.268534
ENSG00000060656	6682	1	PTPRU	HGNC:9683	0.390166
ENSG00000162510	4606	1	MATN1	HGNC:6907	-0.312723
ENSG00000186056	4024	1	MATN1-AS1	HGNC:40364	-0.340852
ENSG00000162511	3274	1	LAPTM5	HGNC:29612	0.488531
ENSG00000162512	7067	1	SDC3	HGNC:10660	0.194282
ENSG00000134644	6621	1	PUM1	HGNC:14957	-0.431968
ENSG00000060688	3881	1	SNRNP40	HGNC:30857	-0.0340541
ENSG00000121766	1921	1	ZCCHC17	HGNC:30246	-0.235336
ENSG00000121769	1026	1	FABP3	HGNC:3557	0.385785
ENSG00000168528	3549	1	SERINC2	HGNC:23231	1.25467
ENSG00000142910	5281	1	TINAGL1	HGNC:19168	1.24683
ENSG00000121764	2558	1	HCRTR1	HGNC:4848	-0.220002
ENSG00000162517	2227	1	PEF1	HGNC:30009	0.0206531
ENSG00000235790	2216	1	PEF1-AS1	HGNC:40154	0.377445
ENSG00000084636	9269	1	COL16A1	HGNC:2193	0.732698
ENSG00000121753	7756	1	ADGRB2	HGNC:944	0.450062
ENSG00000134668	7085	1	SPOCD1	HGNC:26338	0.445823
ENSG00000184007	6431	1	PTP4A2	HGNC:9635	-0.468356
ENSG00000121774	3588	1	KHDRBS1	HGNC:18116	-0.498061
ENSG00000121775	2820	1	TMEM39B	HGNC:25510	-0.32448
ENSG00000025800	7480	1	KPNA6	HGNC:6399	-0.114614
ENSG00000084652	5103	1	TXLNA	HGNC:30685	-0.48011
ENSG00000160050	2818	1	CCDC28B	HGNC:28163	0.00256642
ENSG00000160051	2478	1	IQCC	HGNC:25545	-0.80025
ENSG00000222046	1869	1	DCDC2B	HGNC:32576	-0.507277
ENSG00000160055	3571	1	TMEM234	HGNC:28837	-0.464208
ENSG00000084623	1725	1	EIF3I	HGNC:3272	0.0405556
ENSG00000220785	2961	1	MTMR9LP	HGNC:27920	0.676702
ENSG00000183615	936	1	FAM167B	HGNC:28133	0.0959057
ENSG00000116478	3963	1	HDAC1	HGNC:4852	-0.0662079
ENSG00000175130	1699	1	MARCKSL1	HGNC:7142	0.654084
ENSG00000162526	2191	1	TSSK3	HGNC:15473	-0.0581935
ENSG00000225828	2845	1	FAM229A	HGNC:44652	0.142715
ENSG00000160058	6271	1	BSDC1	HGNC:25501	-0.302889
ENSG00000160062	7075	1	ZBTB8A	HGNC:24172	-0.00946647
ENSG00000176261	3531	1	ZBTB8OS	HGNC:24094	-0.581674
ENSG00000162521	9470	1	RBBP4	HGNC:9887	-0.575767
ENSG00000162520	3487	1	SYNC	HGNC:28897	0.209108
ENSG00000162522	5965	1	KIAA1522	HGNC:29301	0.395636
ENSG00000134684	8212	1	YARS1	HGNC:12840	0.00645972
ENSG00000116497	9194	1	S100PBP	HGNC:25768	-0.254894
ENSG00000160097	3139	1	FNDC5	HGNC:20240	0.0942678
ENSG00000121905	1991	1	HPCA	HGNC:5144	0.0574696
ENSG00000121900	1417	1	TMEM54	HGNC:24143	0.90555
ENSG00000116514	2610	1	RNF19B	HGNC:26886	-0.292238
ENSG00000004455	5727	1	AK2	HGNC:362	-0.300773
ENSG00000142920	6559	1	AZIN2	HGNC:29957	-0.167907
ENSG00000116525	3646	1	TRIM62	HGNC:25574	0.0289029
ENSG00000160094	3331	1	ZNF362	HGNC:18079	0.0290554
ENSG00000134686	4975	1	PHC2	HGNC:3183	-0.0579018
ENSG00000222112	299	1	RN7SKP16	HGNC:45740	-0.135414
ENSG00000121903	5308	1	ZSCAN20	HGNC:13093	-0.747878
ENSG00000121904	18157	1	CSMD2	HGNC:19290	0.369747
ENSG00000163866	8091	1	SMIM12	HGNC:25154	-0.00407041
ENSG00000243749	922	1	TMEM35B	HGNC:40021	-0.0341382
ENSG00000163867	9591	1	ZMYM6	HGNC:13050	-0.229008
ENSG00000197056	4828	1	ZMYM1	HGNC:26253	-0.0163306
ENSG00000116560	7426	1	SFPQ	HGNC:10774	-0.366188
ENSG00000146463	7647	1	ZMYM4	HGNC:13055	-0.172509
ENSG00000229994	886	1	RPL5P4	HGNC:36095	0.850984
ENSG00000227409	459	1	ZMYM4-AS1	HGNC:40624	0.0690298
ENSG00000142687	9629	1	KIAA0319L	HGNC:30071	-0.496873
ENSG00000020129	4917	1	NCDN	HGNC:17597	-0.171039
ENSG00000116819	2189	1	TFAP2E	HGNC:30774	-0.470135
ENSG00000126067	4843	1	PSMB2	HGNC:9539	-0.0951599
ENSG00000142686	3629	1	C1orf216	HGNC:26800	-0.110524
ENSG00000092853	5411	1	CLSPN	HGNC:19715	1.01052
ENSG00000134698	7267	1	AGO4	HGNC:18424	-0.217545
ENSG00000092847	13886	1	AGO1	HGNC:3262	-0.310229
ENSG00000126070	21157	1	AGO3	HGNC:18421	0.143434
ENSG00000116863	1668	1	ADPRHL2	HGNC:21304	0.0506989
ENSG00000171812	4670	1	COL8A2	HGNC:2216	1.03794
ENSG00000054116	3527	1	TRAPPC3	HGNC:19942	-0.326831
ENSG00000116871	5271	1	MAP7D1	HGNC:25514	0.046986
ENSG00000054118	4736	1	THRAP3	HGNC:22964	-0.556456
ENSG00000214193	4474	1	SH3D21	HGNC:26236	0.476346
ENSG00000142694	1211	1	EVA1B	HGNC:25558	0.624924
ENSG00000196182	5590	1	STK40	HGNC:21373	0.478466
ENSG00000181817	1496	1	LSM10	HGNC:17562	0.264532
ENSG00000116885	2788	1	OSCP1	HGNC:29971	-0.354247
ENSG00000116898	2916	1	MRPS15	HGNC:14504	-0.107302
ENSG00000119535	8429	1	CSF3R	HGNC:2439	0.437372
ENSG00000233621	1395	1	LINC01137	HGNC:49453	-0.591559
ENSG00000163874	3117	1	ZC3H12A	HGNC:26259	0.690652
ENSG00000163875	3487	1	MEAF6	HGNC:25674	-0.545089
ENSG00000163877	4888	1	SNIP1	HGNC:30587	-0.584747
ENSG00000163879	4456	1	DNALI1	HGNC:14353	0.181885
ENSG00000134697	5745	1	GNL2	HGNC:29925	-0.248148
ENSG00000169218	3089	1	RSPO1	HGNC:21679	0.444794
ENSG00000116922	4434	1	C1orf109	HGNC:26039	-0.2311
ENSG00000134690	2469	1	CDCA8	HGNC:14629	0.507886
ENSG00000185090	3018	1	MANEAL	HGNC:26452	0.308931
ENSG00000196449	1826	1	YRDC	HGNC:28905	-0.0904788
ENSG00000197982	2231	1	C1orf122	HGNC:24789	0.18051
ENSG00000188786	8024	1	MTF1	HGNC:7428	-0.38643
ENSG00000204084	8930	1	INPP5B	HGNC:6077	-0.283849
ENSG00000183431	4740	1	SF3A3	HGNC:10767	-0.260209
ENSG00000183386	2004	1	FHL3	HGNC:3704	0.0948967
ENSG00000183520	3385	1	UTP11	HGNC:24329	-0.305552
ENSG00000116954	5167	1	RRAGC	HGNC:19902	0.113433
ENSG00000214114	3039	1	MYCBP	HGNC:7554	-0.220556
ENSG00000131233	2057	1	GJA9	HGNC:19155	-0.0136665
ENSG00000158315	2795	1	RHBDL2	HGNC:16083	-0.0179954
ENSG00000174574	2741	1	AKIRIN1	HGNC:25744	-0.541749
ENSG00000168653	548	1	NDUFS5	HGNC:7712	0.218396
ENSG00000127603	43102	1	MACF1	HGNC:13664	-0.126676
ENSG00000183682	1692	1	BMP8A	HGNC:21650	-0.461993
ENSG00000237624	1535	1	OXCT2P1	HGNC:21627	0.30731
ENSG00000243970	813	1	PPIEL	HGNC:33195	-0.346351
ENSG00000090621	6782	1	PABPC4	HGNC:8557	-0.555629
ENSG00000228060	551	1	PABPC4-AS1	HGNC:40424	0.0906445
ENSG00000163909	3661	1	HEYL	HGNC:4882	0.661661
ENSG00000084072	8071	1	PPIE	HGNC:9258	-0.186149
ENSG00000116985	5143	1	BMP8B	HGNC:1075	-0.0576589
ENSG00000198754	1826	1	OXCT2	HGNC:18606	-0.228092
ENSG00000043514	2663	1	TRIT1	HGNC:20286	-0.5227
ENSG00000116990	5063	1	MYCL	HGNC:7555	-0.333856
ENSG00000236546	785	1	MYCL-AS1	HGNC:40386	-0.254234
ENSG00000168389	4007	1	MFSD2A	HGNC:25897	0.154306
ENSG00000131236	3814	1	CAP1	HGNC:20040	-0.169947
ENSG00000131238	3306	1	PPT1	HGNC:9325	-0.242566
ENSG00000117000	6246	1	RLF	HGNC:10025	0.0387452
ENSG00000084073	3572	1	ZMPSTE24	HGNC:12877	-0.132291
ENSG00000049089	4151	1	COL9A2	HGNC:2218	0.346133
ENSG00000084070	3631	1	SMAP2	HGNC:25082	0.0352921
ENSG00000187801	2386	1	ZFP69B	HGNC:28053	-0.258074
ENSG00000187815	3248	1	ZFP69	HGNC:24708	-0.71941
ENSG00000164002	3092	1	EXO5	HGNC:26115	-0.702913
ENSG00000117010	3039	1	ZNF684	HGNC:28418	-0.641854
ENSG00000117016	7235	1	RIMS3	HGNC:21292	0.548784
ENSG00000272145	1687	1	NFYC-AS1	HGNC:49451	-0.70851
ENSG00000066136	6068	1	NFYC	HGNC:7806	-0.341025
ENSG00000179862	1316	1	CITED4	HGNC:18696	0.634909
ENSG00000171793	5462	1	CTPS1	HGNC:2519	0.341573
ENSG00000281207	4800	1	SLFNL1-AS1	HGNC:44126	0.264078
ENSG00000171790	4310	1	SLFNL1	HGNC:26313	0.159535
ENSG00000010803	4447	1	SCMH1	HGNC:19003	0.152796
ENSG00000204060	2398	1	FOXO6	HGNC:24814	0.180615
ENSG00000127124	14224	1	HIVEP3	HGNC:13561	0.762692
ENSG00000198815	6893	1	FOXJ3	HGNC:29178	-0.443574
ENSG00000066185	2195	1	ZMYND12	HGNC:21192	-0.277457
ENSG00000127125	2590	1	PPCS	HGNC:25686	-0.30924
ENSG00000186409	13504	1	CCDC30	HGNC:26103	-0.547595
ENSG00000171960	1444	1	PPIH	HGNC:14651	0.142189
ENSG00000065978	1930	1	YBX1	HGNC:8014	-0.117739
ENSG00000117385	6766	1	P3H1	HGNC:19316	-0.0316245
ENSG00000164008	2105	1	C1orf50	HGNC:28795	-0.328915
ENSG00000177868	1208	1	SVBP	HGNC:29204	-0.0256947
ENSG00000164010	4631	1	ERMAP	HGNC:15743	-0.171402
ENSG00000164011	2036	1	ZNF691	HGNC:28028	-0.701919
ENSG00000117394	4927	1	SLC2A1	HGNC:11005	0.408957
ENSG00000227533	3364	1	SLC2A1-AS1	HGNC:44187	-0.235132
ENSG00000117395	3561	1	EBNA1BP2	HGNC:15531	0.181974
ENSG00000243710	5764	1	CFAP57	HGNC:26485	0.496709
ENSG00000117399	2038	1	CDC20	HGNC:1723	0.576468
ENSG00000066322	2507	1	ELOVL1	HGNC:14418	-0.176954
ENSG00000159479	2704	1	MED8	HGNC:19971	-0.356519
ENSG00000229431	731	1	MED8-AS1	HGNC:40908	-0.192216
ENSG00000198198	17401	1	SZT2	HGNC:29040	-0.312803
ENSG00000229372	699	1	SZT2-AS1	HGNC:41225	-0.768017
ENSG00000178922	2740	1	HYI	HGNC:26948	0.154847
ENSG00000229348	545	1	HYI-AS1	HGNC:41173	-0.055949
ENSG00000142949	10712	1	PTPRF	HGNC:9670	0.46294
ENSG00000066135	5172	1	KDM4A	HGNC:22978	-0.329399
ENSG00000236200	1931	1	KDM4A-AS1	HGNC:40528	-0.443628
ENSG00000126091	4443	1	ST3GAL3	HGNC:10866	-0.155114
ENSG00000117407	2658	1	ARTN	HGNC:727	-0.465654
ENSG00000117408	5083	1	IPO13	HGNC:16853	-0.494977
ENSG00000132768	2930	1	DPH2	HGNC:3004	-0.289659
ENSG00000117410	3535	1	ATP6V0B	HGNC:861	-0.0339166
ENSG00000117411	3772	1	B4GALT2	HGNC:925	0.196212
ENSG00000159214	3554	1	CCDC24	HGNC:28688	-0.294248
ENSG00000196517	5159	1	SLC6A9	HGNC:11056	0.622963
ENSG00000171872	3131	1	KLF17	HGNC:18830	0.250438
ENSG00000178028	5599	1	DMAP1	HGNC:18291	-0.107006
ENSG00000117419	2642	1	ERI3	HGNC:17276	0.0678333
ENSG00000187147	9687	1	RNF220	HGNC:25552	-0.153873
ENSG00000126106	3635	1	TMEM53	HGNC:26186	0.0619637
ENSG00000198520	3166	1	ARMH1	HGNC:34345	0.20812
ENSG00000142945	3646	1	KIF2C	HGNC:6393	0.572121
ENSG00000142937	2847	1	RPS8	HGNC:10441	-0.206617
ENSG00000264294	80	1	SNORD55	HGNC:10205	0.0694935
ENSG00000200913	104	1	SNORD46	HGNC:10186	-0.4482
ENSG00000202031	70	1	SNORD38A	HGNC:30355	-0.108095
ENSG00000173846	3479	1	PLK3	HGNC:2154	-0.0148029
ENSG00000188396	763	1	TCTEX1D4	HGNC:32315	-0.579122
ENSG00000222009	3520	1	BTBD19	HGNC:27145	0.320027
ENSG00000117425	5149	1	PTCH2	HGNC:9586	-0.227216
ENSG00000202444	115	1	RNU5E-6P	HGNC:42522	0.329131
ENSG00000070785	3411	1	EIF2B3	HGNC:3259	-0.326336
ENSG00000126107	5077	1	HECTD3	HGNC:26117	-0.0391566
ENSG00000126088	2908	1	UROD	HGNC:12591	0.0119764
ENSG00000162415	6046	1	ZSWIM5	HGNC:29299	0.50549
ENSG00000186603	1629	1	HPDL	HGNC:28242	-0.0919133
ENSG00000132781	3909	1	MUTYH	HGNC:7527	-0.302657
ENSG00000132773	2742	1	TOE1	HGNC:15954	-0.154079
ENSG00000070759	3322	1	TESK2	HGNC:11732	-0.405509
ENSG00000280670	2757	1	CCDC163	HGNC:27003	-0.414161
ENSG00000132763	5296	1	MMACHC	HGNC:24525	0.170106
ENSG00000117450	1522	1	PRDX1	HGNC:9352	-0.0332356
ENSG00000117448	3121	1	AKR1A1	HGNC:380	0.205908
ENSG00000132780	8304	1	NASP	HGNC:7644	0.374738
ENSG00000159588	3323	1	CCDC17	HGNC:26574	-0.265613
ENSG00000159592	7433	1	GPBP1L1	HGNC:28843	-0.653796
ENSG00000225447	382	1	RPS15AP10	HGNC:37001	-0.209847
ENSG00000159596	2439	1	TMEM69	HGNC:28035	-0.0277912
ENSG00000197429	3705	1	IPP	HGNC:6108	-0.536285
ENSG00000086015	7877	1	MAST2	HGNC:19035	-0.197628
ENSG00000117461	7410	1	PIK3R3	HGNC:8981	0.808457
ENSG00000117472	2366	1	TSPAN1	HGNC:20657	-0.541104
ENSG00000085998	6198	1	POMGNT1	HGNC:19139	-0.304022
ENSG00000171357	1854	1	LURAP1	HGNC:32327	-0.458319
ENSG00000085999	3212	1	RAD54L	HGNC:9826	0.107546
ENSG00000132128	8606	1	LRRC41	HGNC:16917	-0.774441
ENSG00000173660	1408	1	UQCRH	HGNC:12590	0.183974
ENSG00000117481	8468	1	NSUN4	HGNC:31802	-0.950464
ENSG00000117480	2776	1	FAAH	HGNC:3553	-0.500251
ENSG00000269956	2445	1	MKNK1-AS1	HGNC:44129	-0.369576
ENSG00000079277	8070	1	MKNK1	HGNC:7110	-0.534997
ENSG00000142961	5916	1	MOB3C	HGNC:29800	-0.171372
ENSG00000123472	5677	1	ATPAF1	HGNC:18803	-0.5748
ENSG00000228237	584	1	EFCAB14-AS1	HGNC:44108	-0.38754
ENSG00000159658	6285	1	EFCAB14	HGNC:29051	-0.244858
ENSG00000186377	2548	1	CYP4X1	HGNC:20244	0.443233
ENSG00000123473	7291	1	STIL	HGNC:10879	0.538527
ENSG00000162368	3844	1	CMPK1	HGNC:18170	-0.335139
ENSG00000237424	2509	1	FOXD2-AS1	HGNC:44256	-0.165258
ENSG00000186564	4675	1	FOXD2	HGNC:3803	-0.0809184
ENSG00000269113	7034	1	TRABD2B	HGNC:44200	0.653707
ENSG00000132122	5939	1	SPATA6	HGNC:18309	-0.150318
ENSG00000162373	2138	1	BEND5	HGNC:25668	-0.168482
ENSG00000185104	7545	1	FAF1	HGNC:3578	-0.216588
ENSG00000123080	3318	1	CDKN2C	HGNC:1789	0.524055
ENSG00000123091	3122	1	RNF11	HGNC:10056	-0.039685
ENSG00000085831	9362	1	TTC39A	HGNC:18657	-0.244029
ENSG00000085832	7440	1	EPS15	HGNC:3419	-0.173845
ENSG00000117859	9523	1	OSBPL9	HGNC:16386	-0.211701
ENSG00000078618	6773	1	NRDC	HGNC:7995	-0.610227
ENSG00000169213	12844	1	RAB3B	HGNC:9778	0.828568
ENSG00000117862	3630	1	TXNDC12	HGNC:24626	-0.342774
ENSG00000198841	1714	1	KTI12	HGNC:25160	-0.488229
ENSG00000134717	6022	1	BTF3L4	HGNC:30547	-0.171663
ENSG00000157077	5809	1	ZFYVE9	HGNC:6775	-0.291082
ENSG00000154222	7495	1	CC2D1B	HGNC:29386	-0.508369
ENSG00000085840	3157	1	ORC1	HGNC:8487	0.255478
ENSG00000134748	5658	1	PRPF38A	HGNC:25930	-0.3443
ENSG00000134744	16199	1	TUT4	HGNC:28981	-0.146709
ENSG00000116157	1691	1	GPX7	HGNC:4559	0.256543
ENSG00000162377	4165	1	COA7	HGNC:25716	-0.0819888
ENSG00000162378	8198	1	ZYG11B	HGNC:25820	0.154926
ENSG00000203995	4694	1	ZYG11A	HGNC:32058	0.24948
ENSG00000121310	11572	1	ECHDC2	HGNC:23408	0.261648
ENSG00000116171	8305	1	SCP2	HGNC:10606	-0.0333265
ENSG00000174348	4900	1	PODN	HGNC:23174	1.2004
ENSG00000227644	280	1	HIGD1AP11	HGNC:43006	-0.106794
ENSG00000162383	5407	1	SLC1A7	HGNC:10945	0.548861
ENSG00000157184	3401	1	CPT2	HGNC:2330	-0.475118
ENSG00000162384	4487	1	CZIB	HGNC:26059	0.0145655
ENSG00000162385	1463	1	MAGOH	HGNC:6815	-0.188038
ENSG00000157193	10258	1	LRP8	HGNC:6700	0.508346
ENSG00000174332	3113	1	GLIS1	HGNC:29525	0.73718
ENSG00000058804	5135	1	NDC1	HGNC:25525	0.368492
ENSG00000058799	2075	1	YIPF1	HGNC:25231	-0.666035
ENSG00000081870	3236	1	HSPB11	HGNC:25019	0.0182388
ENSG00000116212	2411	1	LRRC42	HGNC:28792	-0.2461
ENSG00000116209	9149	1	TMEM59	HGNC:1239	0.0913897
ENSG00000116205	12165	1	TCEANC2	HGNC:26494	-0.632836
ENSG00000215883	6241	1	CYB5RL	HGNC:32220	-0.391929
ENSG00000116221	2549	1	MRPL37	HGNC:14034	-0.158833
ENSG00000157216	5227	1	SSBP3	HGNC:15674	0.267114
ENSG00000198711	2624	1	SSBP3-AS1	HGNC:32328	-0.179763
ENSG00000162390	9768	1	ACOT11	HGNC:18156	-0.269507
ENSG00000162391	2005	1	FAM151A	HGNC:25032	-0.34552
ENSG00000271723	7090	1	MROH7-TTC4	HGNC:49180	-0.313881
ENSG00000243725	3527	1	TTC4	HGNC:12394	-0.333039
ENSG00000162396	2347	1	PARS2	HGNC:30563	-0.690066
ENSG00000116133	4250	1	DHCR24	HGNC:2859	0.188825
ENSG00000169174	4981	1	PCSK9	HGNC:20001	1.4647
ENSG00000162402	11772	1	USP24	HGNC:12623	-0.0322792
ENSG00000162407	5286	1	PLPP3	HGNC:9229	0.887326
ENSG00000162409	9354	1	PRKAA2	HGNC:9377	1.02413
ENSG00000173406	7548	1	DAB1	HGNC:2661	0.177395
ENSG00000229887	1447	1	HNRNPA1P6	HGNC:5032	-0.331566
ENSG00000223416	348	1	RPS26P15	HGNC:35680	-0.0827955
ENSG00000162600	3718	1	OMA1	HGNC:29661	-0.31044
ENSG00000184292	2351	1	TACSTD2	HGNC:11530	1.04816
ENSG00000162601	8938	1	MYSM1	HGNC:29401	0.249496
ENSG00000177606	3540	1	JUN	HGNC:6204	0.304364
ENSG00000232453	1746	1	LINC02777	HGNC:54297	-0.308207
ENSG00000237352	6730	1	LINC01358	HGNC:50589	-0.0943011
ENSG00000172456	12174	1	FGGY	HGNC:25610	-0.244466
ENSG00000226476	10622	1	LINC01748	HGNC:52535	-0.10566
ENSG00000162599	10872	1	NFIA	HGNC:7784	0.288805
ENSG00000162604	5516	1	TM2D1	HGNC:24142	-0.144377
ENSG00000132849	11867	1	PATJ	HGNC:28881	0.113786
ENSG00000132854	5980	1	KANK4	HGNC:27263	1.23991
ENSG00000162607	4263	1	USP1	HGNC:12607	0.164564
ENSG00000116641	13888	1	DOCK7	HGNC:19190	0.120371
ENSG00000125703	3110	1	ATG4C	HGNC:16040	-0.126757
ENSG00000088035	4950	1	ALG6	HGNC:23157	-0.310513
ENSG00000142856	5459	1	ITGB3BP	HGNC:6157	-0.0698074
ENSG00000203965	5704	1	EFCAB7	HGNC:29379	-0.195938
ENSG00000116652	3555	1	DLEU2L	HGNC:13225	-0.150341
ENSG00000079739	4090	1	PGM1	HGNC:8905	0.279998
ENSG00000185483	6715	1	ROR1	HGNC:10256	0.476808
ENSG00000223949	3544	1	ROR1-AS1	HGNC:40508	-0.0147621
ENSG00000158966	6345	1	CACHD1	HGNC:29314	0.288487
ENSG00000162437	6070	1	RAVER2	HGNC:25577	-0.0322329
ENSG00000162434	6317	1	JAK1	HGNC:6190	-0.360436
ENSG00000162433	7578	1	AK4	HGNC:363	0.837961
ENSG00000116675	6954	1	DNAJC6	HGNC:15469	0.941728
ENSG00000213625	5237	1	LEPROT	HGNC:29477	-0.053804
ENSG00000116678	11370	1	LEPR	HGNC:6554	1.69502
ENSG00000184588	8644	1	PDE4B	HGNC:8781	0.923056
ENSG00000118473	10477	1	SGIP1	HGNC:25412	0.840327
ENSG00000152760	3100	1	TCTEX1D1	HGNC:26882	0.500408
ENSG00000152763	6704	1	WDR78	HGNC:26252	-0.362306
ENSG00000198160	8273	1	MIER1	HGNC:29657	0.0671685
ENSG00000116704	6162	1	SLC35D1	HGNC:20800	-0.130845
ENSG00000142864	7676	1	SERBP1	HGNC:17860	-0.292635
ENSG00000116717	2069	1	GADD45A	HGNC:4095	0.428263
ENSG00000172380	4724	1	GNG12	HGNC:19663	-0.112231
ENSG00000232284	3465	1	GNG12-AS1	HGNC:43938	0.831082
ENSG00000162595	1973	1	DIRAS3	HGNC:687	0.428399
ENSG00000116729	4469	1	WLS	HGNC:30238	0.891179
ENSG00000234383	1330	1	CTBP2P8	HGNC:45200	-0.303113
ENSG00000024526	5904	1	DEPDC1	HGNC:22949	0.687496
ENSG00000033122	14652	1	LRRC7	HGNC:18531	-0.18752
ENSG00000066557	2884	1	LRRC40	HGNC:26004	-0.0987314
ENSG00000116754	8473	1	SRSF11	HGNC:10782	-0.0246768
ENSG00000118454	4595	1	ANKRD13C	HGNC:25374	-0.195033
ENSG00000197568	1222	1	HHLA3	HGNC:4906	0.113284
ENSG00000116761	2414	1	CTH	HGNC:2501	0.454391
ENSG00000050628	9653	1	PTGER3	HGNC:9595	0.663211
ENSG00000235079	967	1	ZRANB2-AS1	HGNC:43594	-0.0788186
ENSG00000132485	4993	1	ZRANB2	HGNC:13058	-0.0532848
ENSG00000207721	86	1	MIR186	HGNC:31557	-0.0408589
ENSG00000229956	7441	1	ZRANB2-AS2	HGNC:43595	-0.17648
ENSG00000172260	13417	1	NEGR1	HGNC:17302	0.80189
ENSG00000162620	8759	1	LRRIQ3	HGNC:28318	-0.0290633
ENSG00000254685	4180	1	FPGT	HGNC:3825	-0.288497
ENSG00000259030	9358	1	FPGT-TNNI3K	HGNC:42952	-0.533167
ENSG00000116783	4719	1	TNNI3K	HGNC:19661	-0.208303
ENSG00000116791	4085	1	CRYZ	HGNC:2419	-0.0475395
ENSG00000162623	4616	1	TYW3	HGNC:24757	-0.4035
ENSG00000162624	3977	1	LHX8	HGNC:28838	1.33176
ENSG00000117054	4783	1	ACADM	HGNC:89	-0.425987
ENSG00000181227	1354	1	DLSTP1	HGNC:2912	-0.543546
ENSG00000137955	5913	1	RABGGTB	HGNC:9796	-0.0167496
ENSG00000206620	79	1	SNORD45C	HGNC:32720	-0.143087
ENSG00000207241	84	1	SNORD45A	HGNC:10184	0.250078
ENSG00000201487	72	1	SNORD45B	HGNC:10185	0.322695
ENSG00000184005	7237	1	ST6GALNAC3	HGNC:19343	0.726775
ENSG00000226415	750	1	TPI1P1	HGNC:35449	-0.582409
ENSG00000117069	4263	1	ST6GALNAC5	HGNC:19342	1.06938
ENSG00000142892	5513	1	PIGK	HGNC:8965	-0.123686
ENSG00000154027	6919	1	AK5	HGNC:365	0.403938
ENSG00000077254	6918	1	USP33	HGNC:20059	-0.140317
ENSG00000180488	9594	1	MIGA1	HGNC:24741	0.00244171
ENSG00000235613	1693	1	NSRP1P1	HGNC:38087	-0.413607
ENSG00000232015	251	1	HSPE1P25	HGNC:49344	0.310606
ENSG00000235927	2292	1	NEXN-AS1	HGNC:31983	0.0809348
ENSG00000162614	4436	1	NEXN	HGNC:29557	0.442843
ENSG00000162613	5666	1	FUBP1	HGNC:4004	-0.14198
ENSG00000162616	3783	1	DNAJB4	HGNC:14886	0.800651
ENSG00000137960	3973	1	GIPC2	HGNC:18177	0.600475
ENSG00000122420	4714	1	PTGFR	HGNC:9600	1.04015
ENSG00000137959	10240	1	IFI44L	HGNC:17817	1.6109
ENSG00000137965	2038	1	IFI44	HGNC:16938	0.928192
ENSG00000162618	3527	1	ADGRL4	HGNC:20822	0.52102
ENSG00000117114	7754	1	ADGRL2	HGNC:18582	0.991449
ENSG00000137941	10543	1	TTLL7	HGNC:26242	0.365002
ENSG00000142875	6730	1	PRKACB	HGNC:9381	0.028504
ENSG00000203943	3455	1	SAMD13	HGNC:24582	-0.174696
ENSG00000117133	1728	1	RPF1	HGNC:30350	-0.340513
ENSG00000174021	1112	1	GNG5	HGNC:4408	-0.0117164
ENSG00000122432	3687	1	SPATA1	HGNC:14682	-0.190544
ENSG00000117151	6939	1	CTBS	HGNC:2496	0.0679207
ENSG00000117155	8639	1	SSX2IP	HGNC:16509	0.186516
ENSG00000171517	3543	1	LPAR3	HGNC:14298	1.07328
ENSG00000153898	3442	1	MCOLN2	HGNC:13357	0.0260935
ENSG00000162643	3923	1	WDR63	HGNC:30711	0.158926
ENSG00000055732	6623	1	MCOLN3	HGNC:13358	0.524217
ENSG00000097096	6451	1	SYDE2	HGNC:25841	0.322061
ENSG00000162642	3420	1	C1orf52	HGNC:24871	-0.279557
ENSG00000142867	2819	1	BCL10	HGNC:989	-0.0191781
ENSG00000153904	4572	1	DDAH1	HGNC:2715	0.134261
ENSG00000142871	2455	1	CCN1	HGNC:2654	0.0449197
ENSG00000117174	6197	1	ZNHIT6	HGNC:26089	-0.159912
ENSG00000171502	9568	1	COL24A1	HGNC:20821	0.280472
ENSG00000122417	10898	1	ODF2L	HGNC:29225	0.0699307
ENSG00000137975	4496	1	CLCA2	HGNC:2016	0.829085
ENSG00000097033	6881	1	SH3GLB1	HGNC:10833	-0.369583
ENSG00000183291	2103	1	SELENOF	HGNC:17705	-0.387097
ENSG00000153936	7429	1	HS2ST1	HGNC:5193	-0.147257
ENSG00000267272	6717	1	LINC01140	HGNC:27922	0.529479
ENSG00000143013	5833	1	LMO4	HGNC:6644	0.349662
ENSG00000065243	6897	1	PKN2	HGNC:9406	0.0704464
ENSG00000241975	318	1	ELOCP19	HGNC:38155	-0.226055
ENSG00000137947	2225	1	GTF2B	HGNC:4648	-0.428355
ENSG00000137944	2306	1	KYAT3	HGNC:33238	-0.151258
ENSG00000213516	5087	1	RBMXL1	HGNC:25073	-0.474195
ENSG00000117226	4297	1	GBP3	HGNC:4184	0.556536
ENSG00000117228	4992	1	GBP1	HGNC:4182	0.793759
ENSG00000234518	483	1	PTGES3P1	HGNC:43824	0.0163264
ENSG00000162645	6276	1	GBP2	HGNC:4183	0.842096
ENSG00000162654	6127	1	GBP4	HGNC:20480	1.33472
ENSG00000154451	8143	1	GBP5	HGNC:19895	1.34364
ENSG00000225492	2352	1	GBP1P1	HGNC:39561	0.76144
ENSG00000197147	7691	1	LRRC8B	HGNC:30692	0.396303
ENSG00000231999	2088	1	LRRC8C-DT	HGNC:53731	-0.113413
ENSG00000171488	11724	1	LRRC8C	HGNC:25075	0.590365
ENSG00000171492	4852	1	LRRC8D	HGNC:16992	0.037622
ENSG00000162664	10984	1	ZNF326	HGNC:14104	-0.0124865
ENSG00000233593	3908	1	LINC02609	HGNC:27140	-0.354224
ENSG00000122482	7604	1	ZNF644	HGNC:29222	0.161713
ENSG00000097046	3557	1	CDC7	HGNC:1745	0.212038
ENSG00000069702	8705	1	TGFBR3	HGNC:11774	0.592258
ENSG00000137948	4334	1	BRDT	HGNC:1105	0.631458
ENSG00000172031	2251	1	EPHX4	HGNC:23758	0.353806
ENSG00000230667	909	1	SETSIP	HGNC:42937	-0.430693
ENSG00000189195	1955	1	BTBD8	HGNC:21019	-0.330973
ENSG00000174842	2910	1	GLMN	HGNC:14373	-0.0747243
ENSG00000122484	17142	1	RPAP2	HGNC:25791	0.0618977
ENSG00000067208	8276	1	EVI5	HGNC:3501	0.282458
ENSG00000122406	2890	1	RPL5	HGNC:10360	-0.427248
ENSG00000154511	3091	1	DIPK1A	HGNC:32213	0.434787
ENSG00000206680	95	1	SNORD21	HGNC:10144	0.0218253
ENSG00000143033	5909	1	MTF2	HGNC:29535	-0.0373193
ENSG00000117500	9423	1	TMED5	HGNC:24251	0.219854
ENSG00000122483	5633	1	CCDC18	HGNC:30370	0.114971
ENSG00000223745	4786	1	CCDC18-AS1	HGNC:52262	0.0375474
ENSG00000117505	10949	1	DR1	HGNC:3017	-0.282466
ENSG00000137942	5798	1	FNBP1L	HGNC:20851	0.53581
ENSG00000137936	5042	1	BCAR3	HGNC:973	-0.079018
ENSG00000224093	1954	1	BCAR3-AS1	HGNC:40093	-0.0347046
ENSG00000067334	7519	1	DNTTIP2	HGNC:24013	-0.0655432
ENSG00000023909	5420	1	GCLM	HGNC:4312	0.510825
ENSG00000198691	8201	1	ABCA4	HGNC:34	0.213087
ENSG00000137962	15524	1	ARHGAP29	HGNC:30207	0.62229
ENSG00000117528	7519	1	ABCD3	HGNC:67	-0.220496
ENSG00000117525	2875	1	F3	HGNC:3541	1.13445
ENSG00000224081	10245	1	SLC44A3-AS1	HGNC:49057	-0.0828903
ENSG00000143036	2869	1	SLC44A3	HGNC:28689	0.0303064
ENSG00000117519	2838	1	CNN3	HGNC:2157	-0.268463
ENSG00000172339	9633	1	ALG14	HGNC:28287	-0.718594
ENSG00000152078	7402	1	TLCD4	HGNC:26477	0.249519
ENSG00000271092	1961	1	TLCD4-RWDD3	HGNC:49388	-0.216312
ENSG00000122481	1982	1	RWDD3	HGNC:21393	-0.458524
ENSG00000228502	1389	1	EEF1A1P11	HGNC:3206	0.222723
ENSG00000137970	747	1	RPL7P9	HGNC:37028	0.601704
ENSG00000117569	12937	1	PTBP2	HGNC:17662	-0.130179
ENSG00000188641	6443	1	DPYD	HGNC:3012	0.532722
ENSG00000232878	1479	1	DPYD-AS1	HGNC:40195	-0.210357
ENSG00000225206	6006	1	MIR137HG	HGNC:42871	0.56238
ENSG00000226053	2229	1	LINC01776	HGNC:52566	0.167618
ENSG00000162627	2067	1	SNX7	HGNC:14971	0.0363438
ENSG00000117600	5540	1	PLPPR4	HGNC:23496	0.649987
ENSG00000099260	8244	1	PALMD	HGNC:15846	0.637761
ENSG00000156869	3868	1	FRRS1	HGNC:27622	0.153752
ENSG00000162688	8434	1	AGL	HGNC:321	-0.0503234
ENSG00000117620	6241	1	SLC35A3	HGNC:11023	-0.0199256
ENSG00000156875	2943	1	MFSD14A	HGNC:23363	-0.187814
ENSG00000156876	3972	1	SASS6	HGNC:25403	0.0555988
ENSG00000122435	4133	1	TRMT13	HGNC:25502	-0.130211
ENSG00000122477	1991	1	LRRC39	HGNC:28228	-0.126428
ENSG00000137992	11303	1	DBT	HGNC:2698	-0.194789
ENSG00000224616	423	1	RTCA-AS1	HGNC:50573	-0.808482
ENSG00000137996	3037	1	RTCA	HGNC:17981	-0.194771
ENSG00000079335	5579	1	CDC14A	HGNC:1718	-0.48071
ENSG00000181656	3491	1	GPR88	HGNC:4539	0.278683
ENSG00000162692	6049	1	VCAM1	HGNC:12663	1.54886
ENSG00000162694	4834	1	EXTL2	HGNC:3516	0.00471153
ENSG00000162695	8376	1	SLC30A7	HGNC:19306	0.182299
ENSG00000117543	2970	1	DPH5	HGNC:24270	-0.304893
ENSG00000170989	3071	1	S1PR1	HGNC:3165	0.750711
ENSG00000226715	1586	1	LINC01709	HGNC:52497	0.934449
ENSG00000183298	880	1	RPSAP19	HGNC:36508	0.731664
ENSG00000060718	8281	1	COL11A1	HGNC:2186	1.0181
ENSG00000185946	6867	1	RNPC3	HGNC:18666	0.0440376
ENSG00000240038	7491	1	AMY2B	HGNC:478	-0.0880293
ENSG00000228347	525	1	FTLP17	HGNC:37967	0.758668
ENSG00000198890	2616	1	PRMT6	HGNC:18241	-0.205186
ENSG00000162631	9138	1	NTNG1	HGNC:23319	0.793261
ENSG00000134215	7271	1	VAV3	HGNC:12659	0.532924
ENSG00000085491	6548	1	SLC25A24	HGNC:20662	0.0196247
ENSG00000162636	9355	1	FAM102B	HGNC:27637	0.26426
ENSG00000162639	2426	1	HENMT1	HGNC:26400	-0.0566068
ENSG00000134186	5817	1	PRPF38B	HGNC:25512	-0.0988428
ENSG00000116266	5895	1	STXBP3	HGNC:11446	-0.0267739
ENSG00000162641	4915	1	AKNAD1	HGNC:28398	0.132108
ENSG00000121957	8099	1	GPSM2	HGNC:29501	-0.0996301
ENSG00000121940	4964	1	CLCC1	HGNC:29675	-0.503662
ENSG00000085433	4423	1	WDR47	HGNC:29141	-0.168294
ENSG00000197780	1400	1	TAF13	HGNC:11546	0.00420164
ENSG00000215717	4574	1	TMEM167B	HGNC:30187	-0.267783
ENSG00000278249	420	1	SCARNA2	HGNC:32558	1.89085
ENSG00000116299	9300	1	KIAA1324	HGNC:29618	-0.195815
ENSG00000031698	3836	1	SARS1	HGNC:10537	0.0292609
ENSG00000143126	12349	1	CELSR2	HGNC:3231	0.00435103
ENSG00000134222	2855	1	PSRC1	HGNC:24472	0.418211
ENSG00000134243	9160	1	SORT1	HGNC:11186	0.348337
ENSG00000143106	5724	1	PSMA5	HGNC:9534	-0.0209448
ENSG00000143028	3963	1	SYPL2	HGNC:27638	0.831398
ENSG00000162650	5232	1	ATXN7L2	HGNC:28713	-0.462416
ENSG00000174151	5690	1	CYB561D1	HGNC:26804	-0.515309
ENSG00000181754	5144	1	AMIGO1	HGNC:20824	-0.0606776
ENSG00000065135	27174	1	GNAI3	HGNC:4387	-0.563174
ENSG00000134183	1381	1	GNAT2	HGNC:4394	-0.0495709
ENSG00000116337	6823	1	AMPD2	HGNC:469	-0.405807
ENSG00000168765	5460	1	GSTM4	HGNC:4636	0.460256
ENSG00000213366	9116	1	GSTM2	HGNC:4634	0.321957
ENSG00000134184	2512	1	GSTM1	HGNC:4632	0.679439
ENSG00000134201	6013	1	GSTM5	HGNC:4637	0.972948
ENSG00000134202	4750	1	GSTM3	HGNC:4635	0.36975
ENSG00000184371	5418	1	CSF1	HGNC:2432	0.216046
ENSG00000168710	5113	1	AHCYL1	HGNC:344	-0.599677
ENSG00000143093	7352	1	STRIP1	HGNC:25916	-0.513911
ENSG00000156150	1859	1	ALX3	HGNC:449	-0.0845763
ENSG00000258673	579	1	LINC01397	HGNC:50677	0.514755
ENSG00000186150	1478	1	UBL4B	HGNC:32309	0.962181
ENSG00000197106	6644	1	SLC6A17	HGNC:31399	0.271608
ENSG00000116396	24423	1	KCNC4	HGNC:6236	0.295292
ENSG00000162775	4670	1	RBM15	HGNC:14959	-0.101938
ENSG00000224699	10755	1	LAMTOR5-AS1	HGNC:40823	0.190956
ENSG00000168679	3167	1	SLC16A4	HGNC:10925	0.910784
ENSG00000134248	2388	1	LAMTOR5	HGNC:17955	-0.166226
ENSG00000143125	1338	1	PROK1	HGNC:18454	1.42776
ENSG00000121931	3621	1	LRIF1	HGNC:30299	-0.0308981
ENSG00000156171	3138	1	DRAM2	HGNC:28769	-0.204772
ENSG00000134255	8413	1	CEPT1	HGNC:24289	-0.360533
ENSG00000162777	5515	1	DENND2D	HGNC:26192	-0.114557
ENSG00000064886	3295	1	CHI3L2	HGNC:1933	0.931395
ENSG00000173947	4261	1	PIFO	HGNC:27009	0.714755
ENSG00000085465	2567	1	OVGP1	HGNC:8524	-0.160482
ENSG00000116455	2805	1	WDR77	HGNC:29652	-0.198689
ENSG00000116459	3383	1	ATP5PB	HGNC:840	-0.470686
ENSG00000116473	5532	1	RAP1A	HGNC:9855	-0.124266
ENSG00000231346	1377	1	LINC01160	HGNC:49525	0.0991079
ENSG00000197852	10740	1	INKA2	HGNC:28045	0.823064
ENSG00000227811	2131	1	INKA2-AS1	HGNC:49446	0.224876
ENSG00000064703	6019	1	DDX20	HGNC:2743	-0.100524
ENSG00000171385	7863	1	KCND3	HGNC:6239	0.825998
ENSG00000231437	3590	1	LINC01750	HGNC:52538	-0.0380136
ENSG00000143079	7404	1	CTTNBP2NL	HGNC:25330	-0.0325077
ENSG00000134245	12561	1	WNT2B	HGNC:12781	0.222018
ENSG00000007341	8111	1	ST7L	HGNC:18441	-0.323088
ENSG00000116489	4130	1	CAPZA1	HGNC:1488	-0.280422
ENSG00000155363	6509	1	MOV10	HGNC:7200	0.0419207
ENSG00000155366	4028	1	RHOC	HGNC:669	0.0786814
ENSG00000155367	2874	1	PPM1J	HGNC:20785	-0.162139
ENSG00000215866	1823	1	LINC01356	HGNC:50587	0.113391
ENSG00000224167	587	1	LINC01357	HGNC:50588	0.0446398
ENSG00000155380	5312	1	SLC16A1	HGNC:10922	-0.000285657
ENSG00000226419	10138	1	SLC16A1-AS1	HGNC:49445	0.142917
ENSG00000238198	2459	1	LRIG2-DT	HGNC:54312	-0.282244
ENSG00000198799	12456	1	LRIG2	HGNC:20889	-0.0289636
ENSG00000237278	1563	1	RLIMP2	HGNC:39683	-0.484967
ENSG00000081026	8180	1	MAGI3	HGNC:29647	-0.0378184
ENSG00000116793	7170	1	PHTF1	HGNC:8939	-0.376595
ENSG00000081019	6819	1	RSBN1	HGNC:25642	-0.0576161
ENSG00000134242	4503	1	PTPN22	HGNC:9652	-0.0867351
ENSG00000226167	1734	1	AP4B1-AS1	HGNC:44114	-0.737871
ENSG00000134262	5369	1	AP4B1	HGNC:572	-0.283673
ENSG00000118655	3940	1	DCLRE1B	HGNC:17641	-0.162534
ENSG00000163349	9280	1	HIPK1	HGNC:19006	-0.147847
ENSG00000116774	2821	1	OLFML3	HGNC:24956	-0.0412388
ENSG00000197323	9574	1	TRIM33	HGNC:16290	0.010377
ENSG00000236480	1523	1	PKMP1	HGNC:44243	-0.254579
ENSG00000116752	1299	1	BCAS2	HGNC:975	-0.143203
ENSG00000175984	7413	1	DENND2C	HGNC:24748	-0.16964
ENSG00000213281	4449	1	NRAS	HGNC:7989	-0.0501089
ENSG00000009307	5778	1	CSDE1	HGNC:29905	-0.724894
ENSG00000052723	5894	1	SIKE1	HGNC:26119	-0.0601073
ENSG00000134198	3410	1	TSPAN2	HGNC:20659	0.619062
ENSG00000134259	1047	1	NGF	HGNC:7808	0.724466
ENSG00000173218	9062	1	VANGL1	HGNC:15512	-0.216462
ENSG00000177551	7541	1	NHLH2	HGNC:7818	0.244124
ENSG00000163393	5292	1	SLC22A15	HGNC:20301	0.399689
ENSG00000163399	7261	1	ATP1A1	HGNC:799	-0.680757
ENSG00000203865	2458	1	ATP1A1-AS1	HGNC:28262	-0.342076
ENSG00000116815	1783	1	CD58	HGNC:1688	0.0325094
ENSG00000143061	7400	1	IGSF3	HGNC:5950	1.09468
ENSG00000134247	6352	1	PTGFRN	HGNC:9601	0.844101
ENSG00000134256	3828	1	CD101	HGNC:5949	-0.0983587
ENSG00000116830	10181	1	TTF2	HGNC:12398	0.00790376
ENSG00000134253	4368	1	TRIM45	HGNC:19018	0.0398992
ENSG00000198162	9667	1	MAN1A2	HGNC:6822	-0.0109975
ENSG00000183508	5751	1	TENT5C	HGNC:24712	0.799417
ENSG00000228217	420	1	PNRC2P1	HGNC:51933	-0.287143
ENSG00000196505	10496	1	GDAP2	HGNC:18010	0.13559
ENSG00000065183	10275	1	WDR3	HGNC:12755	-0.150713
ENSG00000155761	9552	1	SPAG17	HGNC:26620	-0.383444
ENSG00000092607	3806	1	TBX15	HGNC:11594	0.890736
ENSG00000116874	3847	1	WARS2	HGNC:12730	-0.329068
ENSG00000231365	5462	1	WARS2-AS1	HGNC:40612	-0.464554
ENSG00000260941	1570	1	LINC00622	HGNC:44251	-0.322133
ENSG00000198857	1132	1	HSD3BP5	HGNC:5223	-0.222485
ENSG00000143067	5041	1	ZNF697	HGNC:32034	-0.0410613
ENSG00000092621	5622	1	PHGDH	HGNC:8923	0.508874
ENSG00000134250	16804	1	NOTCH2	HGNC:7882	-0.074048
ENSG00000265808	9034	1	SEC22B	HGNC:10700	0.44658
ENSG00000270392	1849	1	PFN1P2	HGNC:24298	-0.435643
ENSG00000270231	5330	1	NBPF8	HGNC:31990	-0.127657
ENSG00000273136	4899	1	NBPF26	HGNC:49571	-0.095345
ENSG00000275538	167	1	RNVU1-19	HGNC:48324	0.253602
ENSG00000226067	2075	1	LINC00623	HGNC:44252	-0.012078
ENSG00000223345	756	1	H2BP1	HGNC:20560	-0.521892
ENSG00000188610	3033	1	FAM72B	HGNC:24805	-0.02228
ENSG00000171943	7311	1	SRGAP2C	HGNC:30584	0.0774013
ENSG00000227082	3662	1	LINC02798	HGNC:54323	-0.487866
ENSG00000231752	4333	1	EMBP1	HGNC:38661	0.0703305
ENSG00000273213	700	1	H3-2	HGNC:32060	0.0166921
ENSG00000263513	2297	1	FAM72C	HGNC:30602	-0.190591
ENSG00000270872	1021	1	SRGAP2D	HGNC:43932	-0.250287
ENSG00000232527	839	1	LINC02802	HGNC:54326	-0.0843843
ENSG00000207205	165	1	RNVU1-15	HGNC:48320	-0.0300472
ENSG00000266338	5306	1	NBPF15	HGNC:28791	0.180744
ENSG00000227212	399	1	PFN1P6	HGNC:42988	-0.157774
ENSG00000196369	7230	1	SRGAP2B	HGNC:35237	-0.00467495
ENSG00000215784	2397	1	FAM72D	HGNC:33593	-0.179879
ENSG00000272419	6056	1	LINC01145	HGNC:49462	-0.283948
ENSG00000207501	164	1	RNVU1-14	HGNC:48319	0.234015
ENSG00000162825	18995	1	NBPF20	HGNC:32000	-0.0489308
ENSG00000270722	164	1	RNVU1-31	HGNC:54448	0.31885
ENSG00000272150	3827	1	NBPF25P	HGNC:45046	-0.42152
ENSG00000117262	5557	1	GPR89A	HGNC:31984	-0.197527
ENSG00000117281	3971	1	CD160	HGNC:17013	-0.363721
ENSG00000265491	11041	1	RNF115	HGNC:18154	-0.325716
ENSG00000186141	2793	1	POLR3C	HGNC:30076	-0.414827
ENSG00000186364	1657	1	NUDT17	HGNC:26618	-0.157368
ENSG00000131788	4805	1	PIAS3	HGNC:16861	-0.403033
ENSG00000198483	3363	1	ANKRD35	HGNC:26323	0.00718227
ENSG00000143127	6320	1	ITGA10	HGNC:6135	0.912387
ENSG00000131779	1838	1	PEX11B	HGNC:8853	-0.533485
ENSG00000265241	5585	1	RBM8A	HGNC:9905	-0.210223
ENSG00000211451	2497	1	GNRHR2	HGNC:16341	-0.343733
ENSG00000234222	3248	1	LIX1L-AS1	HGNC:41210	0.063535
ENSG00000271601	3975	1	LIX1L	HGNC:28715	-0.572373
ENSG00000272031	3677	1	ANKRD34A	HGNC:27639	0.418308
ENSG00000121851	1799	1	POLR3GL	HGNC:28466	0.181211
ENSG00000265972	3625	1	TXNIP	HGNC:16952	0.448476
ENSG00000201558	164	1	RNVU1-6	HGNC:48314	0.261358
ENSG00000233396	2458	1	LINC01719	HGNC:52506	-0.513699
ENSG00000271425	13290	1	NBPF10	HGNC:31992	-0.134599
ENSG00000264343	6443	1	NOTCH2NLA	HGNC:31862	0.227445
ENSG00000273768	164	1	RNVU1-29	HGNC:54433	0.501776
ENSG00000276975	14641	1	HYDIN2	HGNC:33129	0.037448
ENSG00000268043	7272	1	NBPF12	HGNC:24297	-0.346806
ENSG00000131791	5460	1	PRKAB2	HGNC:9379	-0.0355876
ENSG00000131781	5986	1	FMO5	HGNC:3773	-0.651098
ENSG00000180867	1510	1	PDIA3P1	HGNC:4607	-0.723928
ENSG00000226015	1657	1	CCT8P1	HGNC:35144	-0.605991
ENSG00000131778	3376	1	CHD1L	HGNC:1916	-0.491663
ENSG00000278811	5564	1	LINC00624	HGNC:44254	-0.427418
ENSG00000116128	6420	1	BCL9	HGNC:1008	-0.137902
ENSG00000162836	11960	1	ACP6	HGNC:29609	-0.123154
ENSG00000265107	3292	1	GJA5	HGNC:4279	1.0777
ENSG00000188092	5143	1	GPR89B	HGNC:13840	-0.463289
ENSG00000206585	164	1	RNVU1-7	HGNC:37500	0.140848
ENSG00000263956	5947	1	NBPF11	HGNC:31993	-0.379343
ENSG00000238107	1918	1	LINC02806	HGNC:27628	0.20671
ENSG00000274020	3938	1	LINC01138	HGNC:49454	-0.392881
ENSG00000274210	165	1	RNVU1-27	HGNC:54431	0.323713
ENSG00000270629	12116	1	NBPF14	HGNC:25232	0.10573
ENSG00000178104	27623	1	PDE4DIP	HGNC:15580	-0.197413
ENSG00000269713	9046	1	NBPF9	HGNC:31991	-0.010383
ENSG00000274423	573	1	SEC22B2P	HGNC:53890	-0.267458
ENSG00000271383	18785	1	NBPF19	HGNC:31999	0.0358642
ENSG00000277147	8501	1	LINC00869	HGNC:29050	-0.127794
ENSG00000203814	3196	1	H2BC18	HGNC:24700	0.843289
ENSG00000183598	411	1	H3C13	HGNC:25311	0.889428
ENSG00000203812	549	1	H2AC18	HGNC:4736	0.370403
ENSG00000184678	2260	1	H2BC21	HGNC:4760	0.700838
ENSG00000261716	4527	1	H2BC20P	HGNC:20516	-0.189432
ENSG00000270276	1929	1	H4C15	HGNC:29607	0.158652
ENSG00000184260	390	1	H2AC20	HGNC:4738	1.56659
ENSG00000184270	393	1	H2AC21	HGNC:20508	1.29246
ENSG00000178096	1461	1	BOLA1	HGNC:24263	-0.122889
ENSG00000159164	4824	1	SV2A	HGNC:20566	0.0588667
ENSG00000143368	2245	1	SF3B4	HGNC:10771	0.294843
ENSG00000014914	4591	1	MTMR11	HGNC:24307	0.407854
ENSG00000264522	12177	1	OTUD7B	HGNC:16683	-0.389303
ENSG00000136631	6262	1	VPS45	HGNC:14579	-0.372833
ENSG00000023902	6565	1	PLEKHO1	HGNC:24310	0.579735
ENSG00000143401	3605	1	ANP32E	HGNC:16673	0.389945
ENSG00000117362	3473	1	APH1A	HGNC:29509	-0.304736
ENSG00000118292	1351	1	C1orf54	HGNC:26258	-0.0508235
ENSG00000159208	2696	1	CIART	HGNC:25200	0.20739
ENSG00000266472	1641	1	MRPS21	HGNC:14046	0.0463332
ENSG00000117360	5373	1	PRPF3	HGNC:17348	-0.52267
ENSG00000163125	8738	1	RPRD2	HGNC:29039	0.0826457
ENSG00000143374	4077	1	TARS2	HGNC:30740	-0.572243
ENSG00000143369	3360	1	ECM1	HGNC:3153	0.652285
ENSG00000237781	665	1	ADAMTSL4-AS2	HGNC:40895	0.233406
ENSG00000143382	6432	1	ADAMTSL4	HGNC:19706	0.693864
ENSG00000203804	2622	1	ADAMTSL4-AS1	HGNC:32041	0.267084
ENSG00000143384	4371	1	MCL1	HGNC:6943	0.00445745
ENSG00000143420	5493	1	ENSA	HGNC:3360	-0.65039
ENSG00000143457	3329	1	GOLPH3L	HGNC:24882	-0.445418
ENSG00000143452	2405	1	HORMAD1	HGNC:25245	1.31605
ENSG00000163131	4228	1	CTSS	HGNC:2545	0.984355
ENSG00000143387	1887	1	CTSK	HGNC:2536	1.32286
ENSG00000143437	6516	1	ARNT	HGNC:700	-0.363019
ENSG00000143379	7093	1	SETDB1	HGNC:10761	-0.472187
ENSG00000143418	4644	1	CERS2	HGNC:14076	-0.539194
ENSG00000143412	1826	1	ANXA9	HGNC:547	-0.359339
ENSG00000143409	3792	1	MINDY1	HGNC:25648	0.0339598
ENSG00000143363	3063	1	PRUNE1	HGNC:13420	-0.208563
ENSG00000143443	2331	1	C1orf56	HGNC:26045	-0.333018
ENSG00000197622	4184	1	CDC42SE1	HGNC:17719	-0.362291
ENSG00000213190	4075	1	MLLT11	HGNC:16997	0.418799
ENSG00000143458	9189	1	GABPB2	HGNC:28441	-0.30833
ENSG00000143434	5809	1	SEMA6C	HGNC:10740	0.074075
ENSG00000163156	3265	1	SCNM1	HGNC:23136	-0.142539
ENSG00000163155	2508	1	LYSMD1	HGNC:32070	-0.446828
ENSG00000163159	4545	1	VPS72	HGNC:11644	0.0205034
ENSG00000143398	5405	1	PIP5K1A	HGNC:8994	-0.294692
ENSG00000159352	3027	1	PSMD4	HGNC:9561	-0.0592812
ENSG00000143373	6349	1	ZNF687	HGNC:29277	-0.698702
ENSG00000143393	5456	1	PI4KB	HGNC:8984	-0.168503
ENSG00000143390	4586	1	RFX5	HGNC:9986	-0.192234
ENSG00000143416	3504	1	SELENBP1	HGNC:10719	0.842675
ENSG00000159377	2158	1	PSMB4	HGNC:9541	-0.228707
ENSG00000143442	10272	1	POGZ	HGNC:18801	-0.277815
ENSG00000143367	3878	1	TUFT1	HGNC:12422	0.498613
ENSG00000143376	7467	1	SNX27	HGNC:20073	-0.170474
ENSG00000143436	1812	1	MRPL9	HGNC:14277	-0.172263
ENSG00000143450	4633	1	OAZ3	HGNC:8097	-0.00694142
ENSG00000182134	5092	1	TDRKH	HGNC:11713	-0.434742
ENSG00000225556	1757	1	C2CD4D	HGNC:37210	-0.385158
ENSG00000234614	506	1	C2CD4D-AS1	HGNC:54045	-0.385294
ENSG00000196407	984	1	THEM5	HGNC:26755	-0.274667
ENSG00000159445	4390	1	THEM4	HGNC:17947	-0.307506
ENSG00000197747	1543	1	S100A10	HGNC:10487	0.516249
ENSG00000163191	680	1	S100A11	HGNC:10488	0.120701
ENSG00000237975	7691	1	FLG-AS1	HGNC:27913	0.89482
ENSG00000197915	9623	1	HRNR	HGNC:20846	0.0373287
ENSG00000143631	12747	1	FLG	HGNC:3748	1.68113
ENSG00000187173	592	1	LCE2A	HGNC:29469	0.833541
ENSG00000197956	971	1	S100A6	HGNC:10496	0.501612
ENSG00000196154	1025	1	S100A4	HGNC:10494	1.06665
ENSG00000188015	955	1	S100A3	HGNC:10493	0.202085
ENSG00000196754	1567	1	S100A2	HGNC:10492	0.210719
ENSG00000188643	1701	1	S100A16	HGNC:20441	0.274769
ENSG00000189171	2216	1	S100A13	HGNC:10490	0.71749
ENSG00000160678	3030	1	S100A1	HGNC:10486	-0.51178
ENSG00000160679	5625	1	CHTOP	HGNC:24511	-0.290933
ENSG00000143553	1544	1	SNAPIN	HGNC:17145	-0.324823
ENSG00000143621	2281	1	ILF2	HGNC:6037	-0.108871
ENSG00000169418	5003	1	NPR1	HGNC:7943	0.966127
ENSG00000143624	10450	1	INTS3	HGNC:26153	-0.186424
ENSG00000143554	5470	1	SLC27A3	HGNC:10997	0.313276
ENSG00000143614	8113	1	GATAD2B	HGNC:30778	0.0215679
ENSG00000198837	7584	1	DENND4B	HGNC:29044	-0.259458
ENSG00000160741	3612	1	CRTC2	HGNC:27301	0.0186661
ENSG00000143570	3388	1	SLC39A1	HGNC:12876	-0.115792
ENSG00000143578	2904	1	CREB3L4	HGNC:18854	-0.503095
ENSG00000143543	1496	1	JTB	HGNC:6201	0.00421781
ENSG00000143545	2751	1	RAB13	HGNC:9762	0.252846
ENSG00000177954	946	1	RPS27	HGNC:10416	-0.123269
ENSG00000143549	8389	1	TPM3	HGNC:12012	-0.181743
ENSG00000143612	2582	1	C1orf43	HGNC:29876	-0.56246
ENSG00000143569	7503	1	UBAP2L	HGNC:29877	-0.137419
ENSG00000143575	2155	1	HAX1	HGNC:16915	0.183934
ENSG00000143515	7572	1	ATP8B2	HGNC:13534	0.0407344
ENSG00000160712	6453	1	IL6R	HGNC:6019	0.413589
ENSG00000160714	4161	1	UBE2Q1	HGNC:15698	-0.585718
ENSG00000229780	432	1	UBE2Q1-AS1	HGNC:40722	-0.107813
ENSG00000160710	8356	1	ADAR	HGNC:225	-0.157169
ENSG00000163344	1280	1	PMVK	HGNC:9141	0.301976
ENSG00000163346	3851	1	PBXIP1	HGNC:21199	0.503292
ENSG00000163348	3630	1	PYGO2	HGNC:30257	-0.612397
ENSG00000160691	4342	1	SHC1	HGNC:10840	-0.625236
ENSG00000173207	2338	1	CKS1B	HGNC:19083	0.566868
ENSG00000160688	4019	1	FLAD1	HGNC:24671	-0.196852
ENSG00000160685	4303	1	ZBTB7B	HGNC:18668	-0.27992
ENSG00000143537	6584	1	ADAM15	HGNC:193	0.119895
ENSG00000243364	1263	1	EFNA4	HGNC:3224	-0.328952
ENSG00000143590	1909	1	EFNA3	HGNC:3223	-0.29435
ENSG00000169242	2539	1	EFNA1	HGNC:3221	-0.196022
ENSG00000169241	2340	1	SLC50A1	HGNC:30657	-0.138776
ENSG00000179085	622	1	DPM3	HGNC:3007	0.201088
ENSG00000163463	3826	1	KRTCAP2	HGNC:28942	-0.0198559
ENSG00000163462	4533	1	TRIM46	HGNC:19019	-0.0173335
ENSG00000185499	4717	1	MUC1	HGNC:7508	0.305508
ENSG00000169231	4623	1	THBS3	HGNC:11787	0.664831
ENSG00000173171	3278	1	MTX1	HGNC:7504	-0.224891
ENSG00000160766	3656	1	GBAP1	HGNC:4178	-0.322889
ENSG00000236675	838	1	MTX1P1	HGNC:7505	-0.325203
ENSG00000177628	3648	1	GBA	HGNC:4177	-0.00590141
ENSG00000160767	4468	1	FAM189B	HGNC:1233	-0.0989152
ENSG00000116521	2442	1	SCAMP3	HGNC:10565	-0.210735
ENSG00000176444	3670	1	CLK2	HGNC:2069	-0.133312
ENSG00000143630	4121	1	HCN3	HGNC:19183	-0.034773
ENSG00000160752	3718	1	FDPS	HGNC:3631	0.11718
ENSG00000225855	3516	1	RUSC1-AS1	HGNC:26680	0.242943
ENSG00000160753	5427	1	RUSC1	HGNC:17153	-0.0161784
ENSG00000116539	13296	1	ASH1L	HGNC:19088	0.0977606
ENSG00000235919	1209	1	ASH1L-AS1	HGNC:44146	-0.765732
ENSG00000125459	4208	1	MSTO1	HGNC:29678	-0.100335
ENSG00000163374	5001	1	YY1AP1	HGNC:30935	-0.338223
ENSG00000132676	4588	1	DAP3	HGNC:2673	-0.717956
ENSG00000203761	1709	1	MSTO2P	HGNC:26329	-0.317731
ENSG00000116580	11967	1	GON4L	HGNC:25973	-0.426638
ENSG00000132718	5240	1	SYT11	HGNC:19239	0.0868108
ENSG00000143622	3919	1	RIT1	HGNC:10023	-0.346617
ENSG00000132680	5635	1	KHDC4	HGNC:29145	-0.298065
ENSG00000116584	9135	1	ARHGEF2	HGNC:682	-0.1281
ENSG00000163479	6651	1	SSR2	HGNC:11324	-0.184885
ENSG00000160803	3878	1	UBQLN4	HGNC:1237	0.105745
ENSG00000116586	1438	1	LAMTOR2	HGNC:29796	0.574895
ENSG00000254726	6124	1	MEX3A	HGNC:33482	0.475257
ENSG00000160789	6985	1	LMNA	HGNC:6636	0.222774
ENSG00000196189	6822	1	SEMA4A	HGNC:10729	-0.456602
ENSG00000160785	7293	1	SLC25A44	HGNC:29036	0.0387231
ENSG00000260238	1007	1	PMF1-BGLAP	HGNC:42953	0.202487
ENSG00000160783	2520	1	PMF1	HGNC:9112	0.260496
ENSG00000242252	1190	1	BGLAP	HGNC:1043	-0.0387566
ENSG00000160781	2439	1	PAQR6	HGNC:30132	-0.190253
ENSG00000198952	5304	1	SMG5	HGNC:24644	-0.429123
ENSG00000163472	3067	1	TMEM79	HGNC:28196	0.0377788
ENSG00000198715	3471	1	GLMP	HGNC:29436	0.0495822
ENSG00000163468	4018	1	CCT3	HGNC:1616	-0.185025
ENSG00000163467	1115	1	TSACC	HGNC:30636	-0.463594
ENSG00000116604	6400	1	MEF2D	HGNC:6997	-0.0118478
ENSG00000183856	6742	1	IQGAP3	HGNC:20669	0.569348
ENSG00000163382	1933	1	NAXE	HGNC:18453	0.135214
ENSG00000160818	4437	1	GPATCH4	HGNC:25982	0.0896425
ENSG00000132692	4931	1	BCAN	HGNC:23059	-0.267176
ENSG00000132688	5558	1	NES	HGNC:7756	1.04848
ENSG00000143320	1100	1	CRABP2	HGNC:2339	1.11965
ENSG00000143319	5262	1	ISG20L2	HGNC:25745	-0.281193
ENSG00000143303	3169	1	RRNAD1	HGNC:24273	-0.277282
ENSG00000143314	1695	1	MRPL24	HGNC:14037	0.34959
ENSG00000143321	3745	1	HDGF	HGNC:4856	-0.016144
ENSG00000143294	4108	1	PRCC	HGNC:9343	-0.0691702
ENSG00000027869	2512	1	SH2D2A	HGNC:10821	0.528717
ENSG00000198400	4356	1	NTRK1	HGNC:8031	0.848102
ENSG00000027644	5101	1	INSRR	HGNC:6093	0.760518
ENSG00000187800	5530	1	PEAR1	HGNC:33631	0.474096
ENSG00000160838	2631	1	LRRC71	HGNC:26556	0.07557
ENSG00000132694	8950	1	ARHGEF11	HGNC:14580	-0.345097
ENSG00000117036	6707	1	ETV3	HGNC:3492	-0.50327
ENSG00000183853	7872	1	KIRREL1	HGNC:15734	-0.875958
ENSG00000158473	2253	1	CD1D	HGNC:1637	0.792429
ENSG00000163565	5294	1	IFI16	HGNC:5395	0.163558
ENSG00000163568	2009	1	AIM2	HGNC:357	0.612415
ENSG00000162706	3847	1	CADM3	HGNC:17601	1.75564
ENSG00000225670	5208	1	CADM3-AS1	HGNC:40812	1.52941
ENSG00000213088	2106	1	ACKR1	HGNC:4035	1.02559
ENSG00000158716	825	1	DUSP23	HGNC:21480	0.335705
ENSG00000158714	2996	1	SLAMF8	HGNC:21391	-0.704814
ENSG00000188004	2501	1	SNHG28	HGNC:27647	-0.589456
ENSG00000243284	1818	1	VSIG8	HGNC:32063	-0.337373
ENSG00000213085	2625	1	CFAP45	HGNC:17229	-0.593548
ENSG00000158710	2487	1	TAGLN2	HGNC:11554	-0.174699
ENSG00000224259	3155	1	LINC01133	HGNC:49447	0.716151
ENSG00000143315	4319	1	PIGM	HGNC:18858	-0.290132
ENSG00000162729	2592	1	IGSF8	HGNC:17813	0.410268
ENSG00000018625	6298	1	ATP1A2	HGNC:800	-0.276815
ENSG00000162734	2806	1	PEA15	HGNC:8822	0.190238
ENSG00000132716	7587	1	DCAF8	HGNC:24891	-0.520964
ENSG00000162735	4461	1	PEX19	HGNC:9713	-0.952038
ENSG00000122218	6232	1	COPA	HGNC:2230	-0.741947
ENSG00000162736	4175	1	NCSTN	HGNC:17091	-0.396465
ENSG00000162738	5340	1	VANGL2	HGNC:15511	0.47412
ENSG00000158769	5066	1	F11R	HGNC:14685	0.993213
ENSG00000215845	1210	1	TSTD1	HGNC:35410	0.603035
ENSG00000158773	2336	1	USF1	HGNC:12593	-0.0556263
ENSG00000186517	5064	1	ARHGAP30	HGNC:27414	-0.506615
ENSG00000143217	3502	1	NECTIN4	HGNC:19688	0.0332957
ENSG00000162755	1720	1	KLHDC9	HGNC:28489	-0.126278
ENSG00000143256	677	1	PFDN2	HGNC:8867	0.168319
ENSG00000158793	3793	1	NIT1	HGNC:7828	-0.525677
ENSG00000158796	2821	1	DEDD	HGNC:2755	-0.631769
ENSG00000143222	2274	1	UFC1	HGNC:26941	-0.244437
ENSG00000143258	3764	1	USP21	HGNC:12620	-0.276723
ENSG00000143224	4607	1	PPOX	HGNC:9280	-0.400664
ENSG00000158850	3890	1	B4GALT3	HGNC:926	-0.27238
ENSG00000158859	10334	1	ADAMTS4	HGNC:220	0.546497
ENSG00000158864	3658	1	NDUFS2	HGNC:7708	-0.170765
ENSG00000158869	964	1	FCER1G	HGNC:3611	-0.326443
ENSG00000158882	3289	1	TOMM40L	HGNC:25756	-0.393362
ENSG00000143257	3305	1	NR1I3	HGNC:7969	-0.587918
ENSG00000158887	2154	1	MPZ	HGNC:7225	-0.0478875
ENSG00000143252	14160	1	SDHC	HGNC:10682	-0.600672
ENSG00000188931	774	1	CFAP126	HGNC:32325	-0.368024
ENSG00000143226	5314	1	FCGR2A	HGNC:3616	-0.197901
ENSG00000173110	2371	1	HSPA6	HGNC:5239	0.628131
ENSG00000132185	3275	1	FCRLA	HGNC:18504	0.227204
ENSG00000162746	2592	1	FCRLB	HGNC:26431	0.0883878
ENSG00000081721	1762	1	DUSP12	HGNC:3067	-0.536121
ENSG00000118217	7890	1	ATF6	HGNC:791	-0.232927
ENSG00000162745	3415	1	OLFML2B	HGNC:24558	1.05655
ENSG00000198929	7771	1	NOS1AP	HGNC:16859	0.543177
ENSG00000239887	4495	1	C1orf226	HGNC:34351	0.861731
ENSG00000152332	9246	1	UHMK1	HGNC:19683	0.266656
ENSG00000117143	3437	1	UAP1	HGNC:12457	0.274698
ENSG00000162733	10730	1	DDR2	HGNC:2731	-0.00499759
ENSG00000132196	4124	1	HSD17B7	HGNC:5215	0.138154
ENSG00000185860	4316	1	CCDC190	HGNC:28736	0.545635
ENSG00000117152	4836	1	RGS4	HGNC:10000	0.985768
ENSG00000143248	6821	1	RGS5	HGNC:10001	1.58572
ENSG00000143228	3362	1	NUF2	HGNC:14621	0.522734
ENSG00000185630	21249	1	PBX1	HGNC:8632	0.768694
ENSG00000143198	8401	1	MGST3	HGNC:7064	0.145469
ENSG00000143149	3308	1	ALDH9A1	HGNC:412	-0.297153
ENSG00000143183	5584	1	TMCO1	HGNC:18188	-0.386923
ENSG00000143179	6756	1	UCK2	HGNC:12562	-0.0377296
ENSG00000232341	1282	1	RPL4P2	HGNC:36836	-0.284314
ENSG00000143157	8448	1	POGK	HGNC:18800	-0.371427
ENSG00000152382	2963	1	TADA1	HGNC:30631	-0.493808
ENSG00000143194	3148	1	MAEL	HGNC:25929	1.33912
ENSG00000143190	15753	1	POU2F1	HGNC:9212	-0.066382
ENSG00000143162	2688	1	CREG1	HGNC:2351	0.533798
ENSG00000197965	7069	1	MPZL1	HGNC:7226	-0.149996
ENSG00000143158	2552	1	MPC2	HGNC:24515	-0.108126
ENSG00000143164	6306	1	DCAF6	HGNC:30002	-0.454819
ENSG00000143147	11224	1	GPR161	HGNC:23694	0.132491
ENSG00000143155	3220	1	TIPRL	HGNC:30231	-0.268829
ENSG00000213064	11221	1	SFT2D2	HGNC:25140	0.160112
ENSG00000214262	1779	1	ANKRD36BP1	HGNC:28169	0.120524
ENSG00000143178	3647	1	TBX19	HGNC:11596	-0.321229
ENSG00000143196	1786	1	DPT	HGNC:3011	1.55459
ENSG00000225826	955	1	LINC00626	HGNC:44257	0.0224198
ENSG00000143153	2962	1	ATP1B1	HGNC:804	0.321728
ENSG00000143156	5737	1	NME7	HGNC:20461	-0.347048
ENSG00000117475	3820	1	BLZF1	HGNC:1065	-0.0957064
ENSG00000117477	3961	1	CCDC181	HGNC:28051	-0.443414
ENSG00000117479	3671	1	SLC19A2	HGNC:10938	0.785942
ENSG00000000460	5967	1	C1orf112	HGNC:25565	-0.219261
ENSG00000171806	1578	1	METTL18	HGNC:28793	-0.671263
ENSG00000000457	6883	1	SCYL3	HGNC:19285	-0.433561
ENSG00000075945	4978	1	KIFAP3	HGNC:17060	0.135973
ENSG00000231407	3185	1	GORAB-AS1	HGNC:54051	-0.193909
ENSG00000120370	3773	1	GORAB	HGNC:25676	-0.42323
ENSG00000116132	8246	1	PRRX1	HGNC:9142	0.411461
ENSG00000007933	3463	1	FMO3	HGNC:3771	0.746914
ENSG00000094963	4786	1	FMO2	HGNC:3770	0.878995
ENSG00000010932	3602	1	FMO1	HGNC:3769	0.334902
ENSG00000076258	2517	1	FMO4	HGNC:3772	-0.0838809
ENSG00000117523	13921	1	PRRC2C	HGNC:24903	0.209348
ENSG00000117533	5159	1	VAMP4	HGNC:12645	-0.272379
ENSG00000010165	3827	1	EEF1AKNMT	HGNC:24248	-0.338543
ENSG00000197959	11329	1	DNM3	HGNC:29125	-0.105421
ENSG00000230630	4358	1	DNM3OS	HGNC:41228	0.502789
ENSG00000208024	110	1	MIR199A2	HGNC:31572	-0.0454368
ENSG00000135845	5225	1	PIGC	HGNC:8960	-0.382992
ENSG00000094975	7894	1	SUCO	HGNC:1240	0.078636
ENSG00000120337	2008	1	TNFSF18	HGNC:11932	1.8323
ENSG00000230849	1251	1	GOT2P2	HGNC:4435	0.559603
ENSG00000117586	3942	1	TNFSF4	HGNC:11934	1.22092
ENSG00000117592	2367	1	PRDX6	HGNC:16753	-0.104567
ENSG00000076321	4254	1	KLHL20	HGNC:25056	-0.28951
ENSG00000120334	4914	1	CENPL	HGNC:17879	0.00791797
ENSG00000117593	3689	1	DARS2	HGNC:25538	-0.0582157
ENSG00000270084	694	1	GAS5-AS1	HGNC:44119	0.0394195
ENSG00000234741	3631	1	GAS5	HGNC:16355	0.0658301
ENSG00000185278	19464	1	ZBTB37	HGNC:28365	-0.0120739
ENSG00000135870	11508	1	RC3H1	HGNC:29434	0.0775063
ENSG00000152061	16071	1	RABGAP1L	HGNC:24663	-0.355869
ENSG00000116161	4511	1	CACYBP	HGNC:30423	0.145864
ENSG00000120333	2594	1	MRPS14	HGNC:14049	-0.714545
ENSG00000235750	4783	1	KIAA0040	HGNC:28950	0.538174
ENSG00000143207	4299	1	COP1	HGNC:17440	-0.32619
ENSG00000116183	10930	1	PAPPA2	HGNC:14615	1.1438
ENSG00000120341	7377	1	SEC16B	HGNC:30301	-0.0657329
ENSG00000254154	7841	1	CRYZL2P-SEC16B	HGNC:53757	-0.0313298
ENSG00000242193	5564	1	CRYZL2P	HGNC:52164	0.0302738
ENSG00000224687	2356	1	RASAL2-AS1	HGNC:44170	-0.809384
ENSG00000075391	16044	1	RASAL2	HGNC:9874	0.131284
ENSG00000213057	2775	1	C1orf220	HGNC:33805	-0.497327
ENSG00000116191	9178	1	RALGPS2	HGNC:30279	0.439721
ENSG00000116194	3403	1	ANGPTL1	HGNC:489	1.2909
ENSG00000116199	6039	1	FAM20B	HGNC:23017	-0.192226
ENSG00000186283	3917	1	TOR3A	HGNC:11997	-0.00686043
ENSG00000143322	13257	1	ABL2	HGNC:77	0.746184
ENSG00000057252	7005	1	SOAT1	HGNC:11177	0.0188351
ENSG00000169905	18876	1	TOR1AIP2	HGNC:24055	0.32651
ENSG00000143337	9615	1	TOR1AIP1	HGNC:29456	-0.324911
ENSG00000135837	14301	1	CEP350	HGNC:24238	0.120069
ENSG00000116260	9311	1	QSOX1	HGNC:9756	-0.0970879
ENSG00000121454	6061	1	LHX4	HGNC:21734	-0.142376
ENSG00000230124	7512	1	ACBD6	HGNC:23339	-0.252918
ENSG00000143324	8903	1	XPR1	HGNC:12827	-0.08231
ENSG00000135835	10195	1	KIAA1614	HGNC:29327	-0.0429061
ENSG00000232586	1440	1	KIAA1614-AS1	HGNC:50644	-0.643579
ENSG00000135823	6477	1	STX6	HGNC:11441	-0.278972
ENSG00000153029	9348	1	MR1	HGNC:4975	0.377644
ENSG00000162783	4188	1	IER5	HGNC:5393	0.395739
ENSG00000135821	9032	1	GLUL	HGNC:4341	0.195148
ENSG00000135828	6125	1	RNASEL	HGNC:10050	-0.00813531
ENSG00000143333	2427	1	RGS16	HGNC:9997	0.266291
ENSG00000135838	4975	1	NPL	HGNC:16781	-0.507091
ENSG00000135829	5645	1	DHX9	HGNC:2750	-0.603235
ENSG00000135862	8406	1	LAMC1	HGNC:6492	-0.266467
ENSG00000224468	479	1	LAMC1-AS1	HGNC:52645	-0.399622
ENSG00000058085	6543	1	LAMC2	HGNC:6493	0.945527
ENSG00000157064	7165	1	NMNAT2	HGNC:16789	0.482769
ENSG00000232860	3383	1	SMG7-AS1	HGNC:24518	-0.355277
ENSG00000116698	8317	1	SMG7	HGNC:16792	0.0961917
ENSG00000116701	2928	1	NCF2	HGNC:7661	0.476778
ENSG00000162704	10624	1	ARPC5	HGNC:708	-0.265977
ENSG00000143344	5305	1	RGL1	HGNC:30281	0.042013
ENSG00000198756	7147	1	COLGALT2	HGNC:16790	0.552458
ENSG00000198860	2443	1	TSEN15	HGNC:16791	-0.139732
ENSG00000116667	10971	1	C1orf21	HGNC:15494	0.330785
ENSG00000116406	7804	1	EDEM3	HGNC:16787	0.315584
ENSG00000135842	8372	1	NIBAN1	HGNC:16784	0.551374
ENSG00000121481	4073	1	RNF2	HGNC:10061	-0.171257
ENSG00000121486	4945	1	TRMT1L	HGNC:16782	-0.394748
ENSG00000116668	4054	1	SWT1	HGNC:16785	-0.253013
ENSG00000213051	893	1	RPL5P5	HGNC:35564	0.0643186
ENSG00000116679	7929	1	IVNS1ABP	HGNC:16951	0.665968
ENSG00000143341	18579	1	HMCN1	HGNC:19194	1.11803
ENSG00000116690	5044	1	PRG4	HGNC:9364	1.50254
ENSG00000047410	12350	1	TPR	HGNC:12017	-0.127581
ENSG00000157181	4073	1	ODR4	HGNC:24299	-0.0686633
ENSG00000262180	884	1	OCLM	HGNC:8103	-0.255162
ENSG00000073756	5269	1	PTGS2	HGNC:9605	1.52425
ENSG00000116711	2875	1	PLA2G4A	HGNC:9035	0.778938
ENSG00000162670	4287	1	BRINP3	HGNC:22393	-0.111567
ENSG00000150681	2806	1	RGS18	HGNC:14261	1.72398
ENSG00000090104	4117	1	RGS1	HGNC:9991	1.06512
ENSG00000116741	2096	1	RGS2	HGNC:9998	1.10603
ENSG00000116750	6661	1	UCHL5	HGNC:19678	0.11378
ENSG00000116747	9102	1	RO60	HGNC:11313	0.568126
ENSG00000023572	1299	1	GLRX2	HGNC:16065	-0.298746
ENSG00000134371	5352	1	CDC73	HGNC:16783	-0.20169
ENSG00000162630	3274	1	B3GALT2	HGNC:917	0.595281
ENSG00000162687	7100	1	KCNT2	HGNC:18866	0.405943
ENSG00000000971	8145	1	CFH	HGNC:4883	0.538374
ENSG00000116785	3774	1	CFHR3	HGNC:16980	0.113888
ENSG00000066279	10938	1	ASPM	HGNC:19048	0.82602
ENSG00000177888	8562	1	ZBTB41	HGNC:24819	0.345561
ENSG00000213047	13203	1	DENND1B	HGNC:28404	0.17269
ENSG00000203724	611	1	C1orf53	HGNC:30003	-0.586302
ENSG00000143355	10442	1	LHX9	HGNC:14222	1.17766
ENSG00000151414	5485	1	NEK7	HGNC:13386	0.573547
ENSG00000081237	8371	1	PTPRC	HGNC:9666	-0.2198
ENSG00000229989	3250	1	MIR181A1HG	HGNC:48659	0.935522
ENSG00000116833	7559	1	NR5A2	HGNC:7984	0.687299
ENSG00000203721	1757	1	LINC00862	HGNC:21901	0.394891
ENSG00000162702	4895	1	ZNF281	HGNC:13075	0.354959
ENSG00000118193	7277	1	KIF14	HGNC:19181	0.570747
ENSG00000118197	4470	1	DDX59	HGNC:25360	-0.679241
ENSG00000118200	7777	1	CAMSAP2	HGNC:29188	0.236631
ENSG00000163362	5413	1	INAVA	HGNC:25599	-0.0937077
ENSG00000116852	12150	1	KIF21B	HGNC:29442	0.29551
ENSG00000116857	3915	1	TMEM9	HGNC:18823	0.048873
ENSG00000163395	12116	1	IGFN1	HGNC:24607	0.975028
ENSG00000081277	6211	1	PKP1	HGNC:9023	0.241299
ENSG00000118194	7259	1	TNNT2	HGNC:11949	0.921125
ENSG00000174307	3138	1	PHLDA3	HGNC:8934	0.335226
ENSG00000159176	10318	1	CSRP1	HGNC:2469	0.194396
ENSG00000223396	2329	1	RPS10P7	HGNC:36423	-0.547411
ENSG00000134369	22453	1	NAV1	HGNC:15989	0.0270257
ENSG00000231871	1274	1	IPO9-AS1	HGNC:40892	0.269141
ENSG00000198700	11915	1	IPO9	HGNC:19425	-0.438794
ENSG00000198892	1746	1	SHISA4	HGNC:27139	0.438315
ENSG00000163431	3971	1	LMOD1	HGNC:6647	0.775664
ENSG00000134375	3513	1	TIMM17A	HGNC:17315	-0.386552
ENSG00000176393	3479	1	RNPEP	HGNC:10078	-0.500275
ENSG00000163435	7191	1	ELF3	HGNC:3318	-0.150698
ENSG00000170075	6588	1	GPR37L1	HGNC:14923	-0.296763
ENSG00000143862	1975	1	ARL8A	HGNC:25192	0.185362
ENSG00000077152	1065	1	UBE2T	HGNC:25009	0.457411
ENSG00000077157	21069	1	PPP1R12B	HGNC:7619	0.748838
ENSG00000143858	7774	1	SYT2	HGNC:11510	-0.639691
ENSG00000117139	12092	1	KDM5B	HGNC:18039	-0.0526988
ENSG00000228288	890	1	PCAT6	HGNC:43714	-0.00311
ENSG00000183155	2430	1	RABIF	HGNC:9797	-0.322337
ENSG00000117153	3552	1	KLHL12	HGNC:19360	-0.582274
ENSG00000230280	918	1	HNRNPA1P59	HGNC:48789	-0.573976
ENSG00000159346	3193	1	ADIPOR1	HGNC:24040	-0.242668
ENSG00000159348	4504	1	CYB5R1	HGNC:13397	0.359958
ENSG00000163444	4026	1	TMEM183A	HGNC:20173	-0.252238
ENSG00000143847	9707	1	PPFIA4	HGNC:9248	0.897988
ENSG00000163485	4191	1	ADORA1	HGNC:262	0.567491
ENSG00000133055	1805	1	MYBPH	HGNC:7552	0.52547
ENSG00000133048	3408	1	CHI3L1	HGNC:1932	1.68002
ENSG00000159388	2757	1	BTG2	HGNC:1131	0.606985
ENSG00000122176	3310	1	FMOD	HGNC:3774	1.41708
ENSG00000188783	5747	1	PRELP	HGNC:9357	1.61795
ENSG00000058668	9721	1	ATP2B4	HGNC:817	0.0573076
ENSG00000058673	9700	1	ZC3H11A	HGNC:29093	-0.350862
ENSG00000257315	4250	1	ZBED6	HGNC:33273	0.476886
ENSG00000182004	1474	1	SNRPE	HGNC:11161	0.135194
ENSG00000143842	7420	1	SOX13	HGNC:11192	0.742881
ENSG00000143845	4472	1	ETNK2	HGNC:25575	0.881879
ENSG00000230550	1126	1	ERLNC1	HGNC:41109	-0.0144037
ENSG00000143839	1447	1	REN	HGNC:9958	1.11569
ENSG00000170498	709	1	KISS1	HGNC:6341	1.23887
ENSG00000143850	7820	1	PLEKHA6	HGNC:17053	0.998302
ENSG00000158615	5227	1	PPP1R15B	HGNC:14951	0.084832
ENSG00000133056	9414	1	PIK3C2B	HGNC:8972	0.558325
ENSG00000198625	11008	1	MDM4	HGNC:6974	0.258221
ENSG00000170382	5681	1	LRRN2	HGNC:16914	0.263553
ENSG00000163531	21271	1	NFASC	HGNC:29866	0.855615
ENSG00000174529	1332	1	TMEM81	HGNC:32349	-0.355847
ENSG00000117222	4404	1	RBBP5	HGNC:9888	-0.586245
ENSG00000133059	8339	1	DSTYK	HGNC:29043	-0.273497
ENSG00000133069	4922	1	TMCC2	HGNC:24239	-0.343768
ENSG00000163545	3441	1	NUAK2	HGNC:29558	0.0803784
ENSG00000117266	6831	1	CDK18	HGNC:8751	0.286904
ENSG00000158711	12142	1	ELK4	HGNC:3326	0.138394
ENSG00000158715	3702	1	SLC45A3	HGNC:8642	0.00586108
ENSG00000069275	6546	1	NUCKS1	HGNC:29923	-0.273533
ENSG00000117280	3882	1	RAB29	HGNC:9789	0.151821
ENSG00000133065	6357	1	SLC41A1	HGNC:19429	-0.236301
ENSG00000276600	3686	1	RAB7B	HGNC:30513	0.431893
ENSG00000196550	3783	1	FAM72A	HGNC:24044	-0.242559
ENSG00000266028	15675	1	SRGAP2	HGNC:19751	-0.13788
ENSG00000263528	3791	1	IKBKE	HGNC:14552	-0.0970356
ENSG00000162888	2096	1	C1orf147	HGNC:32061	-0.644604
ENSG00000266094	6654	1	RASSF5	HGNC:17609	0.0582646
ENSG00000143486	8064	1	EIF2D	HGNC:6583	-0.327714
ENSG00000237605	358	1	DYRK3-AS1	HGNC:40199	0.152805
ENSG00000143479	4218	1	DYRK3	HGNC:3094	-0.0947543
ENSG00000162889	4195	1	MAPKAPK2	HGNC:6887	-0.494611
ENSG00000162892	1979	1	IL24	HGNC:11346	0.301731
ENSG00000162894	2348	1	FCMR	HGNC:14315	0.218601
ENSG00000123836	10197	1	PFKFB2	HGNC:8873	-0.0640173
ENSG00000180667	6521	1	YOD1	HGNC:25035	0.0343959
ENSG00000123843	3219	1	C4BPB	HGNC:1328	0.559674
ENSG00000123838	2441	1	C4BPA	HGNC:1325	0.467446
ENSG00000196352	5568	1	CD55	HGNC:2665	0.657878
ENSG00000117335	8708	1	CD46	HGNC:6953	0.0318487
ENSG00000203709	15645	1	MIR29B2CHG	HGNC:32018	0.42158
ENSG00000174059	9219	1	CD34	HGNC:1662	0.887891
ENSG00000076356	13781	1	PLXNA2	HGNC:9100	0.669714
ENSG00000008118	2676	1	CAMK1G	HGNC:14585	0.892437
ENSG00000196878	4688	1	LAMB3	HGNC:6490	0.470753
ENSG00000123689	866	1	G0S2	HGNC:30229	0.960438
ENSG00000117594	1513	1	HSD11B1	HGNC:5208	1.37192
ENSG00000236136	842	1	ADORA2BP1	HGNC:265	0.10901
ENSG00000009790	7750	1	TRAF3IP3	HGNC:30766	-0.842907
ENSG00000162757	4684	1	C1orf74	HGNC:26319	-0.742599
ENSG00000117595	4915	1	IRF6	HGNC:6121	0.704126
ENSG00000117597	10376	1	UTP25	HGNC:28440	0.090424
ENSG00000143469	12436	1	SYT14	HGNC:23143	0.245938
ENSG00000203706	1004	1	SERTAD4-AS1	HGNC:32019	-0.164573
ENSG00000082497	5467	1	SERTAD4	HGNC:25236	0.58384
ENSG00000054392	6641	1	HHAT	HGNC:18270	-0.0178114
ENSG00000143473	8106	1	KCNH1	HGNC:6250	0.634973
ENSG00000224668	3109	1	IPO8P1	HGNC:41955	-0.058834
ENSG00000117625	9092	1	RCOR3	HGNC:25594	-0.16118
ENSG00000082512	9022	1	TRAF5	HGNC:12035	0.368425
ENSG00000153363	4448	1	LINC00467	HGNC:28227	-0.267691
ENSG00000170385	5474	1	SLC30A1	HGNC:11012	0.637217
ENSG00000117650	3095	1	NEK2	HGNC:7745	0.392031
ENSG00000123684	8799	1	LPGAT1	HGNC:28985	-0.0287073
ENSG00000143493	5311	1	INTS7	HGNC:24484	-0.41947
ENSG00000143476	4916	1	DTL	HGNC:30288	0.602856
ENSG00000220749	483	1	RPL21P28	HGNC:36258	0.37607
ENSG00000066027	3825	1	PPP2R5A	HGNC:9309	-0.278663
ENSG00000065600	2914	1	PACC1	HGNC:25593	-0.39217
ENSG00000117691	1297	1	NENF	HGNC:30384	0.335632
ENSG00000162772	4040	1	ATF3	HGNC:785	0.849048
ENSG00000123685	2713	1	BATF3	HGNC:28915	0.324836
ENSG00000117697	4091	1	NSL1	HGNC:24548	-0.317132
ENSG00000203705	3788	1	TATDN3	HGNC:27010	-0.623008
ENSG00000198468	3094	1	FLVCR1-DT	HGNC:39077	-0.272665
ENSG00000162769	6442	1	FLVCR1	HGNC:24682	0.175331
ENSG00000143494	9086	1	VASH2	HGNC:25723	0.46983
ENSG00000174606	7279	1	ANGEL2	HGNC:30534	-0.261944
ENSG00000136643	6190	1	RPS6KC1	HGNC:10439	-0.147584
ENSG00000117707	8928	1	PROX1	HGNC:9459	0.153289
ENSG00000143499	4889	1	SMYD2	HGNC:20982	-0.0911884
ENSG00000152104	18756	1	PTPN14	HGNC:9647	0.193089
ENSG00000117724	11690	1	CENPF	HGNC:1857	0.682097
ENSG00000082482	3910	1	KCNK2	HGNC:6277	0.797071
ENSG00000136636	4929	1	KCTD3	HGNC:21305	0.0189552
ENSG00000196482	10912	1	ESRRG	HGNC:3474	-0.179352
ENSG00000092978	8833	1	GPATCH2	HGNC:25499	-0.115851
ENSG00000162814	6515	1	SPATA17	HGNC:25184	-0.627837
ENSG00000067533	7883	1	RRP15	HGNC:24255	0.0742429
ENSG00000232480	557	1	TGFB2-AS1	HGNC:50628	0.618978
ENSG00000092969	5151	1	TGFB2	HGNC:11768	0.9956
ENSG00000281453	1371	1	TGFB2-OT1	HGNC:50629	0.875194
ENSG00000228063	724	1	LYPLAL1-DT	HGNC:50560	0.32864
ENSG00000143353	2966	1	LYPLAL1	HGNC:20440	0.0881805
ENSG00000225920	654	1	RIMKLBP2	HGNC:39163	-0.201747
ENSG00000215817	2436	1	ZC3H11B	HGNC:25659	-0.0189229
ENSG00000136628	5450	1	EPRS1	HGNC:3418	-0.079714
ENSG00000162813	3113	1	BPNT1	HGNC:1096	-0.649539
ENSG00000067704	4165	1	IARS2	HGNC:29685	-0.492492
ENSG00000118873	10344	1	RAB3GAP2	HGNC:17168	-0.337446
ENSG00000218283	967	1	MORF4L1P1	HGNC:20400	-0.188507
ENSG00000116141	5417	1	MARK1	HGNC:6896	0.136362
ENSG00000162817	3413	1	C1orf115	HGNC:25873	1.11131
ENSG00000117791	2597	1	2020-03-02	HGNC:26064	-0.334312
ENSG00000186205	9258	1	2020-03-01	HGNC:26189	0.096141
ENSG00000238078	962	1	LINC01352	HGNC:50578	-0.171619
ENSG00000257551	563	1	HLX-AS1	HGNC:42509	-0.0784187
ENSG00000136630	5660	1	HLX	HGNC:4978	0.746837
ENSG00000143507	2914	1	DUSP10	HGNC:3065	0.269822
ENSG00000238042	998	1	LINC02257	HGNC:53159	0.467877
ENSG00000232679	562	1	LINC01705	HGNC:52493	1.14988
ENSG00000143512	3289	1	HHIPL2	HGNC:25842	0.640287
ENSG00000143498	2895	1	TAF1A	HGNC:11532	-0.314355
ENSG00000225265	1450	1	TAF1A-AS1	HGNC:40573	-0.770351
ENSG00000154305	10171	1	MIA3	HGNC:24008	-0.0207717
ENSG00000186063	4232	1	AIDA	HGNC:25761	0.117873
ENSG00000162819	4980	1	BROX	HGNC:26512	0.0856309
ENSG00000154309	5382	1	DISP1	HGNC:19711	-0.0145706
ENSG00000187554	4608	1	TLR5	HGNC:11851	0.548386
ENSG00000143502	4710	1	SUSD4	HGNC:25470	0.0314458
ENSG00000162909	8792	1	CAPN2	HGNC:1479	-0.381962
ENSG00000143514	5991	1	TP53BP2	HGNC:12000	-0.0951958
ENSG00000272645	4145	1	GTF2IP20	HGNC:51732	-0.0301042
ENSG00000143756	6044	1	FBXO28	HGNC:29046	-0.151487
ENSG00000143753	2515	1	DEGS1	HGNC:13709	-0.394003
ENSG00000143748	4813	1	NVL	HGNC:8070	-0.547038
ENSG00000143771	5098	1	CNIH4	HGNC:25013	-0.266028
ENSG00000162923	10481	1	WDR26	HGNC:21208	-0.405306
ENSG00000143786	6386	1	CNIH3	HGNC:26802	0.745768
ENSG00000233384	684	1	CNIH3-AS2	HGNC:41162	0.330009
ENSG00000229400	837	1	CNIH3-AS1	HGNC:41163	-0.0388131
ENSG00000185842	19693	1	DNAH14	HGNC:2945	0.024335
ENSG00000143815	5257	1	LBR	HGNC:6518	0.247379
ENSG00000154380	15044	1	ENAH	HGNC:18271	0.296379
ENSG00000143742	1728	1	SRP9	HGNC:11304	0.0434081
ENSG00000143819	2508	1	EPHX1	HGNC:3401	0.528772
ENSG00000196187	10339	1	TMEM63A	HGNC:29118	-0.117615
ENSG00000143811	3602	1	PYCR2	HGNC:30262	-0.221817
ENSG00000143751	3975	1	SDE2	HGNC:26643	-0.109771
ENSG00000163041	3146	1	H3-3A	HGNC:4764	-0.114316
ENSG00000182827	3578	1	ACBD3	HGNC:15453	-0.299317
ENSG00000234478	535	1	ACBD3-AS1	HGNC:40701	-0.0494692
ENSG00000183814	4442	1	LIN9	HGNC:30830	-0.0828629
ENSG00000143799	7169	1	PARP1	HGNC:270	-0.126314
ENSG00000143772	7036	1	ITPKB	HGNC:6179	0.0947623
ENSG00000143801	3752	1	PSEN2	HGNC:9509	-0.0620978
ENSG00000163050	7797	1	COQ8A	HGNC:16812	-0.451645
ENSG00000143776	14055	1	CDC42BPA	HGNC:1737	0.157523
ENSG00000181450	8915	1	ZNF678	HGNC:28652	-0.177677
ENSG00000143740	6580	1	SNAP47	HGNC:30669	-0.440033
ENSG00000081692	4315	1	JMJD4	HGNC:25724	-0.37628
ENSG00000143816	3971	1	WNT9A	HGNC:12778	0.52237
ENSG00000143761	3281	1	ARF1	HGNC:652	-0.849287
ENSG00000143793	4308	1	C1orf35	HGNC:19032	-0.132113
ENSG00000162910	1886	1	MRPL55	HGNC:16686	0.0700773
ENSG00000143774	4725	1	GUK1	HGNC:4693	0.163141
ENSG00000198835	2243	1	GJC2	HGNC:17494	-0.347441
ENSG00000181873	10219	1	IBA57	HGNC:27302	-0.789231
ENSG00000162913	3647	1	OBSCN-AS1	HGNC:32047	0.0850886
ENSG00000154358	32289	1	OBSCN	HGNC:15719	0.658167
ENSG00000154370	8493	1	TRIM11	HGNC:16281	-0.261989
ENSG00000162931	3548	1	TRIM17	HGNC:13430	-0.0933577
ENSG00000181218	895	1	H2AW	HGNC:20507	0.441406
ENSG00000196890	2364	1	H2BU1	HGNC:20514	-0.306874
ENSG00000168159	3285	1	RNF187	HGNC:27146	0.0643815
ENSG00000183929	1139	1	DUSP5P1	HGNC:32020	-0.223319
ENSG00000234975	412	1	FTH1P2	HGNC:3989	-0.0165977
ENSG00000116574	4372	1	RHOU	HGNC:17794	1.10484
ENSG00000168118	3310	1	RAB4A	HGNC:9781	-0.533885
ENSG00000154429	6263	1	CCSAP	HGNC:29578	-0.211849
ENSG00000069248	6080	1	NUP133	HGNC:18016	-0.605506
ENSG00000135776	4256	1	ABCB10	HGNC:41	-0.0793088
ENSG00000135801	6412	1	TAF5L	HGNC:17304	-0.348519
ENSG00000135763	6001	1	URB2	HGNC:28967	-0.139406
ENSG00000143641	7743	1	GALNT2	HGNC:4124	-0.0932511
ENSG00000135775	10938	1	COG2	HGNC:6546	-0.741033
ENSG00000135744	2291	1	AGT	HGNC:333	0.774491
ENSG00000119280	5161	1	C1orf198	HGNC:25900	0.862767
ENSG00000143643	4212	1	TTC13	HGNC:26204	-0.110015
ENSG00000173409	1987	1	ARV1	HGNC:29561	-0.408241
ENSG00000182118	2394	1	FAM89A	HGNC:25057	0.550991
ENSG00000143633	5413	1	C1orf131	HGNC:25332	-0.367189
ENSG00000116906	3173	1	GNPAT	HGNC:4416	-0.734991
ENSG00000116903	5100	1	EXOC8	HGNC:24659	-0.154285
ENSG00000010072	5906	1	SPRTN	HGNC:25356	-0.354461
ENSG00000135766	7265	1	EGLN1	HGNC:1232	-0.0376315
ENSG00000270106	3557	1	TSNAX-DISC1	HGNC:49177	-0.262397
ENSG00000116918	6241	1	TSNAX	HGNC:12380	-0.134468
ENSG00000162946	12906	1	DISC1	HGNC:2888	-0.159383
ENSG00000116991	7641	1	SIPA1L2	HGNC:23800	1.18714
ENSG00000212916	3516	1	MAP10	HGNC:29265	-0.422372
ENSG00000135778	15854	1	NTPCR	HGNC:28204	-0.214358
ENSG00000135749	13815	1	PCNX2	HGNC:8736	-0.0582558
ENSG00000143674	7916	1	MAP3K21	HGNC:29798	-0.0776454
ENSG00000135750	3627	1	KCNK1	HGNC:6272	0.1275
ENSG00000183780	3195	1	SLC35F3	HGNC:23616	0.995706
ENSG00000231663	575	1	COA6-AS1	HGNC:40825	0.330243
ENSG00000168275	1257	1	COA6	HGNC:18025	0.361289
ENSG00000059588	7743	1	TARBP1	HGNC:11568	0.0211182
ENSG00000168264	4724	1	IRF2BP2	HGNC:21729	0.067673
ENSG00000173726	3542	1	TOMM20	HGNC:20947	-0.65976
ENSG00000188739	3113	1	RBM34	HGNC:28965	-0.250959
ENSG00000054267	11073	1	ARID4B	HGNC:15550	-0.222257
ENSG00000152904	3809	1	GGPS1	HGNC:4249	-0.427921
ENSG00000162885	5702	1	B3GALNT2	HGNC:28596	-0.133232
ENSG00000168243	5401	1	GNG4	HGNC:4407	0.428289
ENSG00000143669	19614	1	LYST	HGNC:1968	0.392841
ENSG00000235674	985	1	LDHAP2	HGNC:6537	-0.381243
ENSG00000116962	5864	1	NID1	HGNC:7821	0.534058
ENSG00000077585	2309	1	GPR137B	HGNC:11862	0.187911
ENSG00000086619	5361	1	ERO1B	HGNC:14355	-0.179987
ENSG00000186197	3726	1	EDARADD	HGNC:14341	0.171296
ENSG00000244457	1304	1	ENO1P1	HGNC:3352	0.164164
ENSG00000116977	9710	1	LGALS8	HGNC:6569	-0.288283
ENSG00000223776	1457	1	LGALS8-AS1	HGNC:40340	-0.375094
ENSG00000119285	9049	1	HEATR1	HGNC:25517	-0.0913451
ENSG00000116984	11374	1	MTR	HGNC:7468	0.100807
ENSG00000237991	370	1	RPL35P1	HGNC:36695	-0.0189598
ENSG00000215808	1537	1	LINC01139	HGNC:27924	0.157675
ENSG00000133019	12170	1	CHRM3	HGNC:1952	0.834417
ENSG00000155816	9691	1	FMN2	HGNC:14074	0.792303
ENSG00000180875	4170	1	GREM2	HGNC:17655	0.976088
ENSG00000182901	2578	1	RGS7	HGNC:10003	0.0953017
ENSG00000091483	2142	1	FH	HGNC:3700	0.0352705
ENSG00000117009	5946	1	KMO	HGNC:6381	0.311436
ENSG00000054277	3442	1	OPN3	HGNC:14007	0.357463
ENSG00000203668	7078	1	CHML	HGNC:1941	0.305836
ENSG00000174371	4140	1	EXO1	HGNC:3511	0.425901
ENSG00000180287	9545	1	PLD5	HGNC:26879	0.61237
ENSG00000214837	3841	1	LINC01347	HGNC:50566	-0.0745547
ENSG00000143702	10939	1	CEP170	HGNC:28920	0.33536
ENSG00000054282	5322	1	SDCCAG8	HGNC:10671	-0.184468
ENSG00000117020	9475	1	AKT3	HGNC:393	0.315091
ENSG00000179456	3906	1	ZBTB18	HGNC:13030	0.0691152
ENSG00000035687	3666	1	ADSS2	HGNC:292	-0.12719
ENSG00000179397	4333	1	CATSPERE	HGNC:28491	-0.324677
ENSG00000121644	5104	1	DESI2	HGNC:24264	-0.116489
ENSG00000203667	4864	1	COX20	HGNC:26970	-0.153952
ENSG00000153187	8488	1	HNRNPU	HGNC:5048	-0.681811
ENSG00000203666	8607	1	EFCAB2	HGNC:28166	-0.477657
ENSG00000162849	14403	1	KIF26B	HGNC:25484	0.836703
ENSG00000232192	810	1	KIF26B-AS1	HGNC:41098	0.486094
ENSG00000185420	5866	1	SMYD3	HGNC:15513	0.703306
ENSG00000162851	1848	1	TFB2M	HGNC:18559	-0.149232
ENSG00000162852	5922	1	CNST	HGNC:26486	0.110393
ENSG00000143653	2503	1	SCCPDH	HGNC:24275	-0.0249558
ENSG00000223519	3511	1	KIF28P	HGNC:49205	-0.575218
ENSG00000227953	3984	1	LINC01341	HGNC:49457	-0.352405
ENSG00000153207	9609	1	AHCTF1	HGNC:24618	0.292354
ENSG00000197472	3756	1	ZNF695	HGNC:30954	-0.528179
ENSG00000135747	3197	1	ZNF670-ZNF695	HGNC:49200	-0.666686
ENSG00000277462	1994	1	ZNF670	HGNC:28167	-0.883912
ENSG00000188295	1980	1	ZNF669	HGNC:25736	-0.382365
ENSG00000196418	4517	1	ZNF124	HGNC:12907	0.0388654
ENSG00000162714	10531	1	ZNF496	HGNC:23713	-0.495633
ENSG00000162711	4757	1	NLRP3	HGNC:16400	0.141133
ENSG00000162722	3225	1	TRIM58	HGNC:24150	0.988373
ENSG00000238243	945	1	OR2W3	HGNC:15021	0.354855
ENSG00000259823	2237	1	LYPD8	HGNC:44208	0.279522
ENSG00000175137	6442	1	SH3BP5L	HGNC:29360	0.160215
ENSG00000171161	3741	1	ZNF672	HGNC:26179	-0.461232
ENSG00000171163	3929	1	ZNF692	HGNC:26049	-0.165735
ENSG00000185220	3651	1	PGBD2	HGNC:19399	-0.516759
ENSG00000035115	11165	2	SH3YL1	HGNC:29546	-0.00316938
ENSG00000143727	4160	2	ACP1	HGNC:122	-0.469374
ENSG00000189292	2191	2	ALKAL2	HGNC:27683	0.928854
ENSG00000151353	5044	2	TMEM18	HGNC:25257	-0.515787
ENSG00000233296	2298	2	TMEM18-DT	HGNC:54481	-0.398274
ENSG00000235688	539	2	SNTG2-AS1	HGNC:54058	0.0759116
ENSG00000172554	4469	2	SNTG2	HGNC:13741	-0.176642
ENSG00000130508	11257	2	PXDN	HGNC:14966	-0.128798
ENSG00000032389	5775	2	EIPR1	HGNC:12383	-0.424268
ENSG00000171853	9193	2	TRAPPC12	HGNC:24284	-0.421163
ENSG00000225234	908	2	TRAPPC12-AS1	HGNC:41046	-0.658586
ENSG00000182551	5560	2	ADI1	HGNC:30576	-0.0360389
ENSG00000171865	2865	2	RNASEH1	HGNC:18466	-0.246281
ENSG00000234171	1218	2	RNASEH1-AS1	HGNC:49289	-0.1744
ENSG00000171863	5583	2	RPS7	HGNC:10440	-0.207609
ENSG00000118004	2778	2	COLEC11	HGNC:17213	0.412281
ENSG00000188765	210	2	TMSB4XP2	HGNC:11884	0.211609
ENSG00000176887	8719	2	SOX11	HGNC:11191	0.814758
ENSG00000134326	4302	2	CMPK2	HGNC:27015	1.92339
ENSG00000134321	4834	2	RSAD2	HGNC:30908	2.24271
ENSG00000228203	4648	2	RNF144A-AS1	HGNC:30963	0.471783
ENSG00000151692	6473	2	RNF144A	HGNC:20457	0.960838
ENSG00000235092	2060	2	ID2-AS1	HGNC:51103	-0.107322
ENSG00000115738	2205	2	ID2	HGNC:5361	0.927038
ENSG00000134313	11082	2	KIDINS220	HGNC:29508	-0.140048
ENSG00000143797	8798	2	MBOAT2	HGNC:25193	0.407558
ENSG00000151693	7248	2	ASAP2	HGNC:2721	0.166597
ENSG00000213772	337	2	EIF1P7	HGNC:49620	-0.27744
ENSG00000119185	6678	2	ITGB1BP1	HGNC:23927	-0.524401
ENSG00000119203	3769	2	CPSF3	HGNC:2326	-0.420194
ENSG00000134330	5908	2	IAH1	HGNC:27696	-0.170406
ENSG00000151694	5491	2	ADAM17	HGNC:195	-0.294865
ENSG00000134308	2713	2	YWHAQ	HGNC:12854	-0.411852
ENSG00000115750	4064	2	TAF1B	HGNC:11533	-0.116369
ENSG00000134317	7952	2	GRHL1	HGNC:17923	0.149089
ENSG00000172059	4589	2	KLF11	HGNC:11811	-0.0361378
ENSG00000205795	2847	2	CYS1	HGNC:18525	0.23998
ENSG00000171848	4955	2	RRM2	HGNC:10452	0.693523
ENSG00000115756	6237	2	HPCAL1	HGNC:5145	0.546457
ENSG00000115758	2968	2	ODC1	HGNC:8109	0.0682047
ENSG00000206633	136	2	SNORA80B	HGNC:34355	0.0784251
ENSG00000257135	1753	2	ODC1-DT	HGNC:54070	-0.653279
ENSG00000115761	3824	2	NOL10	HGNC:25862	-0.333605
ENSG00000143882	3406	2	ATP6V1C2	HGNC:18264	-0.331737
ENSG00000143870	4101	2	PDIA6	HGNC:30168	-0.477547
ENSG00000162975	2289	2	KCNF1	HGNC:6246	0.180495
ENSG00000162976	2275	2	SLC66A3	HGNC:28503	-0.184577
ENSG00000134318	10145	2	ROCK2	HGNC:10252	0.123849
ENSG00000169016	4067	2	E2F6	HGNC:3120	-0.314651
ENSG00000196208	12361	2	GREB1	HGNC:24885	0.348184
ENSG00000239899	275	2	RN7SL674P	HGNC:46690	0.403351
ENSG00000134324	11861	2	LPIN1	HGNC:13345	-0.174622
ENSG00000071575	4588	2	TRIB2	HGNC:30809	0.349891
ENSG00000162981	8384	2	LRATD1	HGNC:20743	0.637471
ENSG00000151779	8948	2	NBAS	HGNC:15625	-0.24955
ENSG00000079785	3833	2	DDX1	HGNC:2734	-0.160941
ENSG00000134323	2602	2	MYCN	HGNC:7559	1.23403
ENSG00000197872	5448	2	FAM49A	HGNC:25373	0.589497
ENSG00000163032	3833	2	VSNL1	HGNC:12722	0.387102
ENSG00000163029	9824	2	SMC6	HGNC:20466	0.195601
ENSG00000178295	11827	2	GEN1	HGNC:26881	0.271746
ENSG00000170745	3131	2	KCNS3	HGNC:6302	0.134064
ENSG00000240857	1587	2	RDH14	HGNC:19979	-0.30771
ENSG00000250741	2150	2	NT5C1B-RDH14	HGNC:38831	-0.503753
ENSG00000185013	3987	2	NT5C1B	HGNC:17818	-0.135374
ENSG00000236204	2963	2	LINC01376	HGNC:50637	-0.47341
ENSG00000143867	5309	2	OSR1	HGNC:8111	0.404057
ENSG00000228784	4683	2	LINC00954	HGNC:48668	-4.60699e-05
ENSG00000183891	1986	2	TTC32	HGNC:32954	-0.298252
ENSG00000118965	7836	2	WDR35	HGNC:29250	-0.191473
ENSG00000132031	3118	2	MATN3	HGNC:6909	0.00959569
ENSG00000068697	1946	2	LAPTM4A	HGNC:6924	-0.17258
ENSG00000115884	3595	2	SDC1	HGNC:10658	0.434689
ENSG00000055917	6978	2	PUM2	HGNC:14958	-0.163741
ENSG00000143878	2372	2	RHOB	HGNC:668	0.412224
ENSG00000118960	9059	2	HS1BP3	HGNC:24979	0.0169179
ENSG00000143869	9749	2	GDF7	HGNC:4222	0.830494
ENSG00000118961	4433	2	LDAH	HGNC:26145	-0.509109
ENSG00000084674	14828	2	APOB	HGNC:603	0.718301
ENSG00000218819	6135	2	TDRD15	HGNC:45037	0.516632
ENSG00000119771	11071	2	KLHL29	HGNC:29404	0.39914
ENSG00000119778	10492	2	ATAD2B	HGNC:29230	-0.0216524
ENSG00000173960	6884	2	UBXN2A	HGNC:27265	-0.176013
ENSG00000205639	4438	2	MFSD2B	HGNC:37207	0.154991
ENSG00000163026	3847	2	WDCP	HGNC:26157	-0.540269
ENSG00000119782	1677	2	FKBP1B	HGNC:3712	-0.326778
ENSG00000115128	1197	2	SF3B6	HGNC:30096	-0.360088
ENSG00000219626	4916	2	FAM228B	HGNC:24736	-0.443008
ENSG00000115129	2312	2	TP53I3	HGNC:19373	0.356021
ENSG00000176732	1056	2	PFN4	HGNC:31103	-0.673064
ENSG00000186453	2265	2	FAM228A	HGNC:34418	0.933393
ENSG00000198399	12022	2	ITSN2	HGNC:6184	-0.0273244
ENSG00000084676	8633	2	NCOA1	HGNC:7668	-0.0368251
ENSG00000184924	1917	2	PTRHD1	HGNC:33782	-0.155793
ENSG00000138092	5518	2	CENPO	HGNC:28152	-0.210773
ENSG00000138031	6058	2	ADCY3	HGNC:234	0.0373686
ENSG00000115137	5624	2	DNAJC27	HGNC:30290	-0.452728
ENSG00000224165	5651	2	DNAJC27-AS1	HGNC:42943	-0.376123
ENSG00000084710	10591	2	EFR3B	HGNC:29155	-0.210201
ENSG00000119772	12020	2	DNMT3A	HGNC:2978	0.0675823
ENSG00000138101	7146	2	DTNB	HGNC:3058	-0.501798
ENSG00000143970	13023	2	ASXL2	HGNC:23805	0.0625903
ENSG00000084731	6403	2	KIF3C	HGNC:6321	-0.0834301
ENSG00000084733	3631	2	RAB10	HGNC:9759	-0.389355
ENSG00000157833	5939	2	GAREM2	HGNC:27172	-0.0641417
ENSG00000084754	3811	2	HADHA	HGNC:4801	-0.621243
ENSG00000138029	4280	2	HADHB	HGNC:4803	-0.373962
ENSG00000173567	5761	2	ADGRF3	HGNC:18989	-0.484463
ENSG00000138018	8552	2	SELENOI	HGNC:29361	0.204946
ENSG00000213699	3902	2	SLC35F6	HGNC:26055	-0.0437719
ENSG00000115163	1983	2	CENPA	HGNC:1851	0.0954115
ENSG00000084764	3459	2	MAPRE3	HGNC:6892	-0.000712261
ENSG00000119777	4910	2	TMEM214	HGNC:25983	-0.369519
ENSG00000084693	5283	2	AGBL5	HGNC:26147	0.384847
ENSG00000228474	719	2	OST4	HGNC:32483	0.355106
ENSG00000138080	3958	2	EMILIN1	HGNC:19880	-0.0823167
ENSG00000138030	3060	2	KHK	HGNC:6315	-0.105354
ENSG00000138028	4039	2	CGREF1	HGNC:16962	0.857384
ENSG00000143994	4630	2	ABHD1	HGNC:17553	-0.247392
ENSG00000138073	3221	2	PREB	HGNC:9356	-0.441035
ENSG00000138074	5606	2	SLC5A6	HGNC:11041	-0.0642093
ENSG00000138085	2019	2	ATRAID	HGNC:24090	0.039296
ENSG00000084774	8422	2	CAD	HGNC:1424	0.0434444
ENSG00000163794	795	2	UCN	HGNC:12516	-0.273576
ENSG00000115204	5625	2	MPV17	HGNC:7224	-0.0645041
ENSG00000115207	5839	2	GTF3C2	HGNC:4665	-0.582022
ENSG00000234945	3253	2	GTF3C2-AS1	HGNC:40269	-0.52713
ENSG00000115211	5341	2	EIF2B4	HGNC:3260	-0.323336
ENSG00000115234	3765	2	SNX17	HGNC:14979	-0.204298
ENSG00000163795	2365	2	ZNF513	HGNC:26498	-0.223396
ENSG00000115241	4092	2	PPM1G	HGNC:9278	-0.128296
ENSG00000213453	584	2	FTH1P3	HGNC:3990	0.0756491
ENSG00000115216	5329	2	NRBP1	HGNC:7993	-0.237498
ENSG00000157992	1403	2	KRTCAP3	HGNC:28943	-0.674878
ENSG00000138002	8401	2	IFT172	HGNC:30391	-0.28926
ENSG00000115226	1982	2	FNDC4	HGNC:20239	0.591974
ENSG00000084734	3146	2	GCKR	HGNC:4196	-0.0133108
ENSG00000221843	6199	2	C2orf16	HGNC:25275	-0.627887
ENSG00000243943	4398	2	ZNF512	HGNC:29380	-0.493778
ENSG00000176714	2844	2	CCDC121	HGNC:25833	-0.533539
ENSG00000198522	3746	2	GPN1	HGNC:17030	-0.422788
ENSG00000119760	5309	2	SUPT7L	HGNC:30632	-0.635075
ENSG00000163798	5207	2	SLC4A1AP	HGNC:13813	-0.735859
ENSG00000243147	1539	2	MRPL33	HGNC:14487	0.0668675
ENSG00000171174	3625	2	RBKS	HGNC:30325	-0.617856
ENSG00000158019	3392	2	BABAM2	HGNC:1106	0.0107202
ENSG00000075426	7157	2	FOSL2	HGNC:3798	0.00405553
ENSG00000163803	8238	2	PLB1	HGNC:30041	-0.362519
ENSG00000213639	5760	2	PPP1CB	HGNC:9282	-0.0303701
ENSG00000163806	3483	2	SPDYA	HGNC:30613	-0.262945
ENSG00000171103	2056	2	TRMT61B	HGNC:26070	-0.485224
ENSG00000163811	4130	2	WDR43	HGNC:28945	0.0608711
ENSG00000115295	7775	2	CLIP4	HGNC:26108	0.0817147
ENSG00000119801	3421	2	YPEL5	HGNC:18329	-0.0811947
ENSG00000213626	4535	2	LBH	HGNC:29532	1.01462
ENSG00000172954	7517	2	LCLAT1	HGNC:26756	-0.000941388
ENSG00000158089	4567	2	GALNT14	HGNC:22946	0.698952
ENSG00000013016	4636	2	EHD3	HGNC:3244	0.66104
ENSG00000158125	6037	2	XDH	HGNC:12805	-0.122126
ENSG00000162959	5220	2	MEMO1	HGNC:14014	-0.41769
ENSG00000162961	2745	2	DPY30	HGNC:24590	-0.534234
ENSG00000021574	5213	2	SPAST	HGNC:11233	-0.176519
ENSG00000152683	5410	2	SLC30A6	HGNC:19305	-0.119785
ENSG00000091106	3624	2	NLRC4	HGNC:16412	-0.593926
ENSG00000119820	12233	2	YIPF4	HGNC:28145	0.0013057
ENSG00000115760	17723	2	BIRC6	HGNC:13516	0.0392334
ENSG00000230046	697	2	BIRC6-AS1	HGNC:40641	-0.190552
ENSG00000018699	3185	2	TTC27	HGNC:25986	-0.420716
ENSG00000049323	7329	2	LTBP1	HGNC:6714	-0.0753386
ENSG00000152689	11118	2	RASGRP3	HGNC:14545	0.0141681
ENSG00000119812	4921	2	FAM98A	HGNC:24520	-0.224902
ENSG00000260025	366	2	CRIM1-DT	HGNC:54057	-0.263073
ENSG00000150938	7122	2	CRIM1	HGNC:2359	0.250701
ENSG00000171055	8938	2	FEZ2	HGNC:3660	-0.289711
ENSG00000205221	3710	2	VIT	HGNC:12697	1.64811
ENSG00000115808	8345	2	STRN	HGNC:11424	0.152322
ENSG00000008869	8206	2	HEATR5B	HGNC:29273	-0.24532
ENSG00000152133	4040	2	GPATCH11	HGNC:26768	0.157553
ENSG00000055332	10753	2	EIF2AK2	HGNC:9437	0.181728
ENSG00000138068	1325	2	SULT6B1	HGNC:33433	-0.481051
ENSG00000218739	4698	2	CEBPZOS	HGNC:49288	-0.149486
ENSG00000115816	3629	2	CEBPZ	HGNC:24218	-0.189852
ENSG00000003509	3651	2	NDUFAF7	HGNC:28816	-0.777025
ENSG00000115825	10244	2	PRKD3	HGNC:9408	-0.00427163
ENSG00000115828	2599	2	QPCT	HGNC:9753	1.22094
ENSG00000163171	10406	2	CDC42EP3	HGNC:16943	0.257859
ENSG00000115841	5999	2	RMDN2	HGNC:26567	-0.0909532
ENSG00000235848	3282	2	RMDN2-AS1	HGNC:41150	0.109926
ENSG00000138061	6014	2	CYP1B1	HGNC:2597	0.948362
ENSG00000232973	7447	2	CYP1B1-AS1	HGNC:28543	1.28994
ENSG00000119787	4884	2	ATL2	HGNC:24047	-0.187124
ENSG00000213553	954	2	RPLP0P6	HGNC:36404	0.186023
ENSG00000143889	5923	2	HNRNPLL	HGNC:25127	-0.45984
ENSG00000143891	2790	2	GALM	HGNC:24063	0.15911
ENSG00000115875	4045	2	SRSF7	HGNC:10789	-0.349644
ENSG00000152147	4361	2	GEMIN6	HGNC:20044	-0.348153
ENSG00000163214	7985	2	DHX57	HGNC:20086	-0.558379
ENSG00000188010	1364	2	MORN2	HGNC:30166	-0.312199
ENSG00000214694	5490	2	ARHGEF33	HGNC:37252	-0.663964
ENSG00000115904	9263	2	SOS1	HGNC:11187	-0.0170472
ENSG00000229692	1254	2	SOS1-IT1	HGNC:41385	-0.495504
ENSG00000011566	6067	2	MAP4K3	HGNC:6865	0.135448
ENSG00000231312	6741	2	MAP4K3-DT	HGNC:54056	-0.120461
ENSG00000152154	2470	2	TMEM178A	HGNC:28517	-0.0978477
ENSG00000138050	3823	2	THUMPD2	HGNC:14890	-0.0554822
ENSG00000227028	8475	2	SLC8A1-AS1	HGNC:44102	0.605929
ENSG00000183023	21922	2	SLC8A1	HGNC:11068	0.672054
ENSG00000236090	1008	2	LDHAP3	HGNC:6538	0.85492
ENSG00000234362	898	2	LINC01914	HGNC:52733	0.451606
ENSG00000162878	3925	2	PKDCC	HGNC:25123	0.985976
ENSG00000224875	947	2	EML4-AS1	HGNC:40112	0.00769478
ENSG00000143924	8357	2	EML4	HGNC:1316	0.137372
ENSG00000115944	5605	2	COX7A2L	HGNC:2289	-0.300253
ENSG00000057935	10580	2	MTA3	HGNC:23784	-0.244015
ENSG00000162881	1781	2	OXER1	HGNC:24884	0.304681
ENSG00000162882	2726	2	HAAO	HGNC:4796	0.782285
ENSG00000152518	3696	2	ZFP36L2	HGNC:1108	0.374571
ENSG00000115970	14220	2	THADA	HGNC:19217	-0.253804
ENSG00000152527	9835	2	PLEKHH2	HGNC:30506	1.18684
ENSG00000223658	1172	2	C1GALT1C1L	HGNC:51617	0.0606696
ENSG00000138036	4618	2	DYNC2LI1	HGNC:24595	-0.108091
ENSG00000138095	9760	2	LRPPRC	HGNC:15714	-0.35352
ENSG00000138032	7103	2	PPM1B	HGNC:9276	-0.378063
ENSG00000138079	6541	2	SLC3A1	HGNC:11025	0.0484467
ENSG00000138078	8153	2	PREPL	HGNC:30228	0.0131828
ENSG00000143919	3991	2	CAMKMT	HGNC:26276	-0.340012
ENSG00000170577	2205	2	SIX2	HGNC:10888	0.867292
ENSG00000068784	5045	2	SRBD1	HGNC:25521	-0.354557
ENSG00000171132	9908	2	PRKCE	HGNC:9401	0.474792
ENSG00000116016	7302	2	EPAS1	HGNC:3374	0.307242
ENSG00000187600	1703	2	LINC02583	HGNC:53812	-0.0389199
ENSG00000250565	5283	2	ATP6V1E2	HGNC:18125	-0.535163
ENSG00000119729	4619	2	RHOQ	HGNC:17736	0.248514
ENSG00000151665	4978	2	PIGF	HGNC:8962	0.112992
ENSG00000119878	2561	2	CRIPT	HGNC:14312	-0.18789
ENSG00000171150	5034	2	SOCS5	HGNC:16852	0.327219
ENSG00000222005	2267	2	LINC01118	HGNC:49261	-0.513994
ENSG00000239332	2830	2	LINC01119	HGNC:49262	0.72957
ENSG00000180398	5994	2	MCFD2	HGNC:18451	-0.123425
ENSG00000068724	6949	2	TTC7A	HGNC:19750	0.148569
ENSG00000239605	3273	2	STPG4	HGNC:26850	-0.206648
ENSG00000143933	6466	2	CALM2	HGNC:1445	-0.0373419
ENSG00000236824	13458	2	BCYRN1	HGNC:1022	0.694115
ENSG00000095002	4552	2	MSH2	HGNC:7325	0.0199872
ENSG00000184261	6685	2	KCNK12	HGNC:6274	1.08835
ENSG00000116062	10993	2	MSH6	HGNC:7329	-0.397389
ENSG00000138081	7074	2	FBXO11	HGNC:13590	-0.301256
ENSG00000170802	5481	2	FOXN2	HGNC:5281	0.191149
ENSG00000162869	3995	2	PPP1R21	HGNC:30595	-0.368675
ENSG00000243244	7709	2	STON1	HGNC:17003	0.841111
ENSG00000068781	4294	2	STON1-GTF2A1L	HGNC:30651	0.685123
ENSG00000242441	2054	2	GTF2A1L	HGNC:30727	0.309018
ENSG00000115239	6299	2	ASB3	HGNC:16013	-0.474229
ENSG00000143942	1321	2	CHAC2	HGNC:32363	-0.14414
ENSG00000068912	2592	2	ERLEC1	HGNC:25222	-0.0126801
ENSG00000119737	2115	2	GPR75	HGNC:4526	0.0282721
ENSG00000068878	10241	2	PSME4	HGNC:20635	0.405733
ENSG00000170634	4964	2	ACYP2	HGNC:180	-0.366685
ENSG00000115306	18504	2	SPTBN1	HGNC:11275	-0.0525609
ENSG00000214595	14426	2	EML6	HGNC:35412	0.0530812
ENSG00000115310	6644	2	RTN4	HGNC:14085	-0.113205
ENSG00000162994	4398	2	CLHC1	HGNC:26453	-0.375515
ENSG00000143947	3130	2	RPS27A	HGNC:10417	0.108935
ENSG00000085760	3374	2	MTIF2	HGNC:7441	-0.427661
ENSG00000162997	2204	2	PRORSD1P	HGNC:34379	-0.978442
ENSG00000115355	14537	2	CCDC88A	HGNC:25523	0.110578
ENSG00000163001	3505	2	CFAP36	HGNC:30540	0.162188
ENSG00000275052	8217	2	PPP4R3B	HGNC:29267	-0.0982992
ENSG00000138035	5134	2	PNPT1	HGNC:23166	0.263247
ENSG00000115380	3962	2	EFEMP1	HGNC:3218	0.855518
ENSG00000055813	3982	2	CCDC85A	HGNC:29400	0.890358
ENSG00000028116	3509	2	VRK2	HGNC:12719	-0.25126
ENSG00000115392	2412	2	FANCL	HGNC:20748	-0.221453
ENSG00000233426	1086	2	EIF3FP3	HGNC:37625	0.71761
ENSG00000119866	8375	2	BCL11A	HGNC:13221	0.222386
ENSG00000115421	8501	2	PAPOLG	HGNC:14982	-0.323669
ENSG00000162924	11255	2	REL	HGNC:9954	0.108151
ENSG00000237522	1231	2	NONOP2	HGNC:42032	-0.546974
ENSG00000162927	7651	2	PUS10	HGNC:26505	-0.455259
ENSG00000162928	5910	2	PEX13	HGNC:8855	-0.184162
ENSG00000162929	7992	2	KIAA1841	HGNC:29387	-0.290564
ENSG00000237651	1515	2	C2orf74	HGNC:34439	0.066557
ENSG00000173209	8382	2	AHSA2P	HGNC:20437	0.0189569
ENSG00000115464	18125	2	USP34	HGNC:20066	-0.155636
[truncated: 14,356 more rows]

## Sheet: Table S3
Table S3. Information of samples clustered into different groups.
Group	AD	AM	BM	CE	CP	CV	DP	ED	PL	UC	download	own
G0	0	5	0	1	3	1	0	0	4	8	15	7
G1	0	0	19	0	0	0	0	0	0	0	19	0
G2	0	0	0	0	0	0	0	0	2	14	1	15
G3	7	0	6	0	0	0	0	0	0	0	11	2
G4	0	0	3	0	0	0	7	0	2	0	3	9
G5	0	0	5	0	0	0	6	0	0	0	11	0
G6	0	0	0	0	0	0	3	6	0	0	9	0

## Sheet: Table S4
Table S4 Results of different expression analysis among G0, G2, G3, and G4 groups.
ensembl_gene_id	Length	chromosome_name	hgnc_symbol	hgnc_id	dm	logFC.G2vsG0	logFC.G3vsG0	logFC.G4vsG0	logFC.G3vsG2	logFC.G4vsG2	logFC.G4vsG3	logCPM	F	PValue	FDR
ENSG00000232415	532	7	ELN-AS1	HGNC:40212	1.95501	-0.303459	8.79705	0.137951	9.10051	0.44141	-8.6591	4.93946	152.09	1.6668e-28	2.72589e-24
ENSG00000162591	7039	1	MEGF6	HGNC:3232	1.21428	3.528	9.22721	4.61058	5.69921	1.08257	-4.61664	5.88105	137.243	2.67255e-27	2.18535e-23
ENSG00000145423	2032	4	SFRP2	HGNC:10777	1.59348	-2.3267	10.2311	-1.26108	12.5578	1.06562	-11.4921	3.02779	132.541	6.79676e-27	3.70514e-23
ENSG00000138135	1686	10	CH25H	HGNC:1907	1.02238	-2.46898	8.03473	0.751722	10.5037	3.22071	-7.28301	1.76764	130.459	9.64438e-27	3.9431e-23
ENSG00000049540	6542	7	ELN	HGNC:3327	1.65139	1.3464	10.7042	2.42709	9.3578	1.08069	-8.2771	8.21123	120.408	8.677e-26	2.61508e-22
ENSG00000186847	2281	17	KRT14	HGNC:6416	1.99935	2.86698	14.2505	5.79605	11.3836	2.92906	-8.45449	4.46436	119.949	9.59427e-26	2.61508e-22
ENSG00000255364	553	8	SMILR	HGNC:51825	0.514778	3.00922	8.59481	2.04732	5.58559	-0.961898	-6.54749	-0.045178	110.963	6.58315e-25	1.53801e-21
ENSG00000164694	6854	6	FNDC1	HGNC:21184	1.3385	-1.02307	8.39359	0.895156	9.41666	1.91822	-7.49843	6.04816	108.641	1.2755e-24	2.60744e-21
ENSG00000119042	10958	2	SATB2	HGNC:21637	0.872727	0.918951	2.48114	3.93463	1.56219	3.01568	1.45349	4.37471	103.035	4.58569e-24	8.33271e-21
ENSG00000085563	5806	7	ABCB1	HGNC:40	0.678909	1.93624	2.3243	9.46813	0.388053	7.53188	7.14383	-0.142683	97.7765	1.72666e-23	2.82379e-20
ENSG00000205221	3710	2	VIT	HGNC:12697	1.64811	-1.84942	8.84721	1.34261	10.6966	3.19203	-7.5046	2.72581	95.096	3.87521e-23	5.76138e-20
ENSG00000163531	21271	1	NFASC	HGNC:29866	0.855615	3.58674	8.75884	7.30738	5.1721	3.72064	-1.45147	4.38812	93.0369	6.74091e-23	9.18674e-20
ENSG00000250056	3518	5	LINC01018	HGNC:27394	0.837823	3.16389	9.84773	2.97569	6.68384	-0.1882	-6.87204	0.526097	89.4407	1.67941e-22	2.11269e-19
ENSG00000064205	4981	20	CCN5	HGNC:12770	1.5803	-2.57541	6.31274	0.171927	8.88815	2.74734	-6.14081	2.96422	88.7383	2.21262e-22	2.58465e-19
ENSG00000250982	976	16	GAPDHP35	HGNC:37789	0.998694	0.344135	10.1118	1.3222	9.76762	0.978063	-8.78956	-0.0426705	87.3749	3.01783e-22	3.29024e-19
ENSG00000106483	3606	7	SFRP4	HGNC:10778	1.72686	1.14526	11.3665	6.4358	10.2212	5.29054	-4.9307	4.7771	86.6325	4.02897e-22	4.11812e-19
ENSG00000130340	4646	6	SNX9	HGNC:14973	0.500033	0.477873	2.06142	0.50928	1.58355	0.031407	-1.55214	6.30232	85.4669	5.14535e-22	4.83344e-19
ENSG00000217236	2554	2	SP9	HGNC:30690	0.908718	-0.817221	3.27103	8.67675	4.08825	9.49397	5.40572	0.0745194	85.3838	5.31992e-22	4.83344e-19
ENSG00000108001	4623	10	EBF3	HGNC:19087	0.990938	-1.36751	8.22595	6.23711	9.59346	7.60462	-1.98884	3.12904	84.4066	7.68989e-22	6.61897e-19
ENSG00000179097	3140	3	HTR1F	HGNC:5292	0.71709	2.2656	7.89572	10.5373	5.63012	8.27169	2.64157	0.736799	83.2326	1.02241e-21	8.36023e-19
ENSG00000212769	268	10	HMGN2P8	HGNC:31662	0.833503	1.40628	8.56777	0.9221	7.16148	-0.484184	-7.64567	-1.24281	82.5979	1.2007e-21	9.35063e-19
ENSG00000164530	2332	6	PI16	HGNC:21245	2.08603	3.08507	10.4877	-1.35794	7.40264	-4.44301	-11.8457	5.0571	82.0458	1.54957e-21	1.15189e-18
ENSG00000020633	4523	1	RUNX3	HGNC:10473	1.0616	-0.939439	5.11852	8.69485	6.05795	9.63429	3.57633	1.7577	80.7627	2.28308e-21	1.62337e-18
ENSG00000186832	2475	17	KRT16	HGNC:6423	1.52082	2.23267	9.10578	3.2972	6.8731	1.06452	-5.80858	-0.239401	78.9349	3.6677e-21	2.49923e-18
ENSG00000144681	4396	3	STAC	HGNC:11353	0.756511	2.95085	10.2687	8.8959	7.3179	5.94505	-1.37285	2.4777	78.6105	4.42236e-21	2.89293e-18
ENSG00000170703	5097	17	TTLL6	HGNC:26664	0.774601	-4.31345	-7.38178	-7.56499	-3.06833	-3.25154	-0.18321	0.211537	76.3307	8.31935e-21	5.23287e-18
ENSG00000236090	1008	2	LDHAP3	HGNC:6538	0.85492	-1.28358	6.86615	-1.45378	8.14973	-0.170196	-8.31993	0.101341	76.2116	8.76728e-21	5.31038e-18
ENSG00000008256	5808	7	CYTH3	HGNC:9504	0.1226	0.642075	1.81676	1.07292	1.17468	0.430845	-0.743838	5.84745	74.5201	1.48948e-20	8.69962e-18
ENSG00000255967	2285	12	HADHAP2	HGNC:38585	0.528032	-0.941623	5.9218	0.466188	6.86342	1.40781	-5.45561	-1.30745	72.2565	3.13373e-20	1.76721e-17
ENSG00000035664	13612	15	DAPK2	HGNC:2675	0.484646	1.51534	6.22107	3.23698	4.70572	1.72164	-2.98408	-0.132155	71.5525	3.96393e-20	2.16087e-17
ENSG00000183722	2327	13	LHFPL6	HGNC:6586	0.222014	-0.0142162	1.44471	0.564364	1.45892	0.57858	-0.880344	5.31517	70.8766	4.97567e-20	2.62491e-17
ENSG00000223822	739	21	EEF1A1P1	HGNC:3191	0.687709	0.0207707	8.89026	-0.399983	8.86949	-0.420753	-9.29024	-1.74698	86.0625	5.56422e-20	2.84367e-17
ENSG00000176343	276	11	RPL37AP8	HGNC:35645	0.300158	-0.79845	6.71604	-0.124222	7.51449	0.674227	-6.84027	-2.43329	69.7692	7.24728e-20	3.59158e-17
ENSG00000064195	2715	17	DLX3	HGNC:2916	1.09542	0.319006	8.01671	2.16208	7.6977	1.84308	-5.85462	-1.17687	69.5728	7.75092e-20	3.70539e-17
ENSG00000103876	7063	15	FAH	HGNC:3579	0.689974	-1.73769	-2.10512	-1.84033	-0.367436	-0.102642	0.264793	5.54621	69.5061	7.93009e-20	3.70539e-17
ENSG00000176658	8188	17	MYO1D	HGNC:7598	1.25605	-0.247837	4.56544	1.32597	4.81328	1.57381	-3.23947	5.82661	69.012	1.0153e-19	4.6123e-17
ENSG00000161896	2785	6	IP6K3	HGNC:17269	1.17039	-3.54101	-9.53319	-7.12712	-5.99219	-3.58611	2.40607	3.1082	68.7501	1.11101e-19	4.90333e-17
ENSG00000196139	4532	10	AKR1C3	HGNC:386	1.02568	-2.55571	4.33122	0.150793	6.88693	2.70651	-4.18042	2.75248	68.614	1.16439e-19	4.90333e-17
ENSG00000134762	7056	18	DSC3	HGNC:3037	1.38267	1.92029	-10.5615	-7.76672	-12.4818	-9.68701	2.7948	5.74392	68.6018	1.16932e-19	4.90333e-17
ENSG00000161381	9277	17	PLXDC1	HGNC:20945	0.60155	0.795985	5.43373	0.562049	4.63775	-0.233936	-4.87168	0.417332	68.2485	1.22384e-19	5.00365e-17
ENSG00000241104	1962	19	CEACAMP10	HGNC:1822	1.46789	2.33079	4.94095	9.9994	2.61016	7.66861	5.05845	0.105266	67.6843	1.52652e-19	6.08894e-17
ENSG00000239830	780	19	RPS4XP22	HGNC:36125	1.09194	-0.762335	8.20487	1.48023	8.9672	2.24256	-6.72464	0.689001	67.2247	1.86148e-19	7.24825e-17
ENSG00000116675	6954	1	DNAJC6	HGNC:15469	0.941728	1.03521	4.13444	6.36037	3.09923	5.32517	2.22594	3.19213	66.2817	2.63186e-19	1.00096e-16
ENSG00000266554	2275	18	LINC01443	HGNC:50768	0.141481	-0.208759	6.85788	6.49711	7.06664	6.70587	-0.360769	-2.48225	65.8378	2.86076e-19	1.06329e-16
ENSG00000153012	6428	4	LGI2	HGNC:18710	0.242922	-0.111809	5.75573	-1.07477	5.86754	-0.96296	-6.8305	-2.05059	65.7177	2.98618e-19	1.08525e-16
ENSG00000270906	1375	5	MTND4P35	HGNC:51949	0.702673	-0.965395	6.99391	1.3615	7.9593	2.32689	-5.63241	-1.78856	65.2587	3.52035e-19	1.25156e-16
ENSG00000176871	4616	12	WSB2	HGNC:19222	0.0693411	1.36882	0.955231	1.69019	-0.413594	0.32137	0.734964	7.10913	65.1578	3.65042e-19	1.27019e-16
ENSG00000101333	6900	20	PLCB4	HGNC:9059	1.41713	2.19121	3.05295	6.30293	0.861743	4.11172	3.24998	5.04011	64.7649	4.52562e-19	1.54192e-16
ENSG00000076513	7350	12	ANKRD13A	HGNC:21268	0.197618	1.53793	1.6303	2.04451	0.0923636	0.506575	0.414211	6.58505	64.2929	4.99127e-19	1.6585e-16
ENSG00000197614	3876	12	MFAP5	HGNC:29673	1.38579	2.40716	8.02245	-0.591067	5.61529	-2.99823	-8.61352	7.20685	64.4501	5.07062e-19	1.6585e-16
ENSG00000269119	947	19	HNRNPA1P52	HGNC:48782	0.312056	-0.915753	6.43614	-0.0844221	7.35189	0.831331	-6.52056	-1.83765	64.0299	5.49286e-19	1.76138e-16
ENSG00000079931	5293	6	MOXD1	HGNC:21063	1.37015	0.932771	4.39758	0.325112	3.46481	-0.607659	-4.07246	5.70762	64.0304	5.90464e-19	1.85701e-16
ENSG00000228499	132	2	TMSB10P1	HGNC:41949	0.684766	-0.602799	5.9853	-0.581985	6.5881	0.0208137	-6.56729	-2.85521	63.6275	6.36328e-19	1.96349e-16
ENSG00000236762	588	10	RPL19P16	HGNC:36596	0.616144	-0.814296	6.64846	-0.100399	7.46276	0.713898	-6.74886	-1.61453	63.2993	7.17803e-19	2.17388e-16
ENSG00000259823	2237	1	LYPD8	HGNC:44208	0.279522	-0.0414402	7.80735	1.91644	7.84879	1.95788	-5.89091	-2.56791	62.9856	8.05755e-19	2.39587e-16
ENSG00000182389	13587	2	CACNB4	HGNC:1404	1.02465	-0.353399	4.82996	-1.52338	5.18336	-1.16998	-6.35334	1.28484	62.9032	8.44957e-19	2.46758e-16
ENSG00000075945	4978	1	KIFAP3	HGNC:17060	0.135973	0.312384	1.39145	0.202834	1.07907	-0.10955	-1.18862	4.34049	62.7604	8.75693e-19	2.51247e-16
ENSG00000227765	512	4	MYL12BP2	HGNC:51650	0.219607	-0.960473	6.5454	-0.529252	7.50587	0.43122	-7.07465	-2.80748	62.3996	1.00111e-18	2.82279e-16
ENSG00000054598	3926	6	FOXC1	HGNC:3800	0.898971	2.8119	6.60564	5.7994	3.79374	2.9875	-0.806245	3.46807	62.5337	1.0225e-18	2.83424e-16
ENSG00000181195	3455	8	PENK	HGNC:8831	1.82091	1.16441	10.6134	0.371665	9.44896	-0.79275	-10.2417	6.76878	62.4362	1.06009e-18	2.88946e-16
ENSG00000112246	9274	6	SIM1	HGNC:10882	0.839841	0.443792	10.9869	8.65193	10.5431	8.20813	-2.33494	0.744495	62.0253	1.23489e-18	3.2697e-16
ENSG00000113070	3018	5	HBEGF	HGNC:3059	0.747594	3.48681	0.376376	3.50291	-3.11043	0.0160982	3.12653	4.28896	62.0151	1.23958e-18	3.2697e-16
ENSG00000224820	495	9	BTF3P4	HGNC:38566	-0.0231902	-0.593869	5.92866	-0.167629	6.52253	0.42624	-6.09629	-3.48054	61.3066	1.50699e-18	3.91196e-16
ENSG00000136048	4180	12	DRAM1	HGNC:25645	0.614126	0.43633	2.26479	0.381818	1.82846	-0.0545114	-1.88298	6.14832	61.1045	1.62631e-18	4.15572e-16
ENSG00000125869	2042	20	LAMP5	HGNC:16097	0.568244	-1.0675	7.47809	2.34406	8.54559	3.41156	-5.13403	-1.91193	60.8507	1.79014e-18	4.50399e-16
ENSG00000248019	4510	4	FAM13A-AS1	HGNC:19370	-0.0120644	-1.0178	-1.43583	-1.48456	-0.418033	-0.466767	-0.0487342	2.81572	60.6644	1.92122e-18	4.70202e-16
ENSG00000261115	10656	7	TMEM178B	HGNC:44112	1.30551	1.19893	7.72668	9.4711	6.52775	8.27218	1.74442	3.56993	60.8399	1.92635e-18	4.70202e-16
ENSG00000096060	10628	6	FKBP5	HGNC:3721	1.35617	-3.54569	-4.33201	-2.75947	-0.786322	0.78622	1.57254	6.95548	60.7039	2.02796e-18	4.87723e-16
ENSG00000115844	2970	2	DLX2	HGNC:2915	0.675694	5.36559	6.95447	9.38709	1.58889	4.0215	2.43262	1.23564	60.3269	2.25702e-18	5.28283e-16
ENSG00000137266	8898	6	SLC22A23	HGNC:21106	0.771744	0.754843	3.67587	0.834975	2.92103	0.0801319	-2.8409	3.36338	60.2784	2.27458e-18	5.28283e-16
ENSG00000214263	862	13	RPSAP53	HGNC:36641	1.11299	-0.627411	7.78941	0.293512	8.41682	0.920923	-7.4959	0.902205	60.3644	2.30665e-18	5.28283e-16
ENSG00000235500	2971	13	SNX19P2	HGNC:38115	-0.0220104	0.445909	7.42315	2.27068	6.97724	1.82477	-5.15247	-2.76129	60.1625	2.32582e-18	5.28283e-16
ENSG00000228347	525	1	FTLP17	HGNC:37967	0.758668	-0.561978	8.19918	-0.992335	8.76116	-0.430358	-9.19152	-1.87911	71.4928	2.68703e-18	6.01969e-16
ENSG00000205795	2847	2	CYS1	HGNC:18525	0.23998	1.18463	4.6841	0.722787	3.49948	-0.46184	-3.96132	-0.309194	59.3674	3.15583e-18	6.97439e-16
ENSG00000108854	6961	17	SMURF2	HGNC:16809	0.484472	2.32778	1.45546	2.86306	-0.872321	0.535282	1.4076	7.23228	59.324	3.20913e-18	6.99762e-16
ENSG00000126778	5430	14	SIX1	HGNC:10887	1.20608	1.42572	6.43054	7.27983	5.00482	5.85411	0.849286	3.12099	59.359	3.3879e-18	7.29022e-16
ENSG00000239332	2830	2	LINC01119	HGNC:49262	0.72957	0.25226	3.91368	2.46741	3.66142	2.21515	-1.44627	1.78691	58.9212	3.7503e-18	7.92882e-16
ENSG00000162624	3977	1	LHX8	HGNC:28838	1.33176	-0.190526	3.65417	9.12548	3.84469	9.316	5.47131	0.737399	59.0737	3.78163e-18	7.92882e-16
ENSG00000226243	279	20	RPL37AP1	HGNC:16548	0.561524	-1.02362	6.18091	0.389778	7.20453	1.4134	-5.79113	-2.72211	58.7976	3.93474e-18	8.14541e-16
ENSG00000231764	16633	7	DLX6-AS1	HGNC:37151	0.150118	-0.59534	8.28322	5.98535	8.87856	6.58069	-2.29787	-0.86878	58.6883	4.1055e-18	8.39266e-16
ENSG00000115590	3073	2	IL1R2	HGNC:5994	1.38892	-7.29439	-4.47891	-7.68923	2.81548	-0.394837	-3.21032	1.01631	58.6756	4.27557e-18	8.63242e-16
ENSG00000081059	10063	5	TCF7	HGNC:11639	0.613279	0.399932	3.45862	3.85058	3.05869	3.45064	0.391951	3.13584	58.1935	5.13996e-18	1.02511e-15
ENSG00000223668	1378	3	EEF1A1P24	HGNC:37897	0.396589	0.256323	7.24347	1.53955	6.98715	1.28322	-5.70393	-2.38397	58.0668	5.23332e-18	1.03115e-15
ENSG00000258952	2086	14	SALRNA1	HGNC:49001	0.149957	0.68006	4.90029	6.65252	4.22023	5.97246	1.75223	-2.65232	57.8025	5.80564e-18	1.11216e-15
ENSG00000092607	3806	1	TBX15	HGNC:11594	0.890736	-4.35262	6.58394	4.1214	10.9366	8.47402	-2.46254	2.70811	57.9556	5.84083e-18	1.11216e-15
ENSG00000001617	4826	3	SEMA3F	HGNC:10728	0.79277	0.128781	5.52824	4.02091	5.39946	3.89213	-1.50733	2.70466	57.9523	5.84845e-18	1.11216e-15
ENSG00000125726	1532	19	CD70	HGNC:11937	1.17587	0.319126	8.05815	1.59064	7.73903	1.27151	-6.46752	-0.972315	57.4151	6.76375e-18	1.27143e-15
ENSG00000162804	13592	2	SNED1	HGNC:24696	1.24594	-1.86301	2.8379	-0.223222	4.70091	1.63979	-3.06112	5.06129	57.2199	7.80139e-18	1.44982e-15
ENSG00000073282	7454	3	TP63	HGNC:15979	0.742369	0.317306	7.42334	3.63113	7.10603	3.31382	-3.79221	-0.690777	56.9773	8.04552e-18	1.47839e-15
ENSG00000151632	6703	10	AKR1C2	HGNC:385	1.00725	-1.92243	3.19239	-2.19684	5.11483	-0.274405	-5.38923	2.78144	57.0982	8.155e-18	1.48185e-15
ENSG00000169436	7830	8	COL22A1	HGNC:22989	0.847342	0.325268	8.29502	1.81326	7.96976	1.488	-6.48176	-1.1612	56.8617	8.42432e-18	1.51397e-15
ENSG00000111700	3542	12	SLCO1B3	HGNC:10961	0.276312	-0.117309	7.23549	0.0615118	7.3528	0.178821	-7.17398	-2.60899	56.6698	9.09371e-18	1.61651e-15
ENSG00000113448	15979	5	PDE4D	HGNC:8783	0.742043	-1.62232	-2.8881	-2.63962	-1.26578	-1.0173	0.248476	5.19297	56.6302	9.48501e-18	1.66793e-15
ENSG00000122870	6569	10	BICC1	HGNC:19351	0.868539	0.387648	2.64065	0.867501	2.253	0.479853	-1.77315	5.9171	56.3008	1.07197e-17	1.86499e-15
ENSG00000157766	10908	15	ACAN	HGNC:319	1.69872	5.90313	11.8844	6.47275	5.98131	0.569619	-5.41169	4.2674	56.388	1.08571e-17	1.86902e-15
ENSG00000149571	6599	11	KIRREL3	HGNC:23204	0.73644	3.24328	4.99198	4.57046	1.7487	1.32718	-0.421524	2.67917	56.1185	1.15763e-17	1.97206e-15
ENSG00000197580	6789	11	BCO2	HGNC:18503	0.970404	-3.48245	-4.77127	-4.25308	-1.28882	-0.770626	0.518194	2.31471	56.0462	1.19179e-17	2.00933e-15
ENSG00000167874	875	17	TMEM88	HGNC:32371	0.790546	-0.592572	-5.46041	-5.07631	-4.86784	-4.48373	0.384107	2.67445	55.9528	1.25888e-17	2.09314e-15
ENSG00000068724	6949	2	TTC7A	HGNC:19750	0.148569	-0.29209	0.902346	-0.111663	1.19444	0.180427	-1.01401	4.90809	55.8266	1.27552e-17	2.09314e-15
ENSG00000157404	5563	4	KIT	HGNC:6342	0.7178	4.89477	7.14442	9.44693	2.24965	4.55216	2.30251	1.5282	55.9588	1.27989e-17	2.09314e-15
ENSG00000041982	9636	9	TNC	HGNC:5318	0.54116	2.37929	4.90174	2.21398	2.52245	-0.16531	-2.68776	8.54966	55.7872	1.38151e-17	2.23696e-15
ENSG00000253802	1583	8	SIRLNT	HGNC:53902	0.563975	0.596404	6.79443	0.609054	6.19803	0.0126495	-6.18538	-3.3972	55.5911	1.40287e-17	2.24927e-15
ENSG00000234722	3487	7	LINC01287	HGNC:50351	0.617754	-0.840273	6.86978	-0.897083	7.71006	-0.0568099	-7.76687	-2.02632	55.4832	1.46551e-17	2.32688e-15
ENSG00000240871	1315	17	KRTAP4-7	HGNC:18898	0.758736	2.94726	1.88386	8.66919	-1.0634	5.72194	6.78533	-1.50242	55.2348	1.62097e-17	2.54898e-15
ENSG00000130592	5399	11	LSP1	HGNC:6707	1.35826	-7.99618	-3.89488	-8.98127	4.1013	-0.985091	-5.08639	5.4416	55.1466	1.78986e-17	2.78774e-15
ENSG00000144152	6578	2	FBLN7	HGNC:26740	0.62444	1.66644	4.61	3.22286	2.94356	1.55642	-1.38714	2.09852	54.9466	1.8229e-17	2.81242e-15
ENSG00000231231	859	21	LINC01423	HGNC:50732	1.37349	-0.307901	5.67912	-1.55003	5.98702	-1.24213	-7.22915	-1.3584	54.904	1.85483e-17	2.83494e-15
ENSG00000117877	3661	19	CD3EAP	HGNC:24219	0.101744	0.488756	0.0979063	1.2498	-0.390849	0.761043	1.15189	4.98912	54.7591	1.96802e-17	2.98009e-15
ENSG00000115604	4353	2	IL18R1	HGNC:5988	1.47355	-6.5932	-5.28429	-6.65868	1.30891	-0.0654775	-1.37439	3.96865	54.6841	2.16078e-17	3.22602e-15
ENSG00000102468	5624	13	HTR2A	HGNC:5293	1.03726	1.58864	5.23943	-3.83513	3.65079	-5.42378	-9.07457	1.26416	54.6013	2.17061e-17	3.22602e-15
ENSG00000103187	6762	16	COTL1	HGNC:18304	0.181627	1.21723	-0.715311	1.07712	-1.93255	-0.140114	1.79243	8.77846	54.4988	2.18961e-17	3.22602e-15
ENSG00000236312	354	19	RPL34P34	HGNC:35848	0.129985	-0.585215	5.54678	-0.211818	6.13199	0.373397	-5.7586	-2.94331	54.4092	2.27168e-17	3.31706e-15
ENSG00000079950	16387	6	STX7	HGNC:11442	0.102917	0.320938	1.32869	0.26913	1.00775	-0.0518079	-1.05956	5.54125	54.2036	2.47224e-17	3.57797e-15
ENSG00000126217	23148	13	MCF2L	HGNC:14576	0.939281	-1.28336	6.61818	1.94333	7.90154	3.2267	-4.67484	-0.546987	53.9936	2.71015e-17	3.88787e-15
ENSG00000106819	2470	9	ASPN	HGNC:14872	1.12278	0.575147	6.41568	0.742945	5.84053	0.167799	-5.67273	2.41887	54.0541	2.79785e-17	3.97879e-15
ENSG00000180233	3696	7	ZNRF2	HGNC:22316	0.0171918	0.112344	1.69114	0.592055	1.57879	0.47971	-1.09908	2.08284	53.8728	2.8342e-17	3.99573e-15
ENSG00000023171	12517	11	GRAMD1B	HGNC:29214	0.521821	3.22119	4.88962	5.6854	1.66843	2.46421	0.795783	3.43337	53.8447	3.05018e-17	4.21145e-15
ENSG00000232015	251	1	HSPE1P25	HGNC:49344	0.310606	-0.453158	6.35485	0.776343	6.80801	1.2295	-5.57851	-2.6237	53.6946	3.05134e-17	4.21145e-15
ENSG00000185924	3625	17	RTN4RL1	HGNC:21329	0.792209	-0.505582	7.10695	2.68236	7.61253	3.18794	-4.42459	0.204649	53.7323	3.06446e-17	4.21145e-15
ENSG00000257046	3774	12	SLCO1B3-SLCO1B7	HGNC:54403	0.212815	-0.117031	6.95772	0.0605121	7.07475	0.177543	-6.89721	-2.84299	53.6632	3.09139e-17	4.21304e-15
ENSG00000141401	3825	18	IMPA2	HGNC:6051	0.706807	-2.63687	-1.58204	-3.48726	1.05483	-0.850391	-1.90522	3.76143	53.6245	3.20406e-17	4.33051e-15
ENSG00000129038	3637	15	LOXL1	HGNC:6665	0.400919	1.24122	3.25202	1.0746	2.01081	-0.166613	-2.17742	7.19777	53.6178	3.25521e-17	4.36358e-15
ENSG00000237410	469	11	NRXN2-AS1	HGNC:40416	0.095241	1.07098	5.62302	6.69055	4.55204	5.61957	1.06753	-1.96593	53.4208	3.41919e-17	4.54613e-15
ENSG00000107821	3613	10	KAZALD1	HGNC:25460	1.07839	-1.18519	2.91557	-2.04087	4.10076	-0.855687	-4.95644	3.26248	53.5491	3.44705e-17	4.54621e-15
ENSG00000242366	2407	2	UGT1A8	HGNC:12540	1.62875	-0.291671	8.72939	-0.501125	9.02106	-0.209454	-9.23051	1.65482	53.515	3.49626e-17	4.55258e-15
ENSG00000166073	5128	15	GPR176	HGNC:32370	0.245375	1.43387	2.03865	1.71165	0.604783	0.277777	-0.327006	6.91691	53.3596	3.50755e-17	4.55258e-15
ENSG00000174738	5820	3	NR1D2	HGNC:7963	0.416979	1.21476	2.44317	1.5805	1.22841	0.365739	-0.862671	4.99172	53.2956	3.60235e-17	4.63881e-15
ENSG00000218582	1007	6	GAPDHP63	HGNC:4157	0.577841	1.12622	6.58026	1.48645	5.45404	0.360227	-5.09381	-1.05306	53.2572	3.66055e-17	4.67693e-15
ENSG00000167074	4715	22	TEF	HGNC:11722	0.536545	0.347581	2.51149	0.328985	2.16391	-0.0185954	-2.1825	3.18528	52.9306	4.19637e-17	5.31995e-15
ENSG00000008196	6149	6	TFAP2B	HGNC:11743	0.942236	2.3002	4.83113	9.16533	2.53093	6.86512	4.33419	-1.27675	52.7872	4.45658e-17	5.60637e-15
ENSG00000242515	3157	2	UGT1A10	HGNC:12531	1.6651	-0.41884	8.54417	-0.671083	8.96301	-0.252244	-9.21526	1.75023	52.8921	4.5319e-17	5.62141e-15
ENSG00000006016	3018	19	CRLF1	HGNC:2364	1.32101	-0.51757	3.53856	-0.265477	4.05613	0.252093	-3.80403	4.31143	52.889	4.53776e-17	5.62141e-15
ENSG00000135324	2153	6	MRAP2	HGNC:21232	0.442584	1.06397	8.21558	1.23073	7.15161	0.166756	-6.98485	-0.150432	52.8003	4.57165e-17	5.62141e-15
ENSG00000185432	4083	12	METTL7A	HGNC:24550	1.29138	-4.48686	-3.47622	-4.68945	1.01064	-0.202591	-1.21323	5.84165	52.7802	4.74925e-17	5.78312e-15
ENSG00000160539	2430	9	PLPP7	HGNC:28174	0.140897	-0.00017641	2.46785	1.91671	2.46802	1.91688	-0.551138	2.20818	52.6102	4.80087e-17	5.78312e-15
ENSG00000129467	8067	14	ADCY4	HGNC:235	1.00833	0.596013	6.66516	2.68348	6.06915	2.08746	-3.98169	2.15442	52.7503	4.80925e-17	5.78312e-15
ENSG00000174697	3420	7	LEP	HGNC:6553	1.95488	-1.70013	6.48925	1.72758	8.18938	3.42771	-4.76167	-2.132	52.4146	5.21348e-17	6.22344e-15
ENSG00000142611	9767	1	PRDM16	HGNC:14000	0.749808	-0.550633	5.66828	5.86782	6.21891	6.41846	0.199545	1.29979	52.4041	5.47275e-17	6.45259e-15
ENSG00000240224	2345	2	UGT1A5	HGNC:12537	1.5911	-0.167553	8.5358	-0.508287	8.70335	-0.340733	-9.04408	1.46411	52.4375	5.48435e-17	6.45259e-15
ENSG00000138193	13329	10	PLCE1	HGNC:17175	0.501584	0.880498	2.38919	2.5794	1.50869	1.6989	0.19021	3.64623	52.1818	5.75275e-17	6.72004e-15
ENSG00000069122	6650	6	ADGRF5	HGNC:19030	1.39632	-0.677081	8.98247	6.05493	9.65955	6.73201	-2.92754	0.344895	52.1557	6.13037e-17	7.11036e-15
ENSG00000129988	1961	20	LBP	HGNC:6517	1.65261	-1.06864	6.46001	-0.51398	7.52864	0.554659	-6.97399	-0.783066	52.0128	6.21703e-17	7.1601e-15
ENSG00000243135	2364	2	UGT1A3	HGNC:12535	1.56568	-0.291528	8.53625	-0.508282	8.82777	-0.216755	-9.04453	1.46427	52.1198	6.27065e-17	7.17134e-15
ENSG00000124201	9340	20	ZNFX1	HGNC:29271	0.318355	1.01261	1.0806	1.43345	0.0679821	0.420836	0.352854	6.47346	51.7505	6.90923e-17	7.84677e-15
ENSG00000124785	2328	6	NRN1	HGNC:17972	0.892643	0.907455	10.3287	7.44338	9.42129	6.53593	-2.88537	2.15586	51.8432	7.05e-17	7.95143e-15
ENSG00000244122	4167	2	UGT1A7	HGNC:12539	1.54446	-0.216474	8.55023	-0.507908	8.7667	-0.291434	-9.05814	1.47828	51.7948	7.19652e-17	8.06109e-15
ENSG00000144355	3656	2	DLX1	HGNC:2914	0.933664	2.58054	5.56823	7.9138	2.98768	5.33326	2.34558	1.97083	51.6448	7.67009e-17	8.5331e-15
ENSG00000158473	2253	1	CD1D	HGNC:1637	0.792429	-4.43793	-5.40282	-6.04735	-0.964896	-1.60942	-0.644523	0.264656	51.3306	8.26652e-17	9.13451e-15
ENSG00000237438	4354	22	CECR7	HGNC:1845	0.428897	1.1423	8.13791	7.96452	6.99561	6.82223	-0.17339	0.687799	51.355	8.55827e-17	9.33322e-15
ENSG00000244474	2522	2	UGT1A4	HGNC:12536	1.58005	-0.382057	8.42689	-0.623864	8.80895	-0.241807	-9.05075	1.4713	51.3871	8.56049e-17	9.33322e-15
ENSG00000111252	5682	12	SH2B3	HGNC:29605	0.722853	0.278912	0.120787	2.30667	-0.158125	2.02775	2.18588	6.76231	51.2136	8.69782e-17	9.42014e-15
ENSG00000106511	2500	7	MEOX2	HGNC:7014	1.24479	-2.27579	7.98686	3.22206	10.2627	5.49785	-4.7648	1.40826	51.1363	9.53002e-17	1.01564e-14
ENSG00000198807	6035	14	PAX9	HGNC:8623	1.03548	1.40534	5.73362	8.10912	4.32829	6.70378	2.37549	1.69918	51.1335	9.54122e-17	1.01564e-14
ENSG00000247315	3354	20	ZCCHC3	HGNC:16230	-0.163466	-0.787334	-1.10117	-1.19064	-0.313838	-0.403304	-0.0894665	4.38217	50.9911	9.56394e-17	1.01564e-14
ENSG00000241697	2611	9	TMEFF1	HGNC:11866	-0.190382	1.30316	1.60782	1.16823	0.304652	-0.134933	-0.439585	2.45674	50.9222	9.85197e-17	1.03948e-14
ENSG00000235847	965	2	LDHAP7	HGNC:23144	0.665963	0.647711	8.37348	4.88516	7.72576	4.23745	-3.48832	0.837267	50.839	1.08273e-16	1.13506e-14
ENSG00000241119	2416	2	UGT1A9	HGNC:12541	1.57193	-0.310554	8.42669	-0.513791	8.73724	-0.203237	-8.94048	1.46716	50.7875	1.10701e-16	1.15312e-14
ENSG00000229207	1249	9	SERPINH1P1	HGNC:19917	0.818198	-0.34425	5.85763	0.499893	6.20188	0.844143	-5.35774	-0.788753	50.6068	1.12896e-16	1.16854e-14
ENSG00000179833	6274	2	SERTAD2	HGNC:30784	0.351744	1.78101	2.01968	1.84278	0.238671	0.0617687	-0.176903	6.18495	50.2701	1.30644e-16	1.34374e-14
ENSG00000135424	6373	12	ITGA7	HGNC:6143	1.41558	0.441093	5.22627	5.53352	4.78518	5.09243	0.307252	3.64388	50.3251	1.3517e-16	1.37842e-14
ENSG00000134061	5668	5	CD180	HGNC:6726	0.363228	0.215497	7.27021	1.40102	7.05472	1.18553	-5.86919	-2.98828	50.1828	1.35701e-16	1.37842e-14
ENSG00000135698	2190	16	MPHOSPH6	HGNC:7214	0.386423	-0.713026	-1.83368	-0.354326	-1.12066	0.3587	1.47936	4.6111	50.1009	1.4063e-16	1.41967e-14
ENSG00000196182	5590	1	STK40	HGNC:21373	0.478466	0.0521426	-0.750352	1.33676	-0.802494	1.28461	2.08711	5.36495	50.0351	1.44722e-16	1.45201e-14
ENSG00000085741	2401	11	WNT11	HGNC:12776	1.19833	-1.22882	4.9874	0.654045	6.21622	1.88287	-4.33336	-1.86841	49.991	1.47536e-16	1.47122e-14
ENSG00000187151	2368	11	ANGPTL5	HGNC:19705	0.98841	-0.0429537	6.89922	0.523192	6.94217	0.566145	-6.37603	-1.39307	49.9389	1.5093e-16	1.49594e-14
ENSG00000237286	969	7	CARD11-AS1	HGNC:40766	0.420123	1.95699	-3.6693	-3.71948	-5.62629	-5.67646	-0.0501779	0.280472	49.7886	1.61178e-16	1.58789e-14
ENSG00000186575	7170	22	NF2	HGNC:7773	0.347373	1.0382	0.591031	1.83244	-0.447165	0.794241	1.24141	6.12339	49.6895	1.68327e-16	1.6484e-14
ENSG00000226360	652	3	RPL10AP6	HGNC:36504	0.442555	-1.08725	2.42307	-0.660654	3.51031	0.426592	-3.08372	-0.0337136	49.5249	1.80939e-16	1.76135e-14
ENSG00000221852	1177	17	KRTAP1-5	HGNC:16777	0.985021	4.02224	5.38168	8.10742	1.35945	4.08519	2.72574	4.45596	49.6316	1.82821e-16	1.76914e-14
ENSG00000221880	972	17	KRTAP1-3	HGNC:16771	0.158233	2.24095	2.57845	7.89045	0.337499	5.6495	5.312	-2.28353	49.4673	1.8558e-16	1.7765e-14
ENSG00000241635	4467	2	UGT1A1	HGNC:12530	1.60423	-0.398609	8.28451	-0.592923	8.68312	-0.194314	-8.87743	1.50299	49.5952	1.85753e-16	1.7765e-14
ENSG00000111885	5014	6	MAN1A1	HGNC:6821	0.70238	-1.83548	-0.89156	-2.95466	0.94392	-1.11918	-2.0631	6.92638	49.4146	1.91829e-16	1.82393e-14
ENSG00000133985	5217	14	TTC9	HGNC:20267	0.94544	0.575631	5.02446	0.396924	4.44883	-0.178708	-4.62754	-0.838995	49.3071	1.99139e-16	1.8825e-14
ENSG00000215009	2477	12	ACSM4	HGNC:32016	-0.167052	0.443889	0.0659112	5.192	-0.377978	4.74811	5.12609	-2.28496	49.2593	2.03376e-16	1.9115e-14
ENSG00000213190	4075	1	MLLT11	HGNC:16997	0.418799	1.35635	-0.880551	-0.256985	-2.2369	-1.61334	0.623566	5.98129	49.1336	2.14984e-16	2.00906e-14
ENSG00000128645	1975	2	HOXD1	HGNC:5132	0.593121	0.398125	7.20928	3.73264	6.81115	3.33452	-3.47663	-1.47018	49.042	2.23864e-16	2.08016e-14
ENSG00000234782	514	9	TPT1P9	HGNC:49299	0.829608	-0.525234	3.413	-0.874238	3.93823	-0.349004	-4.28723	-0.12104	48.83	2.4591e-16	2.2721e-14
ENSG00000152977	6806	3	ZIC1	HGNC:12872	1.02332	-0.177643	8.91626	8.87591	9.0939	9.05356	-0.0403422	-0.566946	48.8446	2.48757e-16	2.28329e-14
ENSG00000116741	2096	1	RGS2	HGNC:9998	1.10603	-2.35743	-3.7785	-4.4212	-1.42107	-2.06377	-0.642701	5.29784	48.9207	2.49914e-16	2.28329e-14
ENSG00000170893	1978	3	TRH	HGNC:12298	1.80577	0.782835	7.46341	2.57693	6.68057	1.79409	-4.88648	-2.59969	48.6542	2.65876e-16	2.41564e-14
ENSG00000198624	4993	5	CCDC69	HGNC:24487	1.23495	-3.01627	-3.29143	-3.57903	-0.275152	-0.562757	-0.287605	4.13527	48.7553	2.68888e-16	2.4295e-14
ENSG00000174963	8568	3	ZIC4	HGNC:20393	0.793497	0.125601	8.20105	6.35881	8.07544	6.2332	-1.84224	-1.11989	48.5979	2.72626e-16	2.44974e-14
ENSG00000153531	10924	13	ADPRHL1	HGNC:21303	0.495607	-1.42081	-1.01455	1.98752	0.406253	3.40833	3.00208	2.10507	48.5307	2.8091e-16	2.51039e-14
ENSG00000123838	2441	1	C4BPA	HGNC:1325	0.467446	0.586742	6.34022	-0.470958	5.75348	-1.0577	-6.81118	-2.1954	48.5182	2.82484e-16	2.51073e-14
ENSG00000240666	828	3	MME-AS1	HGNC:40376	1.26697	-2.84979	-4.3643	-4.43893	-1.51451	-1.58914	-0.0746296	6.05036	48.3801	3.17653e-16	2.80806e-14
ENSG00000261557	1389	16	EEF1A1P38	HGNC:37916	0.228176	0.107814	5.92897	-0.253946	5.82115	-0.36176	-6.18291	-2.57257	48.0626	3.46297e-16	3.0448e-14
ENSG00000264301	1336	18	LINC01444	HGNC:50769	0.416714	-0.923937	7.73258	7.48584	8.65652	8.40977	-0.246745	-1.32184	60.3911	3.58694e-16	3.13694e-14
ENSG00000138669	5116	4	PRKG2	HGNC:9416	0.724151	-0.53192	6.72257	4.39525	7.25449	4.92717	-2.32732	0.0348841	47.9793	3.64737e-16	3.17282e-14
ENSG00000137177	11006	6	KIF13A	HGNC:14566	-0.0410856	0.893825	1.55775	1.10469	0.663927	0.210868	-0.453059	6.03912	47.8817	3.75605e-16	3.25008e-14
ENSG00000212722	1157	17	KRTAP4-9	HGNC:18910	0.819542	2.37737	2.90506	8.50701	0.527693	6.12964	5.60195	-1.28838	47.7881	3.91778e-16	3.37218e-14
ENSG00000138411	12692	2	HECW2	HGNC:29853	0.866941	1.16854	2.87853	2.91525	1.70999	1.74671	0.0367183	3.82677	47.7524	4.05165e-16	3.46915e-14
ENSG00000111319	5876	12	SCNN1A	HGNC:10599	0.889904	-4.29947	-4.25097	-4.49631	0.0485069	-0.196838	-0.245345	1.12284	47.5962	4.28852e-16	3.65284e-14
ENSG00000197142	4236	10	ACSL5	HGNC:16526	0.605988	0.368999	2.98337	1.05335	2.61437	0.684352	-1.93002	0.720402	47.5241	4.41341e-16	3.73974e-14
ENSG00000101040	7625	20	ZMYND8	HGNC:9397	0.269746	-0.228619	-2.00326	-0.690012	-1.77464	-0.461393	1.31325	6.21063	47.4635	4.53605e-16	3.81466e-14
ENSG00000136237	10245	7	RAPGEF5	HGNC:16862	0.189099	0.525895	3.54257	4.92108	3.01667	4.39519	1.37852	-0.677043	47.4574	4.54849e-16	3.81466e-14
ENSG00000077943	7528	10	ITGA8	HGNC:6144	1.45713	1.29321	7.31766	8.87602	6.02444	7.58281	1.55836	3.12723	47.5636	4.57951e-16	3.82109e-14
ENSG00000196126	1304	6	HLA-DRB1	HGNC:4948	1.08714	-1.20429	4.49317	8.84359	5.69746	10.0479	4.35042	-0.234005	47.5113	4.62856e-16	3.84241e-14
ENSG00000065320	6383	17	NTN1	HGNC:8029	0.93302	-0.26377	4.55881	-0.357048	4.82258	-0.0932778	-4.91586	1.06827	47.412	4.70418e-16	3.87105e-14
ENSG00000271447	2858	17	MMP28	HGNC:14366	0.610795	-4.72378	-4.07914	-5.86427	0.644634	-1.14049	-1.78513	0.536574	47.3816	4.7104e-16	3.87105e-14
ENSG00000100979	2541	20	PLTP	HGNC:9093	0.454364	-1.54139	-1.67149	-1.79758	-0.130103	-0.256192	-0.126089	5.92125	47.3251	4.82937e-16	3.94898e-14
ENSG00000172995	10092	3	ARPP21	HGNC:16968	0.0776781	1.42582	-0.889914	7.22244	-2.31573	5.79662	8.11235	-2.54662	56.0917	4.86904e-16	3.9616e-14
ENSG00000123091	3122	1	RNF11	HGNC:10056	-0.039685	0.389205	1.02214	0.674397	0.632936	0.285192	-0.347743	6.65719	47.2669	4.95864e-16	4.01453e-14
ENSG00000125166	3766	16	GOT2	HGNC:4433	0.0077392	0.365438	-0.978659	0.345452	-1.3441	-0.0199859	1.32411	6.72917	47.2236	5.05699e-16	4.07399e-14
ENSG00000170577	2205	2	SIX2	HGNC:10888	0.867292	-3.1067	5.63263	5.40634	8.73933	8.51304	-0.226286	2.61355	47.326	5.09822e-16	4.08708e-14
ENSG00000121797	3061	3	CCRL2	HGNC:1612	0.681728	2.60854	2.7899	7.91557	0.181354	5.30703	5.12567	-0.719379	46.9208	5.80427e-16	4.61762e-14
ENSG00000204287	1280	6	HLA-DRA	HGNC:4947	1.82684	0.168097	3.93179	9.20638	3.76369	9.03828	5.27459	0.054984	47.0351	5.8165e-16	4.61762e-14
ENSG00000236136	842	1	ADORA2BP1	HGNC:265	0.10901	-6.46548	-6.3405	-6.64612	0.124981	-0.180633	-0.305613	-2.1573	46.864	5.95658e-16	4.70599e-14
ENSG00000172340	3090	3	SUCLG2	HGNC:11450	0.126179	-0.736288	-1.18741	-0.76065	-0.451117	-0.0243624	0.426755	6.16032	46.6307	6.62726e-16	5.21069e-14
ENSG00000145016	8613	3	RUBCN	HGNC:28991	0.151378	1.02268	0.361978	1.47952	-0.660701	0.456845	1.11755	4.75671	46.5381	6.9145e-16	5.41051e-14
ENSG00000249378	3202	4	LINC01060	HGNC:49081	0.39088	-0.830989	6.42879	4.67698	7.25977	5.50797	-1.7518	-1.37606	46.4417	7.22725e-16	5.62831e-14
ENSG00000167165	5180	2	UGT1A6	HGNC:12538	1.56863	-0.0497194	8.23581	-0.29425	8.28553	-0.244531	-8.53006	1.48092	46.5007	7.42163e-16	5.75229e-14
ENSG00000094963	4786	1	FMO2	HGNC:3770	0.878995	-5.32883	3.63069	-4.78794	8.95952	0.540892	-8.41863	-0.536761	46.233	8.03237e-16	6.19629e-14
ENSG00000172061	5940	3	LRRC15	HGNC:20818	1.10001	1.51685	7.22801	4.83917	5.71115	3.32232	-2.38884	4.44015	46.1686	8.64306e-16	6.63609e-14
ENSG00000164056	3963	4	SPRY1	HGNC:11269	1.33508	-3.5129	-2.57194	-4.22125	0.940965	-0.708346	-1.64931	3.78417	46.0873	8.97278e-16	6.85705e-14
ENSG00000078725	3905	9	BRINP1	HGNC:2687	0.98786	-1.78193	6.63991	1.58651	8.42184	3.36844	-5.0534	0.741185	46.0095	9.30042e-16	7.07437e-14
ENSG00000182575	5648	17	NXPH3	HGNC:8077	0.557169	3.39587	5.86625	2.40375	2.47038	-0.992121	-3.4625	0.729851	45.8502	9.49459e-16	7.16716e-14
ENSG00000214108	521	5	TPT1P5	HGNC:49296	0.235932	0.610901	8.61121	2.00413	8.00031	1.39323	-6.60708	-2.38876	65.8329	9.55551e-16	7.16716e-14
ENSG00000100600	3899	14	LGMN	HGNC:9472	0.725903	0.996798	3.17824	0.577897	2.18144	-0.418901	-2.60034	5.71715	45.9437	9.58678e-16	7.16716e-14
ENSG00000200488	332	2	RN7SKP203	HGNC:45927	1.857	-0.827912	1.4685	8.39608	2.29641	9.22399	6.92759	-1.33165	45.8568	9.5977e-16	7.16716e-14
ENSG00000002745	3261	7	WNT16	HGNC:16267	1.7235	-0.583571	1.07538	5.58711	1.65896	6.17069	4.51173	0.113637	45.803	9.79736e-16	7.283e-14
ENSG00000281162	3841	2	LINC01127	HGNC:49292	-0.0904091	-6.29764	-3.95784	-6.37476	2.3398	-0.0771112	-2.41691	-1.80081	45.6219	1.0556e-15	7.81147e-14
ENSG00000155816	9691	1	FMN2	HGNC:14074	0.792303	2.71017	4.40494	5.25934	1.69477	2.54917	0.854405	4.57988	45.655	1.09567e-15	8.07142e-14
ENSG00000230836	1266	2	LINC01293	HGNC:50362	0.781585	1.01117	0.12126	5.07589	-0.889909	4.06472	4.95463	-0.243963	45.4826	1.12629e-15	8.25978e-14
ENSG00000163491	9582	3	NEK10	HGNC:18592	0.518362	2.01518	2.46745	4.20954	0.452269	2.19436	1.7421	1.90054	45.3861	1.1781e-15	8.56981e-14
ENSG00000283122	3347	6	HYMAI	HGNC:5326	0.409745	-2.90812	-1.45817	-3.40486	1.44995	-0.496744	-1.94669	1.51051	45.3844	1.17904e-15	8.56981e-14
ENSG00000139832	1518	13	RAB20	HGNC:18260	0.576325	-2.56718	-2.55846	-2.97075	0.00871604	-0.403566	-0.412282	2.2392	45.36	1.19258e-15	8.62987e-14
ENSG00000198900	3738	20	TOP1	HGNC:11986	0.016894	-0.419737	-1.35727	-0.0806493	-0.937534	0.339087	1.27662	7.06185	45.2872	1.23382e-15	8.88894e-14
ENSG00000203797	2130	6	DDO	HGNC:2727	0.27808	-1.52683	5.15746	4.50908	6.68429	6.03592	-0.648375	-1.1947	45.2376	1.26276e-15	9.05752e-14
ENSG00000204304	4344	6	PBX2	HGNC:8633	0.0322954	-0.735406	-1.38512	-0.847767	-0.649718	-0.112361	0.537357	5.73522	45.2065	1.28125e-15	9.15002e-14
ENSG00000205213	6340	11	LGR4	HGNC:13299	0.68769	0.618517	2.82008	1.07213	2.20156	0.453615	-1.74795	5.32435	45.259	1.30043e-15	9.2249e-14
ENSG00000270225	681	5	MTCO2P22	HGNC:52151	0.91596	0.659999	6.87857	1.30453	6.21857	0.644534	-5.57404	-2.61991	45.1705	1.30302e-15	9.2249e-14
ENSG00000168405	4570	6	CMAHP	HGNC:2098	0.941618	-1.71424	3.26185	-0.424045	4.97609	1.2902	-3.68589	3.04698	45.263	1.31465e-15	9.26717e-14
ENSG00000180354	6532	7	MTURN	HGNC:25457	0.287635	0.5647	2.34155	0.904807	1.77685	0.340107	-1.43675	3.93204	45.1359	1.32429e-15	9.29507e-14
ENSG00000214269	1300	13	LGMNP1	HGNC:23079	0.547687	0.590063	9.54873	3.56418	8.95867	2.97411	-5.98456	-1.43968	64.5101	1.34657e-15	9.39592e-14
ENSG00000143355	10442	1	LHX9	HGNC:14222	1.17766	2.95447	11.2473	7.73859	8.29287	4.78412	-3.50875	1.56128	45.2021	1.35257e-15	9.39592e-14
ENSG00000183963	10242	22	SMTN	HGNC:11126	0.610156	1.61929	-0.110735	2.14362	-1.73002	0.52433	2.25435	7.34441	45.0861	1.3559e-15	9.39592e-14
ENSG00000162852	5922	1	CNST	HGNC:26486	0.110393	1.15362	1.45598	1.07804	0.302362	-0.0755754	-0.377937	5.29676	45.0206	1.39785e-15	9.64578e-14
ENSG00000104044	3299	15	OCA2	HGNC:8101	1.29482	-7.73004	-6.88717	-8.14095	0.842872	-0.410902	-1.25377	-0.342637	45.0419	1.40714e-15	9.66783e-14
ENSG00000173432	765	11	SAA1	HGNC:10513	1.98454	-8.02788	-6.26086	-11.3879	1.76703	-3.36005	-5.12708	4.9907	45.0984	1.41965e-15	9.66783e-14
ENSG00000112183	3444	6	RBM24	HGNC:21539	1.04455	4.08638	3.68557	5.32562	-0.400808	1.23924	1.64005	3.18946	45.0923	1.42371e-15	9.66783e-14
ENSG00000123342	4672	12	MMP19	HGNC:7165	0.344982	-1.69827	-1.2036	-1.63501	0.494669	0.0632639	-0.431406	5.03326	44.98	1.4247e-15	9.66783e-14
ENSG00000255071	743	11	SAA2-SAA4	HGNC:39550	1.53677	-7.78028	-6.9258	-11.3175	0.854479	-3.53726	-4.39174	3.22005	45.0479	1.45361e-15	9.8233e-14
ENSG00000115602	5746	2	IL1RL1	HGNC:5998	2.03068	-12.3476	-7.61276	-7.12885	4.73483	5.21874	0.483904	5.83465	44.9879	1.49499e-15	1.00614e-13
ENSG00000126603	4469	16	GLIS2	HGNC:29450	0.366531	0.0114566	1.48548	-0.102806	1.47402	-0.114263	-1.58828	5.30779	44.8046	1.54718e-15	1.03699e-13
ENSG00000213363	605	12	RPS3P6	HGNC:36061	0.290007	-0.302073	5.52618	0.703757	5.82825	1.00583	-4.82242	-2.64058	44.7761	1.56806e-15	1.0467e-13
ENSG00000166780	3688	16	BMERB1	HGNC:19213	0.457811	0.358829	1.51103	0.308792	1.1522	-0.0500373	-1.20224	4.65132	44.7113	1.61664e-15	1.07474e-13
ENSG00000112852	4126	5	PCDHB2	HGNC:8687	0.110779	0.31413	4.62015	1.88136	4.30602	1.56723	-2.73879	-0.0559969	44.669	1.64921e-15	1.09195e-13
ENSG00000091137	5800	7	SLC26A4	HGNC:8818	0.504251	0.0943277	1.82106	3.80694	1.72673	3.71261	1.98588	-0.0895427	44.6599	1.65634e-15	1.09225e-13
ENSG00000141452	3090	18	RMC1	HGNC:24326	0.00670783	0.309104	0.420204	1.13506	0.1111	0.825951	0.714851	4.38768	44.6279	1.68155e-15	1.10442e-13
ENSG00000115594	7083	2	IL1R1	HGNC:5993	0.930937	-3.46402	-1.83308	-3.60654	1.63094	-0.142519	-1.77346	8.24099	44.7251	1.69114e-15	1.10627e-13
ENSG00000101230	2593	20	ISM1	HGNC:16213	1.20729	0.112014	6.34143	2.20838	6.22941	2.09637	-4.13305	0.906589	44.6121	1.76653e-15	1.15099e-13
ENSG00000121089	648	4	NACA3P	HGNC:33442	0.857752	0.0250652	6.90892	2.35343	6.88386	2.32836	-4.55549	0.250602	44.5688	1.79171e-15	1.16276e-13
ENSG00000181481	3580	17	RNF135	HGNC:21158	-0.170986	-0.832433	0.303294	-0.46123	1.13573	0.371203	-0.764524	3.39752	44.473	1.80919e-15	1.16946e-13
ENSG00000254445	2058	11	HSPB2-C11orf52	HGNC:41996	0.63451	-0.825987	4.14404	2.00047	4.97003	2.82646	-2.14357	1.5942	44.4092	1.88258e-15	1.21212e-13
ENSG00000170549	1858	5	IRX1	HGNC:14358	0.520133	-3.05933	6.38259	-1.94427	9.44193	1.11506	-8.32686	-1.38559	55.1277	1.92257e-15	1.22851e-13
ENSG00000213965	2967	19	NUDT19	HGNC:32036	-0.271726	0.333013	0.325403	1.15521	-0.00761054	0.822199	0.829809	3.59469	44.3441	1.92307e-15	1.22851e-13
ENSG00000101441	751	20	CST4	HGNC:2476	1.09551	-0.8552	-3.62111	7.03256	-2.7659	7.88776	10.6537	-0.206952	51.9106	2.21337e-15	1.40846e-13
ENSG00000006377	3449	7	DLX6	HGNC:2919	0.512647	-1.00182	7.3274	6.72296	8.32922	7.72477	-0.604448	-1.47922	44.0084	2.25561e-15	1.42978e-13
ENSG00000157554	7588	21	ERG	HGNC:3446	0.855314	-0.106657	5.33677	-2.35217	5.44343	-2.24551	-7.68894	0.45196	44.0232	2.30627e-15	1.45625e-13
ENSG00000062038	6236	16	CDH3	HGNC:1762	1.00431	-1.7898	6.04214	-0.185073	7.83194	1.60473	-6.22721	-0.459294	43.8758	2.44206e-15	1.53605e-13
ENSG00000248626	1006	5	GAPDHP40	HGNC:37797	0.793862	1.28839	7.27942	2.96246	5.99103	1.67407	-4.31696	-0.824397	43.807	2.48466e-15	1.55686e-13
ENSG00000086544	3385	19	ITPKC	HGNC:14897	0.0581485	-0.910878	-1.02536	-1.56989	-0.114485	-0.659015	-0.54453	4.13852	43.776	2.52022e-15	1.57312e-13
ENSG00000205885	6094	12	C1RL-AS1	HGNC:27461	0.208838	-1.29801	-0.594803	-2.68346	0.703206	-1.38546	-2.08866	3.31417	43.7525	2.54873e-15	1.58486e-13
ENSG00000168079	4435	8	SCARA5	HGNC:28701	1.18152	-3.07593	6.42496	-1.58103	9.50089	1.4949	-8.00599	-0.143524	43.7967	2.61448e-15	1.61959e-13
ENSG00000243775	1226	6	OSTCP1	HGNC:30530	-0.259	-0.408767	5.80336	1.1793	6.21212	1.58807	-4.62405	-3.61272	43.5958	2.74727e-15	1.69543e-13
ENSG00000122335	8873	6	SERAC1	HGNC:21061	0.607525	0.80752	2.7747	1.07812	1.96718	0.270602	-1.69658	4.18387	43.5801	2.80521e-15	1.72468e-13
ENSG00000163710	3480	3	PCOLCE2	HGNC:8739	1.52672	-0.871977	6.70935	1.94077	7.58133	2.81275	-4.76857	4.01183	43.6208	2.85443e-15	1.74836e-13
ENSG00000155324	5051	5	GRAMD2B	HGNC:24911	0.895281	0.934796	3.1232	1.46888	2.1884	0.534088	-1.65432	5.38107	43.6064	2.87425e-15	1.75394e-13
ENSG00000169213	12844	1	RAB3B	HGNC:9778	0.828568	2.48354	1.57331	3.39469	-0.910238	0.911145	1.82138	7.56598	43.467	3.03636e-15	1.84597e-13
ENSG00000109321	1648	4	AREG	HGNC:651	1.94808	-6.31311	-7.91669	-4.43809	-1.60358	1.87501	3.47859	4.37411	43.3987	3.17479e-15	1.92298e-13
ENSG00000165874	3630	10	SHLD2P1	HGNC:31425	0.0822203	-2.26049	-1.59893	-2.48668	0.661551	-0.22619	-0.887741	1.17	43.1274	3.44186e-15	2.07637e-13
ENSG00000223768	1391	21	LINC00205	HGNC:16420	-0.11734	-1.01333	-1.1921	-1.61806	-0.178767	-0.604722	-0.425955	2.88756	43.1204	3.45343e-15	2.07637e-13
ENSG00000129465	3256	14	RIPK3	HGNC:10021	0.779548	-2.61467	3.25816	-2.29143	5.87283	0.32324	-5.54959	0.515788	43.1188	3.47519e-15	2.0818e-13
ENSG00000168309	5321	3	FAM107A	HGNC:30827	0.638463	-0.329538	6.20764	3.39439	6.53718	3.72393	-2.81325	-1.74113	42.9845	3.68794e-15	2.20119e-13
ENSG00000082482	3910	1	KCNK2	HGNC:6277	0.797071	3.08142	5.32295	2.95209	2.24153	-0.129324	-2.37086	5.5886	43.0151	3.81821e-15	2.27066e-13
ENSG00000197959	11329	1	DNM3	HGNC:29125	-0.105421	0.387653	2.63639	1.12335	2.24873	0.735692	-1.51304	0.316355	42.8947	3.85198e-15	2.28244e-13
ENSG00000162409	9354	1	PRKAA2	HGNC:9377	1.02413	0.440762	2.04602	4.33632	1.60526	3.89555	2.2903	2.32464	42.8809	3.97603e-15	2.34743e-13
ENSG00000133519	3269	22	ZDHHC8P1	HGNC:26461	-0.0159242	5.88684	0.893183	3.06043	-4.99366	-2.82641	2.16724	-2.03862	42.7911	4.05044e-15	2.37893e-13
ENSG00000095713	3553	10	CRTAC1	HGNC:14882	0.297145	0.570653	6.32276	-0.0967574	5.7521	-0.667411	-6.41951	-2.81422	42.7827	4.067e-15	2.37893e-13
ENSG00000250103	832	4	PANCR	HGNC:52282	0.210474	-0.620177	-5.14926	-5.28186	-4.52909	-4.66168	-0.132599	-0.224273	42.7796	4.07301e-15	2.37893e-13
ENSG00000151348	5286	11	EXT2	HGNC:3513	-0.00749719	0.00957552	0.768879	-0.858407	0.759303	-0.867983	-1.62729	6.95401	42.7428	4.14651e-15	2.41297e-13
ENSG00000204103	3393	20	MAFB	HGNC:6408	0.743412	-1.30605	3.87536	0.903591	5.18141	2.20964	-2.97177	1.08883	42.7458	4.1608e-15	2.41297e-13
ENSG00000147465	3767	8	STAR	HGNC:11359	1.0563	-3.13903	-4.42921	-3.92709	-1.29018	-0.788061	0.502117	0.766703	42.7245	4.18353e-15	2.41758e-13
ENSG00000259045	703	14	MTCO1P2	HGNC:19932	-0.0590577	0.982993	6.10623	0.408316	5.12324	-0.574677	-5.69792	-3.00011	42.6376	4.36417e-15	2.51309e-13
ENSG00000231131	1177	10	LNCAROD	HGNC:50913	0.214991	5.07432	0.791561	1.03327	-4.28275	-4.04105	0.241707	-1.68315	42.6213	4.39897e-15	2.52424e-13
ENSG00000164828	11811	7	SUN1	HGNC:18587	-0.267737	0.0139607	0.693629	-0.0160176	0.679668	-0.0299784	-0.709646	6.55495	42.5817	4.48461e-15	2.5616e-13
ENSG00000025434	4533	11	NR1H3	HGNC:7966	0.0880448	-1.3562	-1.25362	-1.18778	0.102584	0.168422	0.0658386	3.40097	42.5767	4.4954e-15	2.5616e-13
ENSG00000144476	2258	2	ACKR3	HGNC:23692	0.919683	-2.80164	1.76149	-7.18984	4.56313	-4.38819	-8.95132	3.29346	42.5663	4.74513e-15	2.69451e-13
ENSG00000182107	4471	14	TMEM30B	HGNC:27254	0.778878	0.983759	9.59326	7.37081	8.60951	6.38706	-2.22245	-1.05609	59.8083	4.78419e-15	2.70729e-13
ENSG00000139437	9054	12	TCHP	HGNC:28135	-0.107889	0.754784	0.235855	1.08671	-0.518929	0.331922	0.850851	6.1256	42.3932	4.91629e-15	2.77245e-13
ENSG00000108960	3177	17	MMD	HGNC:7153	1.24418	-3.0525	-2.78848	-1.81625	0.264018	1.23625	0.972228	4.65011	42.4802	4.94807e-15	2.78078e-13
ENSG00000215218	4317	5	UBE2QL1	HGNC:37269	0.415336	-1.4986	3.86423	-3.00168	5.36283	-1.50308	-6.86591	-1.45266	42.3464	5.0301e-15	2.8134e-13
ENSG00000180537	4090	6	RNF182	HGNC:28522	0.543621	2.42165	6.26309	5.80127	3.84145	3.37962	-0.461824	1.53928	42.4142	5.0496e-15	2.8134e-13
ENSG00000171150	5034	2	SOCS5	HGNC:16852	0.327219	0.553099	1.44174	1.26749	0.888645	0.714391	-0.174254	5.8853	42.3352	5.05773e-15	2.8134e-13
ENSG00000138798	6127	4	EGF	HGNC:3229	0.381587	4.82915	3.18306	1.44327	-1.64609	-3.38588	-1.73979	0.751877	42.2789	5.19894e-15	2.88215e-13
ENSG00000145708	2803	5	CRHBP	HGNC:2356	1.0131	-3.29976	-2.20485	5.33171	1.09491	8.63147	7.53656	-0.532071	42.2136	5.45206e-15	3.01226e-13
ENSG00000178568	13023	2	ERBB4	HGNC:3432	1.52867	1.98881	7.7914	1.8099	5.80259	-0.178916	-5.9815	0.838292	42.2065	5.65456e-15	3.11363e-13
ENSG00000183668	5048	19	PSG9	HGNC:9526	0.668834	2.87348	4.49506	7.84999	1.62158	4.97651	3.35493	-0.265876	42.0003	6.01221e-15	3.29945e-13
ENSG00000172379	7741	15	ARNT2	HGNC:16876	0.79001	1.56559	3.60735	2.17819	2.04176	0.612603	-1.42916	4.53201	41.9691	6.35173e-15	3.47412e-13
ENSG00000113396	3493	5	SLC27A6	HGNC:11000	0.933404	-2.65319	-3.8996	-3.5224	-1.24642	-0.869215	0.377204	3.27964	41.9361	6.45533e-15	3.51825e-13
ENSG00000139194	1369	12	RBP5	HGNC:15847	0.0693135	-1.10272	-1.06249	-2.91535	0.0402267	-1.81263	-1.85286	1.6543	41.8278	6.48829e-15	3.51825e-13
ENSG00000168505	2315	2	GBX2	HGNC:4186	0.674996	-3.06999	-3.37308	4.64791	-0.30309	7.7179	8.02099	-1.36739	41.825	6.49695e-15	3.51825e-13
ENSG00000052795	10868	4	FNIP2	HGNC:29280	0.708889	1.07226	2.21665	1.40569	1.1444	0.333433	-0.810965	4.65838	41.7419	6.76884e-15	3.65339e-13
ENSG00000179094	7002	17	PER1	HGNC:8845	0.802033	-2.73559	-2.29859	-2.57623	0.437007	0.159361	-0.277646	5.06535	41.8242	6.82006e-15	3.66892e-13
ENSG00000140557	5903	15	ST8SIA2	HGNC:10870	0.873164	0.71664	2.2025	7.27205	1.48586	6.55541	5.06955	-1.48601	41.6582	7.05457e-15	3.78264e-13
ENSG00000270885	3502	17	RASL10B	HGNC:30295	0.96895	-1.64492	-4.70502	-2.38122	-3.0601	-0.736299	2.3238	2.87462	41.6753	7.10331e-15	3.79633e-13
ENSG00000015133	12426	14	CCDC88C	HGNC:19967	0.4927	1.09671	-0.559843	3.64374	-1.65656	2.54703	4.20358	-0.766877	41.5616	7.39966e-15	3.94183e-13
ENSG00000012124	6159	19	CD22	HGNC:1643	0.928923	-1.2506	0.635741	6.18006	1.88634	7.43066	5.54432	-0.096538	41.5822	7.52562e-15	3.99591e-13
ENSG00000175426	5307	5	PCSK1	HGNC:8743	1.23795	-0.776195	4.28079	-0.944939	5.05698	-0.168743	-5.22573	1.49016	41.5856	7.58156e-15	4.01258e-13
ENSG00000163623	3086	4	NKX6-1	HGNC:7839	0.559821	0.771723	2.43475	6.45478	1.66302	5.68306	4.02004	-1.01751	41.4963	7.64284e-15	4.03197e-13
ENSG00000134339	2227	11	SAA2	HGNC:10514	1.68433	-7.49661	-6.13562	-10.4886	1.36099	-2.99196	-4.35295	3.55222	41.5787	7.69669e-15	4.04732e-13
ENSG00000183513	2760	2	COA5	HGNC:33848	-0.150744	-1.18154	-0.347888	-1.28879	0.833653	-0.107244	-0.940897	3.41535	41.438	7.86699e-15	4.12361e-13
ENSG00000218347	944	6	HNRNPA1P1	HGNC:13957	0.270087	-0.548439	8.21903	-0.548439	8.76747	0	-8.76747	-2.18157	66.9789	7.98737e-15	4.16694e-13
ENSG00000110880	6532	12	CORO1C	HGNC:2254	-0.259938	1.20477	0.753274	1.39782	-0.451497	0.193049	0.644546	8.55957	41.404	8.00061e-15	4.16694e-13
ENSG00000168916	6922	5	ZNF608	HGNC:29238	0.498383	-2.27788	-3.0557	-2.94237	-0.777817	-0.664487	0.113331	3.48669	41.3616	8.41968e-15	4.37128e-13
ENSG00000154127	9011	11	UBASH3B	HGNC:29884	0.450333	1.17455	-0.457382	1.49906	-1.63193	0.324511	1.95644	5.97219	41.2888	8.47196e-15	4.38451e-13
ENSG00000152078	7402	1	TLCD4	HGNC:26477	0.249519	0.813699	3.89903	3.31625	3.08533	2.50255	-0.58278	0.738401	41.2796	8.51059e-15	4.38533e-13
ENSG00000198756	7147	1	COLGALT2	HGNC:16790	0.552458	1.84992	3.52666	3.69178	1.67674	1.84186	0.165117	1.20357	41.2757	8.52718e-15	4.38533e-13
ENSG00000151726	6284	4	ACSL1	HGNC:3569	0.951185	-2.46251	-2.09372	-2.22428	0.368796	0.238235	-0.130561	6.45867	41.3145	8.68945e-15	4.45477e-13
ENSG00000119280	5161	1	C1orf198	HGNC:25900	0.862767	1.37329	3.34408	1.07008	1.97078	-0.30321	-2.27399	7.1537	41.2887	8.88398e-15	4.54027e-13
ENSG00000134882	4603	13	UBAC2	HGNC:20486	-0.0300845	-0.798834	0.488561	-0.920263	1.28739	-0.121429	-1.40882	5.23334	41.1849	8.92114e-15	4.54506e-13
ENSG00000149564	2920	11	ESAM	HGNC:17474	1.11326	1.30679	-1.7128	5.17543	-3.01959	3.86864	6.88823	2.06929	41.227	9.16007e-15	4.65229e-13
ENSG00000128266	3840	22	GNAZ	HGNC:4395	0.429978	3.63482	0.0857402	0.263848	-3.54908	-3.37097	0.178108	1.865	41.1421	9.18915e-15	4.65261e-13
ENSG00000162734	2806	1	PEA15	HGNC:8822	0.190238	1.48068	1.35334	1.99505	-0.127339	0.514371	0.64171	8.8642	41.041	9.58484e-15	4.83798e-13
ENSG00000103241	3516	16	FOXF1	HGNC:3809	1.27106	-0.744687	-7.04165	-0.430168	-6.29696	0.314519	6.61148	5.07255	41.0507	9.99945e-15	5.03172e-13
ENSG00000179593	3028	17	ALOX15B	HGNC:434	1.03843	-10.1589	-5.03102	-6.28383	5.12791	3.8751	-1.25281	0.775265	41.0259	1.01234e-14	5.07845e-13
ENSG00000154175	10978	3	ABI3BP	HGNC:17265	1.14221	2.85271	5.82339	4.59394	2.97069	1.74123	-1.22946	7.04503	40.9889	1.0312e-14	5.15724e-13
ENSG00000159784	6430	7	FAM131B	HGNC:22202	0.290892	1.51962	3.00139	1.94199	1.48176	0.422364	-1.0594	1.23449	40.8689	1.04454e-14	5.20806e-13
ENSG00000134755	12371	18	DSC2	HGNC:3036	0.532909	0.709813	-7.53246	-8.40854	-8.24227	-9.11836	-0.876082	1.63672	40.9228	1.06574e-14	5.29761e-13
ENSG00000104723	5190	8	TUSC3	HGNC:30242	0.190585	1.16523	0.616908	0.119316	-0.548318	-1.04591	-0.497592	6.38004	40.8123	1.07454e-14	5.32515e-13
ENSG00000237732	2567	2	CT75	HGNC:37174	-0.0319188	-7.3084	-4.79774	-6.69606	2.51066	0.61234	-1.89832	-2.23002	40.7721	1.09642e-14	5.3931e-13
ENSG00000173638	9998	21	SLC19A1	HGNC:10937	0.727628	-0.330786	-2.24789	-0.64008	-1.91711	-0.309295	1.60781	5.95002	40.7694	1.0979e-14	5.3931e-13
ENSG00000127954	11245	7	STEAP4	HGNC:21923	1.77996	-5.37334	4.91299	-5.11976	10.2863	0.253573	-10.0328	2.8941	40.8627	1.09814e-14	5.3931e-13
ENSG00000196581	12405	1	AJAP1	HGNC:30801	1.34263	3.7276	7.42241	12.6446	3.69482	8.91696	5.22214	1.73376	57.1662	1.1089e-14	5.42961e-13
ENSG00000170276	1335	11	HSPB2	HGNC:5247	0.490422	-0.758987	4.3665	2.29777	5.12549	3.05676	-2.06874	1.54984	40.7537	1.12329e-14	5.48368e-13
ENSG00000121570	4996	3	DPPA4	HGNC:19200	0.0701324	-6.70153	-3.86296	-6.74715	2.83856	-0.0456276	-2.88419	-2.02848	40.7043	1.13433e-14	5.52107e-13
ENSG00000174611	5786	3	KY	HGNC:26576	0.395842	1.83961	5.39167	0.709968	3.55206	-1.12964	-4.68171	-0.687337	40.6776	1.14966e-14	5.57341e-13
ENSG00000100441	8015	14	KHNYN	HGNC:20166	-0.407358	-0.661951	-0.0306347	-0.711101	0.631316	-0.0491499	-0.680466	5.96046	40.6737	1.1519e-14	5.57341e-13
ENSG00000104324	3457	8	CPQ	HGNC:16910	0.659683	-0.063869	1.93613	-0.120686	2	-0.0568174	-2.05682	4.33817	40.6496	1.16591e-14	5.60655e-13
ENSG00000109846	3034	11	CRYAB	HGNC:2389	1.10727	1.1473	5.02299	2.92885	3.87569	1.78156	-2.09413	4.74193	40.7382	1.16864e-14	5.60655e-13
ENSG00000266563	234	17	EIF1P5	HGNC:49618	0.189655	0.440518	7.90659	1.11463	7.46607	0.674116	-6.79195	-2.97662	56.6645	1.16903e-14	5.60655e-13
ENSG00000132688	5558	1	NES	HGNC:7756	1.04848	-0.0579683	-1.3625	3.06578	-1.30453	3.12375	4.42828	6.37333	40.7204	1.1791e-14	5.63831e-13
ENSG00000225684	7407	9	FAM225B	HGNC:21865	0.335687	-1.94011	4.49686	3.18153	6.43697	5.12164	-1.31533	0.497631	40.5847	1.21507e-14	5.79338e-13
ENSG00000259803	2610	16	SLC22A31	HGNC:27091	0.7137	-2.06755	-6.27808	-5.42954	-4.21053	-3.36199	0.848543	1.24522	40.4941	1.27964e-14	6.0835e-13
ENSG00000122042	4384	13	UBL3	HGNC:12504	0.359454	0.786143	1.58733	0.293342	0.801192	-0.4928	-1.29399	5.84939	40.4419	1.29434e-14	6.13553e-13
ENSG00000141668	5593	18	CBLN2	HGNC:1544	1.92908	0.709852	2.9342	8.37848	2.22435	7.66863	5.44428	-1.04591	40.4478	1.30983e-14	6.19102e-13
ENSG00000214222	411	13	TUBBP2	HGNC:12415	0.652726	0.617674	5.56343	1.52553	4.94576	0.907855	-4.0379	-1.18371	40.4096	1.31555e-14	6.20015e-13
ENSG00000116690	5044	1	PRG4	HGNC:9364	1.50254	-0.444993	3.69085	-0.194792	4.13584	0.250201	-3.88564	3.43752	40.4849	1.32691e-14	6.23571e-13
ENSG00000125657	1665	19	TNFSF9	HGNC:11939	0.174107	-1.7674	3.29859	-0.0483356	5.06598	1.71906	-3.34692	0.828054	40.3479	1.35712e-14	6.35943e-13
ENSG00000227954	7862	6	TARID	HGNC:50506	0.836656	-1.67055	-4.23371	-2.55697	-2.56316	-0.886426	1.67674	2.72633	40.3265	1.38716e-14	6.47774e-13
ENSG00000177989	2301	22	ODF3B	HGNC:34388	0.912197	-2.9542	-1.93798	-5.38484	1.01622	-2.43064	-3.44686	3.59359	40.392	1.39029e-14	6.47774e-13
ENSG00000198774	5682	12	RASSF9	HGNC:15739	0.518209	4.99945	8.10035	4.51582	3.10091	-0.483634	-3.58454	0.927147	40.2869	1.45133e-14	6.74293e-13
ENSG00000139178	5014	12	C1RL	HGNC:21265	0.835174	-1.32534	0.908176	-2.95278	2.23352	-1.62744	-3.86095	6.67252	40.2908	1.46297e-14	6.77775e-13
ENSG00000164300	9583	5	SERINC5	HGNC:18825	0.876458	0.943855	1.56368	1.69006	0.61982	0.746201	0.126381	4.41752	40.1472	1.50209e-14	6.9393e-13
ENSG00000010932	3602	1	FMO1	HGNC:3769	0.334902	-0.086423	5.03884	-0.244479	5.12527	-0.158056	-5.28332	-1.92808	40.1325	1.51326e-14	6.97122e-13
ENSG00000048540	10268	12	LMO3	HGNC:6643	1.64745	-4.32495	-5.76861	-7.13773	-1.44366	-2.81277	-1.36911	4.98591	40.076	1.63053e-14	7.47178e-13
ENSG00000171234	2259	4	UGT2B7	HGNC:12554	0.00547349	-3.23734	-5.92089	-6.08017	-2.68355	-2.84283	-0.15928	-1.59102	39.9847	1.63105e-14	7.47178e-13
ENSG00000118526	4551	6	TCF21	HGNC:11632	1.07793	-1.35012	-6.2162	-2.76259	-4.86607	-1.41247	3.45361	3.79268	40.0663	1.63857e-14	7.48524e-13
ENSG00000157214	8715	7	STEAP2	HGNC:17885	0.895869	1.11326	4.41342	3.74451	3.30016	2.63125	-0.668908	3.64623	40.0567	1.64652e-14	7.50059e-13
ENSG00000183287	6577	18	CCBE1	HGNC:29426	1.03675	0.699175	1.9463	4.11241	1.24713	3.41324	2.16611	6.46049	40.049	1.65296e-14	7.50901e-13
ENSG00000127838	5184	2	PNKD	HGNC:9153	0.312222	-0.62633	-2.00473	-1.21395	-1.3784	-0.587623	0.790776	5.39311	39.8864	1.71451e-14	7.76705e-13
ENSG00000161921	2794	17	CXCL16	HGNC:16642	0.474166	-0.434864	2.81334	0.00631366	3.2482	0.441178	-2.80702	1.37434	39.8747	1.72479e-14	7.79203e-13
ENSG00000183760	3107	19	ACP7	HGNC:33781	0.789997	3.99552	4.56503	8.28629	0.569505	4.29077	3.72126	-0.596024	39.8171	1.78417e-14	8.03811e-13
ENSG00000143125	1338	1	PROK1	HGNC:18454	1.42776	-9.46234	-7.59519	-11.0908	1.86715	-1.62842	-3.49557	2.04037	39.8881	1.79335e-14	8.05725e-13
ENSG00000139146	5748	12	SINHCAF	HGNC:30702	0.25688	-0.210351	-2.41165	-1.05356	-2.2013	-0.843207	1.35809	4.47298	39.782	1.80807e-14	8.10112e-13
ENSG00000248144	1860	4	ADH1C	HGNC:251	-0.302024	0.690662	5.51791	4.27426	4.82725	3.5836	-1.24365	-3.1466	39.7744	1.8151e-14	8.11042e-13
ENSG00000231106	1048	21	LINC01436	HGNC:50754	0.585395	-1.08406	7.28329	5.38767	8.36734	6.47173	-1.89561	-0.319397	39.7416	1.89172e-14	8.41057e-13
ENSG00000154856	5943	18	APCDD1	HGNC:15718	1.46574	-9.81949	-8.61106	-4.12188	1.20843	5.69761	4.48918	6.07333	39.7773	1.89705e-14	8.41057e-13
ENSG00000196616	10674	4	ADH1B	HGNC:250	1.69116	-1.25699	5.79556	-0.720155	7.05254	0.536832	-6.51571	-0.3839	39.7274	1.89985e-14	8.41057e-13
ENSG00000112394	11237	6	SLC16A10	HGNC:17027	1.60209	-6.11946	-8.25574	-9.57651	-2.13628	-3.45706	-1.32077	2.3227	39.7713	1.90284e-14	8.41057e-13
ENSG00000132965	1715	13	ALOX5AP	HGNC:436	1.07079	-4.29588	-4.89769	-6.68355	-0.60181	-2.38767	-1.78586	1.86856	39.7572	1.91652e-14	8.44817e-13
ENSG00000189241	3326	6	TSPYL1	HGNC:12382	-0.0155133	0.625817	0.215018	1.20158	-0.410799	0.575764	0.986563	6.49909	39.5529	2.03228e-14	8.93436e-13
ENSG00000153253	9807	2	SCN3A	HGNC:10590	1.69292	3.44994	11.6494	8.03757	8.19948	4.58764	-3.61185	3.73594	39.6259	2.04899e-14	8.98369e-13
ENSG00000214185	2398	20	XPOTP1	HGNC:16586	0.0453844	-0.499533	3.46949	-0.337651	3.96902	0.161882	-3.80714	-1.74142	39.5008	2.08721e-14	9.12682e-13
ENSG00000134508	6654	18	CABLES1	HGNC:25097	0.503787	1.49255	3.8275	3.10633	2.33494	1.61378	-0.721166	3.59477	39.4302	2.26416e-14	9.87414e-13
ENSG00000221869	2178	8	CEBPD	HGNC:1835	0.710178	-1.32203	-1.24229	-3.65928	0.0797355	-2.33726	-2.41699	6.13873	39.4009	2.29248e-14	9.97105e-13
ENSG00000230734	468	9	RPL10P3	HGNC:23300	0.572444	0.198702	5.01007	0.626508	4.81137	0.427806	-4.38357	-1.32351	39.3031	2.30969e-14	1.00193e-12
ENSG00000119125	7904	9	GDA	HGNC:4212	1.25786	-0.635369	8.53945	4.83645	9.17482	5.47182	-3.703	-0.444692	39.3309	2.36011e-14	1.02109e-12
ENSG00000139899	2562	14	CBLN3	HGNC:20146	-0.0604893	-1.00628	0.570728	-1.0791	1.57701	-0.0728244	-1.64983	2.96138	39.2086	2.42462e-14	1.04623e-12
ENSG00000124249	2599	20	KCNK15	HGNC:13814	1.17301	-0.439112	4.9496	1.50683	5.38872	1.94594	-3.44278	-0.0263654	39.182	2.45934e-14	1.05842e-12
ENSG00000272430	551	10	LINC02637	HGNC:54120	0.401506	-3.11465	-2.84595	-3.92104	0.268693	-0.806394	-1.07509	0.672317	39.1694	2.47398e-14	1.06193e-12
ENSG00000139197	5488	12	PEX5	HGNC:9719	-0.219133	-0.566569	0.453455	-0.832499	1.02002	-0.26593	-1.28595	4.31864	39.1568	2.49008e-14	1.06604e-12
ENSG00000060140	3424	12	STYK1	HGNC:18889	0.344893	2.86774	2.72842	5.78047	-0.139317	2.91273	3.05205	-0.335827	39.1507	2.49789e-14	1.06659e-12
ENSG00000231407	3185	1	GORAB-AS1	HGNC:54051	-0.193909	0.630615	2.52634	1.11149	1.89573	0.480877	-1.41485	-1.15403	39.0097	2.68611e-14	1.14398e-12
ENSG00000135905	11065	2	DOCK10	HGNC:23479	0.998833	2.07925	2.81984	3.99384	0.74059	1.9146	1.17401	5.64443	39.0756	2.71533e-14	1.15341e-12
ENSG00000234801	971	4	MORF4	HGNC:15773	0.483363	0.224624	5.10055	0.984028	4.87593	0.759404	-4.11653	-1.96353	38.947	2.77447e-14	1.17548e-12
ENSG00000130402	6098	19	ACTN4	HGNC:166	0.158152	1.40753	0.640314	1.55877	-0.76722	0.151236	0.918457	9.61462	38.9385	2.78663e-14	1.17759e-12
ENSG00000133107	4205	13	TRPC4	HGNC:12336	0.616099	3.13782	3.96241	4.34733	0.82459	1.20951	0.384925	3.21473	38.9965	2.82806e-14	1.19201e-12
ENSG00000183726	3410	1	TMEM50A	HGNC:30590	-0.417525	0.537438	0.942278	0.619687	0.40484	0.0822493	-0.32259	6.69245	38.9019	2.83985e-14	1.1939e-12
ENSG00000227039	2438	21	ITGB2-AS1	HGNC:44304	0.364676	1.17047	5.41301	1.5407	4.24255	0.370231	-3.87232	-1.45582	38.8904	2.85685e-14	1.19797e-12
ENSG00000164117	2810	4	FBXO8	HGNC:13587	0.155332	-1.26353	-0.695807	-1.44202	0.567727	-0.178484	-0.746212	4.0388	38.8621	2.89895e-14	1.21252e-12
ENSG00000175497	10005	2	DPP10	HGNC:20823	0.460931	2.92911	-4.84478	-3.4413	-7.77389	-6.37041	1.40348	-0.998218	38.8554	2.90894e-14	1.21359e-12
ENSG00000139182	6865	12	CLSTN3	HGNC:18371	0.178717	-0.448824	-0.856566	-2.0969	-0.407742	-1.64808	-1.24034	4.67887	38.7871	3.01361e-14	1.25256e-12
ENSG00000115738	2205	2	ID2	HGNC:5361	0.927038	2.12041	3.96982	0.0387685	1.84941	-2.08164	-3.93105	5.22451	38.8706	3.01765e-14	1.25256e-12
ENSG00000148798	3231	10	INA	HGNC:6057	0.725037	2.60728	-1.64741	4.04122	-4.25469	1.43394	5.68863	2.52551	38.7756	3.1693e-14	1.31217e-12
ENSG00000266920	1099	18	ACTBP9	HGNC:142	-0.295294	-0.381109	7.14134	-0.381109	7.52244	0	-7.52244	-3.29811	61.1025	3.20129e-14	1.32207e-12
ENSG00000151790	5264	4	TDO2	HGNC:11708	0.998094	-3.68231	-3.28638	-6.36135	0.395936	-2.67904	-3.07497	1.24816	38.6807	3.22983e-14	1.3305e-12
ENSG00000146072	3595	6	TNFRSF21	HGNC:13469	1.13199	-2.56106	-3.53293	-2.70031	-0.971874	-0.139248	0.832626	6.05978	38.6713	3.34488e-14	1.37443e-12
ENSG00000229091	1942	7	HSPA8P8	HGNC:44923	0.133662	0.237321	5.61021	2.37542	5.37289	2.13809	-3.2348	-2.16395	38.566	3.37979e-14	1.38125e-12
ENSG00000124209	9285	20	RAB22A	HGNC:9764	-0.267953	0.519068	0.56465	0.746814	0.0455822	0.227746	0.182164	5.6552	38.5634	3.38442e-14	1.38125e-12
ENSG00000157152	5683	3	SYN2	HGNC:11495	0.437538	-3.72339	-2.80032	-4.42312	0.923069	-0.69973	-1.6228	1.07867	38.562	3.38683e-14	1.38125e-12
ENSG00000142197	9030	21	DOP1B	HGNC:1291	0.331568	2.04667	2.33931	2.44745	0.292644	0.400777	0.108133	4.26366	38.4865	3.55978e-14	1.44818e-12
ENSG00000048545	2341	6	GUCA1A	HGNC:4678	0.0204598	-2.59578	-4.0938	-4.09314	-1.49801	-1.49736	0.000651003	-1.76766	38.4439	3.60141e-14	1.46148e-12
ENSG00000240509	354	8	RPL34P18	HGNC:35968	0.695262	-0.8428	4.56499	0.484639	5.40779	1.32744	-4.08035	-1.27218	38.429	3.62937e-14	1.46918e-12
ENSG00000017427	8087	12	IGF1	HGNC:5464	1.0717	-1.94361	3.90993	-6.40354	5.85354	-4.45993	-10.3135	1.98769	38.4753	3.70254e-14	1.4951e-12
ENSG00000095203	7879	9	EPB41L4B	HGNC:19818	0.566419	0.902485	5.10529	2.78637	4.2028	1.88389	-2.31892	0.918906	38.3827	3.74754e-14	1.50954e-12
ENSG00000148965	727	11	SAA4	HGNC:10516	0.297099	-6.98026	-4.6189	-6.44425	2.36136	0.53601	-1.82535	-1.89714	38.339	3.80384e-14	1.52845e-12
ENSG00000225418	609	10	AKR1C5P	HGNC:44679	0.247232	-2.97649	5.36109	-0.348533	8.33757	2.62795	-5.70962	-2.47468	46.5094	4.00551e-14	1.60554e-12
ENSG00000130208	1231	19	APOC1	HGNC:607	0.427204	-2.87418	-4.50468	-3.55534	-1.6305	-0.681155	0.949342	0.973337	38.227	4.03275e-14	1.61251e-12
ENSG00000111452	14718	12	ADGRD1	HGNC:19893	1.57467	2.38505	7.92595	0.303718	5.5409	-2.08134	-7.62223	2.32193	38.2993	4.05728e-14	1.61836e-12
ENSG00000153294	3391	6	ADGRF4	HGNC:19011	0.455807	-0.721328	-4.11005	-6.3403	-3.38872	-5.61897	-2.23025	0.90592	38.1814	4.12998e-14	1.64335e-12
ENSG00000226648	1462	20	PLCG1-AS1	HGNC:40450	0.142951	-0.776554	-1.69454	-0.724204	-0.917982	0.0523502	0.970332	4.12302	38.105	4.29862e-14	1.7063e-12
ENSG00000162745	3415	1	OLFML2B	HGNC:24558	1.05655	-1.04229	3.50492	0.786394	4.5472	1.82868	-2.71852	4.51805	38.1743	4.33054e-14	1.71481e-12
ENSG00000107165	3741	9	TYRP1	HGNC:12450	0.575027	-1.64911	-5.7969	-4.03914	-4.14779	-2.39003	1.75776	1.43679	38.0917	4.36274e-14	1.72339e-12
ENSG00000115325	3049	2	DOK1	HGNC:2990	0.692389	-0.167706	1.72796	0.268616	1.89567	0.436321	-1.45935	4.66194	38.0648	4.3901e-14	1.73002e-12
ENSG00000153237	3790	2	CCDC148	HGNC:25191	-0.227694	2.10067	3.60025	3.4486	1.49958	1.34793	-0.151646	-1.34728	38.0473	4.43036e-14	1.74169e-12
ENSG00000050628	9653	1	PTGER3	HGNC:9595	0.663211	2.55863	7.18401	6.44467	4.62538	3.88604	-0.73934	-0.266166	38.0525	4.45313e-14	1.74644e-12
ENSG00000131668	1777	9	BARX1	HGNC:955	1.65955	-1.23142	8.00763	8.49661	9.23905	9.72804	0.488989	1.5153	38.0785	4.55264e-14	1.78045e-12
ENSG00000149809	3408	11	TM7SF2	HGNC:11863	0.331332	-0.684364	-2.59592	-1.40746	-1.91156	-0.723096	1.18846	2.11111	37.9917	4.56164e-14	1.78045e-12
ENSG00000239528	369	5	RPS14P8	HGNC:37027	0.109486	-0.821901	5.68594	-1.90521	6.50785	-1.08331	-7.59115	-3.09837	43.2627	4.63873e-14	1.80623e-12
ENSG00000148303	2242	9	RPL7A	HGNC:10364	-0.124321	-0.784745	-0.737723	-0.857458	0.0470218	-0.072713	-0.119735	9.26043	37.9442	4.67661e-14	1.81666e-12
ENSG00000226674	15058	2	TEX41	HGNC:48667	0.211638	-2.52223	0.838079	3.03613	3.36031	5.55836	2.19805	0.137134	37.8833	4.82862e-14	1.87126e-12
ENSG00000025293	8384	20	PHF20	HGNC:16098	-0.0923571	0.238979	0.888393	0.678767	0.649414	0.439788	-0.209626	5.59454	37.853	4.90636e-14	1.8969e-12
ENSG00000212724	875	17	KRTAP2-3	HGNC:18906	1.16697	6.03701	4.14702	7.62347	-1.88998	1.58646	3.47644	4.41643	37.8463	5.14123e-14	1.98301e-12
ENSG00000073060	7741	12	SCARB1	HGNC:1664	0.486546	-0.389099	-1.97176	-0.789633	-1.58266	-0.400534	1.18212	5.44214	37.738	5.2123e-14	2.00569e-12
ENSG00000152223	13675	18	EPG5	HGNC:29331	0.413954	1.20845	1.56254	2.02539	0.354097	0.816948	0.462851	7.08523	37.7055	5.30237e-14	2.03556e-12
ENSG00000219986	488	6	BTF3P7	HGNC:38569	0.0154744	-0.233748	5.07112	0.454712	5.30487	0.68846	-4.61641	-3.79966	37.6721	5.39672e-14	2.06693e-12
ENSG00000225953	4470	2	SATB2-AS1	HGNC:26490	0.180033	0.0858517	1.71557	2.97797	1.62972	2.89211	1.2624	0.268631	37.6205	5.54561e-14	2.11534e-12
ENSG00000127951	4261	7	FGL2	HGNC:3696	1.57365	-2.73993	5.37121	-2.74098	8.11114	-0.00104843	-8.11218	2.94792	37.7011	5.54898e-14	2.11534e-12
ENSG00000066697	3253	9	MSANTD3	HGNC:23370	0.0355182	0.991415	0.415364	1.28881	-0.576051	0.297397	0.873448	5.43553	37.5736	5.68475e-14	2.16206e-12
ENSG00000100344	3232	22	PNPLA3	HGNC:18590	0.876563	-1.3127	-1.72611	1.25952	-0.413413	2.57222	2.98563	4.27728	37.5889	5.77775e-14	2.19233e-12
ENSG00000248174	1659	4	LINC02268	HGNC:53183	0.635183	-1.79154	-5.29774	-5.08534	-3.5062	-3.29379	0.212404	0.0950282	37.4685	6.00971e-14	2.27507e-12
ENSG00000229927	556	10	RHEBP1	HGNC:10010	0.414437	-3.2152	-2.81138	-4.00238	0.403824	-0.787174	-1.191	0.452363	37.4371	6.11044e-14	2.30786e-12
ENSG00000122707	6045	9	RECK	HGNC:11345	0.667546	0.578799	1.91534	-0.567203	1.33654	-1.146	-2.48254	6.39132	37.4137	6.25027e-14	2.35523e-12
ENSG00000141458	10102	18	NPC1	HGNC:7897	0.545571	0.0255691	0.701962	1.74173	0.676393	1.71616	1.03977	6.12353	37.3783	6.30377e-14	2.36993e-12
ENSG00000266524	2458	10	GDF10	HGNC:4215	0.0776756	0.688785	6.37881	1.79403	5.69003	1.10524	-4.58478	-2.5681	37.3645	6.3499e-14	2.38179e-12
ENSG00000103740	8230	15	ACSBG1	HGNC:29567	-0.0598328	0.371898	-0.38577	0.757567	-0.757668	0.38567	1.14334	4.6859	37.3151	6.51866e-14	2.4395e-12
ENSG00000138413	4721	2	IDH1	HGNC:5382	0.00835531	-0.517259	-0.869408	-1.30947	-0.352148	-0.792209	-0.440061	6.63312	37.2518	6.74149e-14	2.51713e-12
ENSG00000174136	6671	5	RGMB	HGNC:26896	0.640019	2.2965	1.82449	3.13671	-0.472018	0.840207	1.31223	7.71694	37.2638	6.90557e-14	2.57252e-12
ENSG00000160255	6797	21	ITGB2	HGNC:6155	0.713665	-0.936268	4.55245	-0.201453	5.48872	0.734815	-4.7539	1.22654	37.2557	6.96456e-14	2.5886e-12
ENSG00000174059	9219	1	CD34	HGNC:1662	0.887891	0.546823	3.38129	2.71859	2.83447	2.17177	-0.662701	-1.07694	37.1792	7.00668e-14	2.59835e-12
ENSG00000110076	10580	11	NRXN2	HGNC:8009	0.801066	0.227548	4.86536	5.44147	4.63781	5.21392	0.576114	1.8387	37.249	7.04475e-14	2.60656e-12
ENSG00000106823	4916	9	ECM2	HGNC:3154	1.07845	-0.695127	3.45481	-0.906644	4.14994	-0.211517	-4.36146	3.24884	37.1354	7.48238e-14	2.76223e-12
ENSG00000182118	2394	1	FAM89A	HGNC:25057	0.550991	-2.18264	-2.37163	-1.5998	-0.188985	0.582843	0.771828	3.33515	37.049	7.50982e-14	2.76612e-12
ENSG00000187699	5997	2	C2orf88	HGNC:28191	0.99882	-0.668482	2.55255	-0.1988	3.22103	0.469683	-2.75135	2.18236	37.042	7.53784e-14	2.7702e-12
ENSG00000182326	6462	12	C1S	HGNC:1247	0.791208	-0.971193	1.86493	-3.09338	2.83613	-2.12218	-4.95831	7.77762	37.1114	7.5784e-14	2.77444e-12
ENSG00000171517	3543	1	LPAR3	HGNC:14298	1.07328	-2.70685	-8.00617	-2.31932	-5.29932	0.387535	5.68685	2.84002	37.1102	7.58331e-14	2.77444e-12
ENSG00000161791	13424	12	FMNL3	HGNC:23698	-0.128276	0.564046	0.973354	1.3349	0.409308	0.770849	0.361542	5.71016	37.0231	7.61405e-14	2.77947e-12
ENSG00000075340	12673	2	ADD2	HGNC:244	1.38466	3.9056	7.54039	-1.64236	3.63479	-5.54796	-9.18275	0.486706	37.0901	7.66458e-14	2.78972e-12
ENSG00000081923	6652	18	ATP8B1	HGNC:3706	0.597131	2.40626	3.13699	3.53392	0.730725	1.12766	0.39693	6.17894	37.0873	7.67624e-14	2.78972e-12
ENSG00000015413	2737	16	DPEP1	HGNC:3002	0.948547	-6.50649	-5.60993	-8.06733	0.896558	-1.56084	-2.4574	0.760736	37.0767	7.71966e-14	2.79928e-12
ENSG00000086289	2864	7	EPDR1	HGNC:17572	1.08287	2.08132	5.83605	5.58036	3.75473	3.49904	-0.255686	4.81176	37.0199	7.9565e-14	2.87878e-12
ENSG00000132518	4040	17	GUCY2D	HGNC:4689	-0.0735438	-5.72434	-3.37644	-6.09507	2.3479	-0.370725	-2.71862	-1.99512	36.8417	8.38865e-14	3.02843e-12
ENSG00000100985	2336	20	MMP9	HGNC:7176	0.645978	0.465351	5.68659	-0.967836	5.22124	-1.43319	-6.65443	-1.55684	36.7829	8.65728e-14	3.11853e-12
ENSG00000132915	7415	5	PDE6A	HGNC:8785	0.97372	-5.1942	-5.73867	-5.53963	-0.544466	-0.345431	0.199035	-0.262064	36.7888	8.69504e-14	3.12525e-12
ENSG00000225697	6373	3	SLC26A6	HGNC:14472	0.29466	-1.3526	-1.4407	-0.784646	-0.0881033	0.567953	0.656056	4.33126	36.7697	8.7186e-14	3.12684e-12
ENSG00000147434	2596	8	CHRNA6	HGNC:15963	1.4773	-9.3054	-5.99689	-10.8435	3.30851	-1.53815	-4.84665	0.825794	41.8851	8.83705e-14	3.16239e-12
ENSG00000118762	5498	4	PKD2	HGNC:9009	0.247796	0.438452	1.47544	0.341443	1.03699	-0.0970087	-1.134	6.72847	36.7288	8.91152e-14	3.17878e-12
ENSG00000250479	1360	22	CHCHD10	HGNC:15559	0.673269	0.12879	-1.57474	1.59433	-1.70353	1.46554	3.16907	3.48611	36.7267	8.92174e-14	3.17878e-12
ENSG00000163013	8011	2	FBXO41	HGNC:29409	-0.464537	-0.448617	-2.35836	-0.97098	-1.90975	-0.522364	1.38738	2.54153	36.6693	9.20041e-14	3.27095e-12
ENSG00000141744	1457	17	PNMT	HGNC:9160	1.04447	-7.31192	-6.34658	-7.4222	0.965336	-0.110286	-1.07562	-0.963837	36.6696	9.29166e-14	3.29622e-12
ENSG00000172380	4724	1	GNG12	HGNC:19663	-0.112231	0.788465	1.03049	0.981494	0.242029	0.19303	-0.048999	8.30336	36.6182	9.45624e-14	3.34735e-12
ENSG00000184357	681	6	H1-5	HGNC:4719	1.53499	-0.127976	-1.08823	6.26733	-0.960256	6.39531	7.35557	0.00996531	36.6606	9.588e-14	3.38665e-12
ENSG00000181359	853	4	HSP90AA6P	HGNC:32536	0.802432	-0.0082408	7.28912	7.87031	7.29736	7.87856	0.581198	-0.40302	36.6398	9.64706e-14	3.38728e-12
ENSG00000171533	6433	11	MAP6	HGNC:6868	0.538751	3.11427	4.43772	1.52287	1.32345	-1.5914	-2.91485	1.47127	36.581	9.64752e-14	3.38728e-12
ENSG00000225383	824	10	SFTA1P	HGNC:18383	1.01777	-0.575578	0.365759	4.32993	0.941338	4.90551	3.96418	0.645677	36.5949	9.65191e-14	3.38728e-12
ENSG00000160867	4829	5	FGFR4	HGNC:3691	0.69018	-3.0552	-4.61113	-3.01185	-1.55593	0.0433546	1.59928	1.22831	36.5564	9.77597e-14	3.42181e-12
ENSG00000175592	1887	11	FOSL1	HGNC:13718	1.03311	2.13593	0.23267	3.53469	-1.90326	1.39877	3.30202	7.48202	36.631	9.79215e-14	3.42181e-12
ENSG00000259104	571	14	PTCSC3	HGNC:43959	1.07773	0.342958	9.92405	5.70721	9.5811	5.36425	-4.21685	-0.887979	49.7	1.00932e-13	3.51951e-12
ENSG00000167123	6059	9	CERCAM	HGNC:23723	0.269229	-0.161982	1.12214	-0.834798	1.28412	-0.672816	-1.95694	7.47724	36.4381	1.04182e-13	3.6251e-12
ENSG00000182261	2531	11	NLRP10	HGNC:21464	1.02899	3.88502	4.77271	7.27192	0.887694	3.3869	2.49921	1.29483	36.4823	1.05719e-13	3.67076e-12
ENSG00000177675	5690	12	CD163L1	HGNC:30375	0.617143	0.468887	1.2084	4.26253	0.739511	3.79364	3.05413	0.908801	36.407	1.05945e-13	3.67081e-12
ENSG00000084636	9269	1	COL16A1	HGNC:2193	0.732698	-0.965396	1.94445	-2.15459	2.90985	-1.18919	-4.09904	8.01725	36.4681	1.06862e-13	3.69476e-12
ENSG00000178538	5783	8	CA8	HGNC:1382	0.88736	-8.10596	-7.51718	-6.40079	0.588778	1.70516	1.11639	0.0364073	36.3915	1.11197e-13	3.83652e-12
ENSG00000171840	2048	12	NINJ2	HGNC:7825	-0.221778	-1.57388	0.873233	-2.21999	2.44711	-0.646109	-3.09322	0.343887	36.3076	1.11781e-13	3.84666e-12
ENSG00000135083	4736	5	CCNJL	HGNC:25876	0.478426	3.65548	-0.536874	2.69404	-4.19236	-0.961445	3.23091	1.84946	36.323	1.11961e-13	3.84666e-12
ENSG00000211445	3163	5	GPX3	HGNC:4555	1.25534	-1.41431	1.95529	3.5739	3.3696	4.98821	1.61861	3.98304	36.3533	1.13669e-13	3.89715e-12
ENSG00000235750	4783	1	KIAA0040	HGNC:28950	0.538174	-1.23767	5.59664	4.39984	6.83431	5.63751	-1.1968	-0.119394	36.2907	1.1431e-13	3.90831e-12
ENSG00000126003	5705	20	PLAGL2	HGNC:9047	0.219824	0.699081	-0.891919	0.247709	-1.591	-0.451372	1.13963	4.7567	36.2635	1.14472e-13	3.90831e-12
ENSG00000170369	748	20	CST2	HGNC:2474	1.1228	-3.30242	0.0201761	5.73761	3.3226	9.04003	5.71744	-0.998918	36.2618	1.16106e-13	3.95584e-12
ENSG00000223529	1388	3	EEF1A1P8	HGNC:3203	0.30276	-1.41957	5.3437	0.503888	6.76327	1.92346	-4.83981	-2.04662	36.2331	1.16373e-13	3.95667e-12
ENSG00000186432	9413	3	KPNA4	HGNC:6397	-0.150545	0.832442	0.232423	0.91776	-0.600019	0.0853188	0.685338	6.87497	36.2086	1.17921e-13	3.99483e-12
ENSG00000223953	1540	11	C1QTNF5	HGNC:14344	0.828426	-0.69126	3.15309	0.0477744	3.84435	0.739035	-3.10531	3.409	36.2841	1.17983e-13	3.99483e-12
ENSG00000130755	1490	19	GMFG	HGNC:4374	0.858355	-2.58924	-2.29426	3.76511	0.294978	6.35435	6.05937	-0.273881	36.2114	1.18621e-13	4.0081e-12
ENSG00000170801	3321	4	HTRA3	HGNC:30406	1.62145	-4.40804	-4.47636	-6.52047	-0.0683219	-2.11244	-2.04412	6.73004	36.253	1.19983e-13	4.04576e-12
ENSG00000235718	4064	11	MFRP	HGNC:18121	0.782259	-0.688605	3.14874	0.0447116	3.83735	0.733317	-3.10403	3.40385	36.2474	1.20344e-13	4.04961e-12
ENSG00000138615	5695	15	CILP	HGNC:1980	1.64752	-8.42411	-5.0497	-10.3671	3.37442	-1.94298	-5.3174	2.9404	36.226	1.21743e-13	4.08826e-12
ENSG00000175745	4201	5	NR2F1	HGNC:7975	0.839133	-2.14796	-3.17543	-1.98473	-1.02747	0.163228	1.1907	6.31501	36.2129	1.22603e-13	4.10871e-12
ENSG00000203867	8162	10	RBM20	HGNC:27424	1.05419	-0.398079	-2.4409	4.33611	-2.04282	4.73419	6.77701	0.539915	36.0823	1.29036e-13	4.31544e-12
ENSG00000078269	9921	6	SYNJ2	HGNC:11504	0.263505	1.10628	1.79471	1.51346	0.688423	0.407173	-0.28125	6.29383	35.9748	1.33854e-13	4.46744e-12
ENSG00000169750	1527	17	RAC3	HGNC:9803	0.595383	-0.711584	-2.78755	-1.65006	-2.07596	-0.938475	1.13749	3.08028	35.8736	1.41421e-13	4.70743e-12
ENSG00000198879	9953	10	SFMBT2	HGNC:20256	0.6963	-4.31638	-6.43196	-3.26194	-2.11559	1.05444	3.17002	1.29317	35.9278	1.4162e-13	4.70743e-12
ENSG00000230417	9354	10	LINC00595	HGNC:31430	0.504906	1.69313	5.33701	2.42238	3.64388	0.729254	-2.91463	0.951438	35.8717	1.43434e-13	4.75771e-12
ENSG00000186676	1299	7	EEF1GP1	HGNC:44556	0.920733	-1.83608	4.72349	-1.80154	6.55956	0.0345387	-6.52502	-0.99828	35.8515	1.43714e-13	4.75771e-12
ENSG00000205363	6573	15	INSYN1	HGNC:33753	0.353304	0.464367	4.14459	-0.0422099	3.68023	-0.506577	-4.1868	0.412312	35.7796	1.48846e-13	4.91763e-12
ENSG00000111110	7063	12	PPM1H	HGNC:18583	0.734092	1.07541	3.32935	2.92122	2.25394	1.84581	-0.408129	1.69627	35.7605	1.50409e-13	4.95924e-12
ENSG00000124440	8371	19	HIF3A	HGNC:15825	1.35579	-3.20599	-5.92729	-8.68671	-2.72131	-5.48073	-2.75942	4.41796	35.7773	1.55228e-13	5.10785e-12
ENSG00000151414	5485	1	NEK7	HGNC:13386	0.573547	1.51639	2.44399	0.748092	0.927596	-0.768302	-1.6959	8.20648	35.6739	1.57756e-13	5.1806e-12
ENSG00000156928	3851	7	MALSU1	HGNC:21721	0.375268	-0.515631	-1.60681	0.267053	-1.09118	0.782684	1.87386	5.58951	35.6585	1.59016e-13	5.21152e-12
ENSG00000241158	6949	3	ADAMTS9-AS1	HGNC:40625	0.791036	-1.76434	-5.33297	-4.79714	-3.56863	-3.03279	0.535834	0.531231	35.6404	1.60593e-13	5.25269e-12
ENSG00000103888	7621	15	CEMIP	HGNC:29213	0.929602	2.14956	5.52442	1.37483	3.37486	-0.774726	-4.14959	9.17902	35.699	1.61982e-13	5.28753e-12
ENSG00000215003	598	16	RPL15P20	HGNC:36130	0.143378	-0.104252	5.49402	1.57718	5.59827	1.68143	-3.91684	-3.73014	35.6149	1.6285e-13	5.30526e-12
ENSG00000171208	7481	16	NETO2	HGNC:14644	0.642421	-0.176184	-3.50755	-0.280572	-3.33137	-0.104388	3.22698	5.6732	35.6321	1.67989e-13	5.46182e-12
ENSG00000241878	5002	22	PISD	HGNC:8999	0.79046	-1.61527	-2.11272	-1.69909	-0.497449	-0.0838223	0.413627	5.74268	35.5773	1.68396e-13	5.46417e-12
ENSG00000167601	5154	19	AXL	HGNC:905	0.276001	1.16699	0.987164	2.33906	-0.179828	1.17207	1.3519	8.7689	35.4144	1.81738e-13	5.88544e-12
ENSG00000198909	6107	17	MAP3K3	HGNC:6855	-0.144768	0.609096	1.18213	0.809301	0.573032	0.200205	-0.372827	5.20383	35.4032	1.8286e-13	5.89974e-12
ENSG00000247993	424	5	FOXD1-AS1	HGNC:50658	0.60827	3.03583	2.47767	3.15572	-0.558165	0.119891	0.678056	3.92512	35.4678	1.82901e-13	5.89974e-12
ENSG00000149527	10781	1	PLCH2	HGNC:29037	0.694505	1.12439	-0.364686	4.55599	-1.48908	3.4316	4.92068	0.563176	35.3828	1.86217e-13	5.99488e-12
ENSG00000139725	6181	12	RHOF	HGNC:15703	-0.0825962	-0.588253	-1.08914	-1.24912	-0.500888	-0.660864	-0.159976	4.0778	35.2819	1.95449e-13	6.2797e-12
ENSG00000253719	7604	12	ATXN7L3B	HGNC:37931	-0.357136	-0.562884	-0.190924	-0.79739	0.371961	-0.234506	-0.606467	6.00088	35.2093	2.03412e-13	6.52218e-12
ENSG00000158122	3084	9	PRXL2C	HGNC:16881	-0.159232	0.211734	0.713665	0.834839	0.501931	0.623106	0.121174	3.60284	35.2059	2.03793e-13	6.52218e-12
ENSG00000169760	10148	3	NLGN1	HGNC:14291	1.07853	5.59518	8.62568	7.23757	3.03049	1.64239	-1.38811	2.77658	35.2721	2.04535e-13	6.53313e-12
ENSG00000115525	5549	2	ST3GAL5	HGNC:10872	1.07946	-2.12737	-2.67345	-2.4552	-0.546079	-0.327835	0.218244	5.11695	35.2671	2.05103e-13	6.5385e-12
ENSG00000213051	893	1	RPL5P5	HGNC:35564	0.0643186	-1.00842	4.9601	0.0493306	5.96852	1.05775	-4.91077	-3.16245	35.1615	2.0884e-13	6.64468e-12
ENSG00000137171	6421	6	KLC4	HGNC:21624	-0.138074	-0.669785	-0.243289	-1.31779	0.426496	-0.648001	-1.0745	4.23775	35.1562	2.09451e-13	6.65119e-12
ENSG00000189409	2714	1	MMP23B	HGNC:7171	0.314293	-2.89944	-3.52061	-5.3977	-0.621174	-2.49827	-1.87709	-0.918945	35.1064	2.15273e-13	6.82282e-12
ENSG00000170345	3238	14	FOS	HGNC:3796	1.4307	-6.84775	0.378974	-7.07483	7.22673	-0.227076	-7.4538	6.78107	35.1728	2.16006e-13	6.83279e-12
ENSG00000079841	12788	6	RIMS1	HGNC:17282	0.644247	1.8186	5.19953	4.07511	3.38094	2.25652	-1.12442	1.43696	35.1094	2.17684e-13	6.87258e-12
ENSG00000087510	3005	20	TFAP2C	HGNC:11744	1.51799	2.58851	-1.2487	8.12842	-3.83722	5.5399	9.37712	2.32301	35.1357	2.20448e-13	6.94644e-12
ENSG00000143797	8798	2	MBOAT2	HGNC:25193	0.407558	1.14541	2.0695	0.758076	0.924095	-0.387334	-1.31143	5.79046	35.0338	2.24509e-13	7.05262e-12
ENSG00000263753	6652	18	LINC00667	HGNC:27906	-0.101025	-0.340387	0.623341	-0.504878	0.963728	-0.164491	-1.12822	4.79854	35.0289	2.2468e-13	7.05262e-12
ENSG00000105889	2316	7	STEAP1B	HGNC:41907	0.609242	0.8065	3.28646	4.93505	2.47996	4.12855	1.64859	2.94202	35.0412	2.32217e-13	7.27523e-12
ENSG00000005884	9802	17	ITGA3	HGNC:6139	0.565259	0.903635	-0.730251	2.25463	-1.63389	1.351	2.98488	8.33894	34.9778	2.34071e-13	7.31931e-12
ENSG00000010610	4583	12	CD4	HGNC:1678	1.19651	-0.420455	-2.49925	3.03091	-2.0788	3.45136	5.53016	2.90035	35.0051	2.36876e-13	7.3929e-12
ENSG00000281398	1926	5	SNHG4	HGNC:32964	0.213739	-1.0147	-1.95418	-0.689124	-0.939477	0.32558	1.26506	2.86911	34.9099	2.39963e-13	7.47496e-12
ENSG00000189014	2712	10	SHLD2P3	HGNC:34038	0.536116	-3.49957	-3.39816	-3.66423	0.101406	-0.164659	-0.266064	-0.276882	34.8823	2.43652e-13	7.57545e-12
ENSG00000108474	6162	17	PIGL	HGNC:8966	-0.222301	0.0891563	-1.14323	-0.317639	-1.23239	-0.406795	0.825592	3.80597	34.8314	2.50624e-13	7.77742e-12
ENSG00000214140	5305	17	PRCD	HGNC:32528	0.736971	-4.38448	-2.11967	-2.87602	2.26481	1.50846	-0.756351	3.03197	34.883	2.53393e-13	7.84845e-12
ENSG00000243836	1354	7	WDR86-AS1	HGNC:41186	0.465004	-5.85405	-3.42737	-7.02905	2.42667	-1.175	-3.60167	-1.11282	34.7181	2.66869e-13	8.25024e-12
ENSG00000276023	2499	17	DUSP14	HGNC:17007	0.0855002	1.02852	1.14854	1.23094	0.120027	0.202429	0.082402	5.24731	34.619	2.8198e-13	8.70094e-12
ENSG00000259904	1063	15	ACTG1P15	HGNC:51495	0.0195969	0.707243	5.29615	0.227346	4.5889	-0.479896	-5.0688	-2.60047	34.5898	2.86606e-13	8.82703e-12
ENSG00000079385	5524	19	CEACAM1	HGNC:1814	0.802225	-3.19256	-4.55391	-1.78073	-1.36135	1.41183	2.77318	-0.484152	34.5863	2.87163e-13	8.82755e-12
ENSG00000159761	1789	16	C16orf86	HGNC:33755	-0.175478	-2.10934	-0.256977	-2.29052	1.85236	-0.181184	-2.03354	0.914981	34.5823	2.87803e-13	8.83063e-12
ENSG00000150594	3745	10	ADRA2A	HGNC:281	1.40351	4.01076	7.71258	2.81065	3.70182	-1.20011	-4.90192	0.128343	34.6275	2.89114e-13	8.85424e-12
ENSG00000178814	4319	8	OPLAH	HGNC:8149	0.0882146	-1.26403	0.0114491	-1.98306	1.27548	-0.719035	-1.99451	3.14869	34.5546	2.92265e-13	8.93402e-12
ENSG00000149633	8083	20	KIAA1755	HGNC:29372	0.549579	-0.707098	2.5197	1.00347	3.2268	1.71057	-1.51623	1.72984	34.5412	2.94458e-13	8.98427e-12
ENSG00000161544	2949	17	CYGB	HGNC:16505	0.953584	-4.51817	-2.06799	-2.71804	2.45018	1.80014	-0.650045	4.7159	34.5926	2.97596e-13	9.06309e-12
ENSG00000050344	4249	7	NFE2L3	HGNC:7783	0.769169	0.665992	-3.19306	-0.503532	-3.85905	-1.16952	2.68952	4.52158	34.4512	3.21927e-13	9.78585e-12
ENSG00000071967	5176	2	CYBRD1	HGNC:20797	0.542589	0.275898	1.52437	-0.390424	1.24848	-0.666322	-1.9148	7.66319	34.3375	3.29905e-13	1.00075e-11
ENSG00000084234	7451	11	APLP2	HGNC:598	0.168142	1.19748	2.25557	1.29811	1.05808	0.100629	-0.957456	8.46842	34.3346	3.30442e-13	1.00075e-11
ENSG00000123243	14628	10	ITIH5	HGNC:21449	1.1483	-2.21794	5.67236	0.342031	7.8903	2.55997	-5.33033	0.47412	34.3984	3.3153e-13	1.00219e-11
ENSG00000107104	11908	9	KANK1	HGNC:19309	0.309504	0.700761	1.91159	1.27457	1.21083	0.57381	-0.637021	5.21236	34.3184	3.33439e-13	1.0061e-11
ENSG00000132840	3182	5	BHMT2	HGNC:1048	0.791665	0.0278199	3.1067	3.25717	3.07888	3.22935	0.150468	2.12402	34.3176	3.36767e-13	1.01427e-11
ENSG00000071575	4588	2	TRIB2	HGNC:30809	0.349891	-2.01849	0.209737	-0.404748	2.22823	1.61374	-0.614485	5.27268	34.3032	3.37475e-13	1.01454e-11
ENSG00000243629	2018	3	LINC00880	HGNC:27948	0.435739	-4.05675	-5.8895	-3.1964	-1.83275	0.860353	2.69311	-1.25305	34.2861	3.39527e-13	1.01728e-11
ENSG00000008294	11963	17	SPAG9	HGNC:14524	-0.00999331	0.0894866	0.944252	0.227932	0.854765	0.138445	-0.71632	6.73087	34.2855	3.39631e-13	1.01728e-11
ENSG00000169372	4276	12	CRADD	HGNC:2340	0.270857	-0.415376	0.161884	1.70447	0.57726	2.11985	1.54259	2.83367	34.2596	3.446e-13	1.03027e-11
ENSG00000244242	4784	11	IFITM10	HGNC:40022	1.32133	-0.193969	3.24658	2.64774	3.44055	2.84171	-0.59884	2.66879	34.2907	3.46962e-13	1.03544e-11
ENSG00000183798	3796	20	EMILIN3	HGNC:16123	-0.190878	-1.69318	-1.38404	-1.79371	0.309143	-0.100525	-0.409669	1.58619	34.2405	3.48308e-13	1.03757e-11
ENSG00000132196	4124	1	HSD17B7	HGNC:5215	0.138154	-1.26619	-2.28824	-1.17163	-1.02206	0.0945579	1.11661	2.44622	34.2243	3.51474e-13	1.04509e-11
ENSG00000118432	6357	6	CNR1	HGNC:2159	1.28156	-10.7228	-6.48635	-6.19551	4.23644	4.52729	0.290849	1.30764	34.2331	3.63561e-13	1.07907e-11
ENSG00000133818	3453	11	RRAS2	HGNC:17271	0.386507	0.748189	0.441779	1.68646	-0.306411	0.938271	1.24468	5.94113	34.1543	3.65537e-13	1.08297e-11
ENSG00000200312	313	14	RN7SKP255	HGNC:45979	1.17616	-0.0939971	-0.516961	8.17787	-0.422964	8.27187	8.69484	-2.51456	39.0622	3.69237e-13	1.09195e-11
ENSG00000163394	1720	4	CCKAR	HGNC:1570	0.674079	0.815474	6.33867	-2.14728	5.5232	-2.96275	-8.48595	-2.42677	38.5167	3.70765e-13	1.09449e-11
ENSG00000232858	349	13	RPL34P27	HGNC:36369	0.349151	-0.509284	5.93896	2.35229	6.44825	2.86157	-3.58668	-2.82796	34.0785	3.81428e-13	1.12394e-11
ENSG00000070731	7558	17	ST6GALNAC2	HGNC:10867	0.186312	0.0111727	-1.21535	0.588135	-1.22652	0.576962	1.80348	5.57723	34.056	3.86282e-13	1.1362e-11
ENSG00000144908	13712	3	ALDH1L1	HGNC:3978	1.23355	1.44519	2.91653	7.47072	1.47134	6.02553	4.55419	-0.56517	34.0679	3.9215e-13	1.15139e-11
ENSG00000005471	7494	7	ABCB4	HGNC:45	0.533618	1.68234	3.03784	6.04296	1.35551	4.36062	3.00512	-0.456236	34.0254	3.93157e-13	1.15227e-11
ENSG00000187231	11349	2	SESTD1	HGNC:18379	0.353936	0.705276	1.6353	0.778523	0.93002	0.0732471	-0.856773	4.9241	34.0192	3.94349e-13	1.1537e-11
ENSG00000163874	3117	1	ZC3H12A	HGNC:26259	0.690652	-1.55651	-0.952534	-2.73775	0.603972	-1.18124	-1.78521	4.41845	34.0289	3.9707e-13	1.15959e-11
ENSG00000078967	4713	7	UBE2D4	HGNC:21647	-0.250208	0.437679	0.925634	0.972511	0.487954	0.534832	0.0468775	3.38817	33.9967	3.99359e-13	1.16419e-11
ENSG00000139263	5893	12	LRIG3	HGNC:30991	0.617689	-1.96885	-0.535934	-2.49572	1.43291	-0.526874	-1.95979	4.55424	34.0021	4.06183e-13	1.1807e-11
ENSG00000154928	6956	3	EPHB1	HGNC:3392	0.609829	4.09395	5.26711	6.13973	1.17316	2.04578	0.872617	1.8185	34.0253	4.06467e-13	1.1807e-11
ENSG00000050730	3768	4	TNIP3	HGNC:19315	0.397661	1.47955	3.91827	1.41557	2.43872	-0.0639771	-2.5027	-0.227284	33.9373	4.12945e-13	1.19552e-11
ENSG00000141252	20899	17	VPS53	HGNC:25608	0.242093	0.714802	-0.306893	1.24001	-1.0217	0.525206	1.5469	5.90087	33.9369	4.13029e-13	1.19552e-11
ENSG00000087095	5290	17	NLK	HGNC:29858	-0.210849	0.64222	-0.142789	0.721551	-0.785009	0.0793312	0.864341	4.11584	33.8969	4.22448e-13	1.22014e-11
ENSG00000184068	2989	22	SREBF2-AS1	HGNC:53953	-0.0335396	-1.11972	-0.827386	-1.00674	0.292333	0.112974	-0.179359	2.92991	33.8926	4.23475e-13	1.22014e-11
ENSG00000156427	1986	5	FGF18	HGNC:3674	0.998591	0.765195	4.35593	1.03182	3.59074	0.266628	-3.32411	-1.38471	33.8913	4.23775e-13	1.22014e-11
ENSG00000173762	2735	17	CD7	HGNC:1695	0.71797	-2.21457	-5.65248	-4.92165	-3.43791	-2.70709	0.730824	1.08064	33.9003	4.26841e-13	1.2249e-11
ENSG00000260868	1884	2	LINC01960	HGNC:52785	0.610147	-2.8126	-3.31922	-4.75057	-0.506614	-1.93796	-1.43135	-0.522704	33.8782	4.26925e-13	1.2249e-11
ENSG00000182472	5966	19	CAPN12	HGNC:13249	0.515968	1.26403	0.0455775	1.6044	-1.21845	0.340368	1.55882	5.8328	33.8604	4.31231e-13	1.23509e-11
ENSG00000204941	4678	19	PSG5	HGNC:9522	1.31502	5.2245	8.58222	7.47991	3.35772	2.25541	-1.10231	4.48061	33.8884	4.41056e-13	1.26102e-11
ENSG00000166446	8557	16	CDYL2	HGNC:23030	0.204769	1.58467	1.4383	2.53362	-0.146372	0.948953	1.09533	3.69137	33.8099	4.43675e-13	1.26629e-11
ENSG00000172164	6747	8	SNTB1	HGNC:11168	0.729295	-0.388857	2.05142	2.85427	2.44028	3.24313	0.802856	4.19982	33.8682	4.46086e-13	1.27096e-11
ENSG00000016391	7758	3	CHDH	HGNC:24288	0.22984	-0.382843	4.49138	1.09803	4.87422	1.48087	-3.39335	-1.83187	33.7287	4.64489e-13	1.32109e-11
ENSG00000231924	4961	19	PSG1	HGNC:9514	1.35646	3.2491	3.65433	7.92941	0.405235	4.68031	4.27508	2.02479	33.7853	4.67395e-13	1.32704e-11
ENSG00000258819	2793	14	LINC02289	HGNC:53205	0.0538436	-4.00796	-3.74757	-3.83598	0.260387	0.171975	-0.0884118	-1.48302	33.713	4.68641e-13	1.32828e-11
ENSG00000080371	16036	12	RAB21	HGNC:18263	-0.080248	0.62413	0.357157	0.915	-0.266973	0.29087	0.557843	5.69738	33.6995	4.72219e-13	1.3361e-11
ENSG00000158428	3821	2	CATIP	HGNC:25062	-0.433013	-2.32269	-3.4378	-5.19355	-1.11511	-2.87086	-1.75575	-2.19462	33.6824	4.76819e-13	1.34679e-11
ENSG00000171403	2290	17	KRT9	HGNC:6447	0.115322	0.33491	7.97663	3.15632	7.64172	2.82141	-4.82032	-2.74459	44.9609	4.80166e-13	1.35263e-11
ENSG00000254300	1663	8	LINC01111	HGNC:49237	0.208897	3.3565	5.51369	5.41848	2.15719	2.06199	-0.0952089	-1.34741	33.6687	4.80542e-13	1.35263e-11
ENSG00000115363	2744	2	EVA1A	HGNC:25816	0.295758	1.44235	2.87676	2.20298	1.4344	0.760634	-0.673771	4.08609	33.7042	4.82447e-13	1.35566e-11
ENSG00000198729	2152	6	PPP1R14C	HGNC:14952	0.734208	1.51239	6.56592	-2.07064	5.05353	-3.58302	-8.63656	-0.459703	33.6649	4.95644e-13	1.39035e-11
ENSG00000183155	2430	1	RABIF	HGNC:9797	-0.322337	0.75223	0.179573	0.888517	-0.572657	0.136287	0.708944	3.7325	33.5543	5.12687e-13	1.4357e-11
ENSG00000055732	6623	1	MCOLN3	HGNC:13358	0.524217	-0.171182	4.48995	4.93055	4.66114	5.10174	0.440601	0.448085	33.57	5.14362e-13	1.43778e-11
ENSG00000181751	3568	5	C5orf30	HGNC:25052	0.566051	2.39286	1.91521	2.63239	-0.477654	0.239531	0.717185	4.717	33.5969	5.15187e-13	1.43778e-11
ENSG00000225376	860	9	TMEM246-AS1	HGNC:51191	-0.120978	3.81136	3.88108	6.80171	0.0697182	2.99035	2.92063	-1.64063	33.4484	5.44434e-13	1.51681e-11
ENSG00000237781	665	1	ADAMTSL4-AS2	HGNC:40895	0.233406	-2.76135	-1.16111	-2.11347	1.60024	0.647884	-0.952355	1.90479	33.4318	5.49614e-13	1.52864e-11
ENSG00000154447	5624	4	SH3RF1	HGNC:17650	0.37531	1.59706	0.586233	1.51781	-1.01083	-0.0792525	0.931576	6.1636	33.4217	5.52772e-13	1.53481e-11
ENSG00000187173	592	1	LCE2A	HGNC:29469	0.833541	1.77156	3.05927	7.75408	1.28771	5.98252	4.69481	-1.99306	33.4056	5.57852e-13	1.54629e-11
ENSG00000143079	7404	1	CTTNBP2NL	HGNC:25330	-0.0325077	0.749525	0.515119	1.3619	-0.234406	0.612376	0.846782	6.04457	33.3808	5.65767e-13	1.56558e-11
ENSG00000241135	1269	3	LINC00881	HGNC:48567	0.378192	-4.82687	-5.51396	-5.46606	-0.687086	-0.639188	0.0478979	-1.7933	33.3572	5.73414e-13	1.58365e-11
ENSG00000213417	764	17	KRTAP2-4	HGNC:18891	1.02732	7.2906	5.42306	9.1715	-1.86754	1.8809	3.74844	1.74565	33.421	5.74234e-13	1.58365e-11
ENSG00000244052	885	8	RPL5P24	HGNC:35828	0.111523	-0.679044	4.63073	0.175973	5.30978	0.855017	-4.45476	-2.95961	33.3114	5.88551e-13	1.6204e-11
ENSG00000196747	503	6	H2AC13	HGNC:4725	1.34897	-0.0258269	-1.43791	4.43165	-1.41208	4.45747	5.86956	-0.551631	33.2972	5.9333e-13	1.63081e-11
ENSG00000185339	3122	22	TCN2	HGNC:11653	0.666683	-2.37079	-0.821813	-2.09722	1.54897	0.273571	-1.2754	2.83154	33.2482	6.10139e-13	1.6742e-11
ENSG00000221878	5961	19	PSG7	HGNC:9524	0.697264	4.73671	6.03858	8.91962	1.30187	4.18291	2.88103	-1.08431	33.2415	6.1475e-13	1.68402e-11
ENSG00000213370	644	4	RANP6	HGNC:39861	-0.26089	0.821544	6.31214	3.33838	5.4906	2.51684	-2.97376	-3.25526	33.179	6.347e-13	1.73577e-11
ENSG00000136149	612	13	RPL13AP25	HGNC:36981	0.590109	-0.756723	1.4143	-0.449472	2.17102	0.30725	-1.86377	1.64331	33.1745	6.36336e-13	1.73733e-11
ENSG00000244731	7191	6	C4A	HGNC:1323	0.484567	-2.45062	0.89646	-2.89035	3.34708	-0.439734	-3.78681	-0.512771	33.1664	6.39311e-13	1.74255e-11
ENSG00000257907	1275	12	EEF1A1P17	HGNC:37890	-0.162263	0.270067	5.46908	0.920768	5.19901	0.650701	-4.54831	-2.92826	33.1463	6.4667e-13	1.75967e-11
ENSG00000165633	8633	10	VSTM4	HGNC:26470	0.796691	1.25599	4.94547	1.57919	3.68948	0.323194	-3.36629	3.08894	33.1366	6.75035e-13	1.83381e-11
ENSG00000197226	11473	5	TBC1D9B	HGNC:29097	-0.450325	0.0663612	0.686411	0.162011	0.620049	0.0956503	-0.524399	6.85466	33.0275	6.92124e-13	1.87712e-11
ENSG00000088808	9031	14	PPP1R13B	HGNC:14950	0.0102374	1.90362	1.22921	1.87874	-0.674409	-0.0248797	0.649529	2.49012	33.0075	7.00092e-13	1.89558e-11
ENSG00000104884	6450	19	ERCC2	HGNC:3434	0.10156	0.837196	0.581031	1.46855	-0.256165	0.631351	0.887516	6.03044	32.9929	7.05972e-13	1.90834e-11
ENSG00000152785	5734	4	BMP3	HGNC:1070	0.0270328	1.29262	4.45027	5.27021	3.15765	3.97759	0.819938	-2.38317	32.9737	7.13781e-13	1.92578e-11
ENSG00000177133	5600	1	PRDM16-DT	HGNC:48664	0.339038	0.150439	6.12676	4.59545	5.97632	4.44501	-1.53131	-1.48666	32.9713	7.14778e-13	1.92578e-11
ENSG00000226925	382	2	IL1R1-AS1	HGNC:53898	1.06244	-3.55019	-2.57851	-3.35369	0.971682	0.1965	-0.775182	3.3722	33.0048	7.27731e-13	1.95472e-11
ENSG00000206073	2013	18	SERPINB4	HGNC:10570	0.169927	2.16119	6.4949	0.546263	4.33371	-1.61493	-5.94863	-2.9403	32.9395	7.2791e-13	1.95472e-11
ENSG00000111269	3922	12	CREBL2	HGNC:2350	-0.0557476	0.165431	0.770986	0.43197	0.605555	0.266539	-0.339016	5.11803	32.8734	7.56026e-13	2.02689e-11
ENSG00000196227	5323	20	FAM217B	HGNC:16170	-0.111589	-0.250784	-0.930672	0.0937138	-0.679889	0.344498	1.02439	3.97468	32.8701	7.57497e-13	2.02751e-11
ENSG00000258673	579	1	LINC01397	HGNC:50677	0.514755	-0.339791	1.18638	5.13594	1.52617	5.47573	3.94956	-3.73169	32.8648	7.59792e-13	2.03033e-11
ENSG00000196196	950	9	HRCT1	HGNC:33872	0.47401	-0.731912	2.01913	-0.363846	2.75104	0.368066	-2.38297	1.31866	32.8618	7.61117e-13	2.03056e-11
ENSG00000130203	2191	19	APOE	HGNC:613	1.67793	-4.58527	-3.60988	-5.72617	0.975389	-1.1409	-2.11629	3.87449	32.8865	7.78697e-13	2.0718e-11
ENSG00000105829	5247	7	BET1	HGNC:14562	0.118228	-0.817425	-0.512078	-1.29179	0.305347	-0.474368	-0.779715	4.87719	32.8211	7.79109e-13	2.0718e-11
ENSG00000117594	1513	1	HSD11B1	HGNC:5208	1.37192	-5.1072	-4.35726	-6.21779	0.749933	-1.1106	-1.86053	3.97936	32.8666	7.87604e-13	2.09099e-11
ENSG00000145936	6079	5	KCNMB1	HGNC:6285	0.436107	2.04638	2.81372	6.36733	0.767337	4.32095	3.55361	-1.62598	32.7931	7.91725e-13	2.09852e-11
ENSG00000160161	4360	19	CILP2	HGNC:24213	1.09585	-1.0809	2.85254	-0.257602	3.93345	0.823303	-3.11014	0.258849	32.7787	7.9831e-13	2.11255e-11
ENSG00000122863	6970	10	CHST3	HGNC:1971	0.242415	0.924044	1.82946	1.6247	0.905419	0.700661	-0.204758	5.71524	32.7097	8.30653e-13	2.19459e-11
ENSG00000168389	4007	1	MFSD2A	HGNC:25897	0.154306	0.944933	-1.46115	-0.403869	-2.40608	-1.3488	1.05728	3.3996	32.6832	8.43445e-13	2.22479e-11
ENSG00000100307	7461	22	CBX7	HGNC:1557	0.437393	0.113916	1.73089	1.29362	1.61697	1.17971	-0.437269	2.4542	32.6585	8.55511e-13	2.25298e-11
ENSG00000221914	7881	8	PPP2R2A	HGNC:9304	-0.0795566	0.451067	-0.28954	0.634995	-0.740606	0.183929	0.924535	5.82969	32.6424	8.635e-13	2.27037e-11
ENSG00000134317	7952	2	GRHL1	HGNC:17923	0.149089	0.505968	3.64397	2.15065	3.138	1.64468	-1.49332	-1.65232	32.6029	8.83392e-13	2.31894e-11
ENSG00000155754	6815	2	C2CD6	HGNC:14438	0.113059	-1.59044	0.252691	1.91439	1.84313	3.50483	1.6617	0.660557	32.5972	8.8628e-13	2.32279e-11
ENSG00000226145	1906	17	KRT16P6	HGNC:50719	0.74567	0.613325	8.61946	1.78465	8.00614	1.17132	-6.83482	-2.19099	43.0685	9.37543e-13	2.45321e-11
ENSG00000197894	4866	4	ADH5	HGNC:253	0.196391	-0.298181	0.640937	-0.323794	0.939118	-0.025613	-0.964731	6.8135	32.495	9.40179e-13	2.45618e-11
ENSG00000112096	18985	6	SOD2	HGNC:11180	0.831599	-1.32947	0.810178	-2.66637	2.13965	-1.3369	-3.47655	8.51329	32.5145	9.4908e-13	2.47548e-11
ENSG00000197301	6033	12	HMGA2-AS1	HGNC:53973	0.631981	2.25382	-0.47813	3.14077	-2.73195	0.886946	3.6189	3.54276	32.5288	9.56359e-13	2.49049e-11
ENSG00000113532	7794	5	ST8SIA4	HGNC:10871	0.978927	3.15632	-0.678502	-2.76661	-3.83483	-5.92293	-2.08811	2.64096	32.5238	9.59125e-13	2.49372e-11
ENSG00000259332	982	15	ST20-MTHFS	HGNC:44655	-0.0580404	-0.976738	-0.846477	-1.59805	0.130262	-0.621314	-0.751576	3.37234	32.4269	9.77956e-13	2.53865e-11
ENSG00000163597	5362	17	SNHG16	HGNC:44352	0.171915	-0.223371	-1.23646	0.224854	-1.01309	0.448225	1.46132	6.3591	32.4143	9.85112e-13	2.55257e-11
ENSG00000158445	12378	20	KCNB1	HGNC:6231	1.41421	-0.697863	4.62855	1.99853	5.32641	2.69639	-2.63002	-2.42852	32.412	9.8644e-13	2.55257e-11
ENSG00000105371	1427	19	ICAM4	HGNC:5347	0.18315	-1.32067	-3.7231	-3.47861	-2.40242	-2.15793	0.24449	-0.550396	32.4068	9.8942e-13	2.55624e-11
ENSG00000154319	5033	8	FAM167A	HGNC:15549	0.786941	-1.31692	-3.41887	-0.0463877	-2.10195	1.27054	3.37248	5.25702	32.4433	1.0047e-12	2.59162e-11
ENSG00000239887	4495	1	C1orf226	HGNC:34351	0.861731	-2.99265	-5.30498	-2.60723	-2.31233	0.385426	2.69776	2.08532	32.3792	1.03364e-12	2.66206e-11
ENSG00000243649	4997	6	CFB	HGNC:1037	1.08591	-1.44874	2.08307	-2.56067	3.53181	-1.11193	-4.64374	4.27234	32.3888	1.03682e-12	2.66605e-11
ENSG00000214518	733	17	KRTAP2-2	HGNC:18905	0.396619	6.66111	5.11622	7.9513	-1.5449	1.29018	2.83508	-0.415557	32.3054	1.05307e-12	2.70359e-11
ENSG00000159322	5931	15	ADPGK	HGNC:25250	-0.210606	-0.544119	-0.77431	-0.769788	-0.230192	-0.22567	0.00452181	6.00195	32.2949	1.05569e-12	2.70607e-11
ENSG00000117899	7510	15	MESD	HGNC:13520	0.0852606	0.0337526	0.912533	-0.353548	0.87878	-0.3873	-1.26608	6.55071	32.2784	1.06585e-12	2.72745e-11
ENSG00000136044	5124	12	APPL2	HGNC:18242	0.0609176	0.276041	1.39405	0.512306	1.11801	0.236265	-0.881744	5.61415	32.2759	1.06737e-12	2.72745e-11
ENSG00000147526	12609	8	TACC1	HGNC:11522	0.0989413	-0.0171156	-0.0695612	1.18828	-0.0524456	1.2054	1.25784	7.20115	32.2703	1.07088e-12	2.73217e-11
ENSG00000107443	4148	10	CCNJ	HGNC:23434	-0.0741813	-0.0103572	-0.930661	-0.611962	-0.920304	-0.601605	0.318699	3.56594	32.2505	1.08325e-12	2.75941e-11
ENSG00000117020	9475	1	AKT3	HGNC:393	0.315091	1.18762	1.69621	0.944186	0.508587	-0.243433	-0.75202	6.39361	32.2399	1.08994e-12	2.77214e-11
ENSG00000099937	2553	22	SERPIND1	HGNC:4838	0.734821	-1.42066	-3.88664	2.36663	-2.46598	3.78729	6.25327	1.14657	32.2491	1.09677e-12	2.78517e-11
ENSG00000083799	12954	16	CYLD	HGNC:2584	0.109064	0.549838	1.16428	1.41468	0.614438	0.864839	0.250401	5.39775	32.2198	1.10271e-12	2.79592e-11
ENSG00000142156	5343	21	COL6A1	HGNC:2211	-0.352764	-0.870187	0.303212	-1.70082	1.1734	-0.830633	-2.00403	11.2315	32.2087	1.1099e-12	2.80686e-11
ENSG00000116701	2928	1	NCF2	HGNC:7661	0.476778	0.883535	4.22954	3.10261	3.34601	2.21908	-1.12693	-0.84641	32.2078	1.11045e-12	2.80686e-11
ENSG00000158769	5066	1	F11R	HGNC:14685	0.993213	-1.93139	-3.73105	-4.42492	-1.79966	-2.49353	-0.69387	3.42148	32.2664	1.11291e-12	2.80873e-11
ENSG00000175155	8667	17	YPEL2	HGNC:18326	0.310423	-1.11154	0.839581	-1.43891	1.95113	-0.327368	-2.27849	3.28121	32.1514	1.14746e-12	2.89146e-11
ENSG00000275226	3314	13	LINC00547	HGNC:43682	0.482366	2.76422	6.91037	7.28755	4.14615	4.52333	0.377175	-1.31672	32.1325	1.16017e-12	2.91899e-11
ENSG00000163737	604	4	PF4	HGNC:8861	0.534391	-3.98674	-3.20253	-5.31432	0.784211	-1.32758	-2.11179	-0.662247	32.1168	1.17077e-12	2.94114e-11
ENSG00000227403	2377	2	LINC01806	HGNC:52599	0.410392	-1.3525	-8.98505	-8.02346	-7.63255	-6.67096	0.961586	-0.655688	36.5	1.18792e-12	2.97964e-11
ENSG00000230228	368	1	H3P1	HGNC:43794	-0.0105451	0.0824931	5.05338	1.22486	4.97089	1.14237	-3.82852	-3.99354	32.043	1.22221e-12	3.06096e-11
ENSG00000138640	13215	4	FAM13A	HGNC:19367	0.0577294	-0.50096	-1.0571	-1.01103	-0.556141	-0.51007	0.0460711	4.71326	32.0065	1.24854e-12	3.12212e-11
ENSG00000162510	4606	1	MATN1	HGNC:6907	-0.312723	-1.75622	-1.74984	-2.83975	0.00638366	-1.08353	-1.08991	-0.562276	31.9954	1.25667e-12	3.13765e-11
ENSG00000269416	3296	19	LINC01224	HGNC:49676	0.193126	0.188053	7.07827	6.64227	6.89022	6.45421	-0.436005	-2.41747	31.9883	1.26185e-12	3.14578e-11
ENSG00000228218	1056	17	ATF4P3	HGNC:788	0.454067	0.243234	3.00174	-0.25246	2.75851	-0.495694	-3.2542	0.0502373	31.9655	1.27879e-12	3.18315e-11
ENSG00000177469	3828	17	CAVIN1	HGNC:9688	-0.303689	1.13567	1.13188	0.799671	-0.00378695	-0.335998	-0.332211	9.87012	31.9588	1.28376e-12	3.19067e-11
ENSG00000158555	9867	11	GDPD5	HGNC:28804	0.464205	1.80778	3.10016	1.06269	1.29237	-0.745089	-2.03746	2.50333	31.9292	1.30617e-12	3.24145e-11
ENSG00000105880	1895	7	DLX5	HGNC:2918	0.60593	-0.458087	6.51464	6.09106	6.97273	6.54914	-0.423588	0.41438	31.9876	1.30846e-12	3.2422e-11
ENSG00000197170	5364	17	PSMD12	HGNC:9557	-0.0317914	0.561066	-0.159369	0.663474	-0.720435	0.102408	0.822843	6.16428	31.8917	1.3351e-12	3.30321e-11
ENSG00000106635	3542	7	BCL7B	HGNC:1005	0.340501	0.668541	0.157258	1.15519	-0.511283	0.486654	0.997936	5.39022	31.8872	1.33862e-12	3.30692e-11
ENSG00000074181	9394	19	NOTCH3	HGNC:7883	0.830771	1.31035	2.64197	3.77359	1.33162	2.46324	1.13163	5.92026	31.9364	1.34813e-12	3.3254e-11
ENSG00000227502	2755	6	MROCKI	HGNC:50323	0.552534	0.708314	4.4547	5.00895	3.74639	4.30063	0.554248	-0.159159	31.8039	1.40608e-12	3.46174e-11
ENSG00000240602	2012	3	AADACP1	HGNC:50305	0.230471	0.885344	-3.44813	5.39273	-4.33347	4.50739	8.84086	-1.75953	36.1374	1.40784e-12	3.46174e-11
ENSG00000169231	4623	1	THBS3	HGNC:11787	0.664831	0.162637	1.41921	-1.18587	1.25657	-1.34851	-2.60508	5.29108	31.8146	1.40976e-12	3.46174e-11
ENSG00000127334	9494	12	DYRK2	HGNC:3093	0.190549	0.887229	1.41479	0.632292	0.527559	-0.254937	-0.782496	5.15716	31.7685	1.4349e-12	3.51819e-11
ENSG00000101251	3884	20	SEL1L2	HGNC:15897	0.413886	2.51012	8.74851	0	6.23839	-2.51012	-8.74851	-2.23946	57.4633	1.44331e-12	3.52991e-11
ENSG00000180875	4170	1	GREM2	HGNC:17655	0.976088	0.224863	5.64552	3.48195	5.42066	3.25708	-2.16357	3.84413	31.8186	1.444e-12	3.52991e-11
ENSG00000007923	5083	1	DNAJC11	HGNC:25570	-0.287217	0.391846	-0.555238	0.219925	-0.947084	-0.171921	0.775163	5.92953	31.7457	1.45421e-12	3.54956e-11
ENSG00000139193	1410	12	CD27	HGNC:11922	-0.096058	-1.46566	-0.73355	-2.0055	0.732109	-0.539838	-1.27195	1.88732	31.7312	1.46665e-12	3.57129e-11
ENSG00000226525	603	13	RPS7P10	HGNC:39903	0.607958	-0.505808	2.35825	-0.307186	2.86406	0.198622	-2.66544	-1.16245	31.7302	1.46747e-12	3.57129e-11
ENSG00000154493	5255	10	C10orf90	HGNC:26563	-0.0122322	1.89835	4.43094	2.95828	2.53259	1.05993	-1.47266	-0.856626	31.7172	1.47871e-12	3.59328e-11
ENSG00000182580	4532	3	EPHB3	HGNC:3394	0.60673	-0.373682	2.66223	-1.75597	3.03591	-1.38228	-4.4182	2.33031	31.7326	1.49346e-12	3.62375e-11
ENSG00000123815	5488	19	COQ8B	HGNC:19041	-0.0717194	-0.863481	-0.80905	-1.08323	0.0544302	-0.219746	-0.274176	3.843	31.6806	1.51077e-12	3.66033e-11
ENSG00000176749	4325	17	CDK5R1	HGNC:1775	-0.393093	0.337326	0.61194	1.62518	0.274613	1.28785	1.01324	1.45283	31.6711	1.51927e-12	3.67546e-11
ENSG00000151276	11649	3	MAGI1	HGNC:946	0.275195	1.84919	1.83776	1.20856	-0.0114275	-0.640636	-0.629208	5.36558	31.665	1.53416e-12	3.70601e-11
ENSG00000263818	4171	17	RDM1P5	HGNC:53921	-0.0408413	0.202758	4.0046	0.308464	3.80184	0.105706	-3.69613	-1.73289	31.6221	1.56364e-12	3.77164e-11
ENSG00000154945	4849	17	ANKRD40	HGNC:28233	-0.0990288	0.575636	0.542539	1.1757	-0.0330964	0.600067	0.633164	5.7951	31.603	1.58129e-12	3.80859e-11
ENSG00000187955	8647	8	COL14A1	HGNC:2191	1.29339	-3.874	1.0427	-6.49692	4.91669	-2.62292	-7.53961	5.69449	31.6545	1.58952e-12	3.82281e-11
ENSG00000233308	515	3	OSTN-AS1	HGNC:41250	0.553497	2.30687	0.620605	5.59664	-1.68627	3.28976	4.97603	-1.2969	31.5815	1.6014e-12	3.84571e-11
ENSG00000175352	4123	11	NRIP3	HGNC:1167	0.58428	1.90258	-0.12687	1.79275	-2.02945	-0.109832	1.91962	4.26305	31.5888	1.61262e-12	3.86698e-11
ENSG00000162520	3487	1	SYNC	HGNC:28897	0.209108	1.26301	1.8332	0.676192	0.570194	-0.586817	-1.15701	5.8364	31.562	1.61985e-12	3.87863e-11
ENSG00000272674	5001	5	PCDHB16	HGNC:14546	0.434411	0.234183	4.1173	0.877579	3.88312	0.643396	-3.23972	0.38054	31.555	1.62656e-12	3.889e-11
ENSG00000110931	6931	12	CAMKK2	HGNC:1470	-0.199278	-0.0765799	0.753683	0.114396	0.830263	0.190976	-0.639287	5.39912	31.4929	1.68707e-12	4.0278e-11
ENSG00000140943	10238	16	MBTPS1	HGNC:15456	-0.383963	0.23308	0.403137	-0.3947	0.170056	-0.62778	-0.797836	7.06737	31.4668	1.71326e-12	4.08435e-11
ENSG00000155760	3859	2	FZD7	HGNC:4045	0.495465	1.53114	2.87754	1.88068	1.3464	0.349536	-0.996865	5.39755	31.4985	1.74188e-12	4.14655e-11
ENSG00000087995	3843	17	METTL2A	HGNC:25755	-0.685578	-0.0604792	-0.770967	-0.0713093	-0.710488	-0.0108301	0.699658	3.58141	31.4045	1.77729e-12	4.22469e-11
ENSG00000133789	7190	11	SWAP70	HGNC:17070	-0.0835852	0.567404	1.07584	0.731376	0.508437	0.163972	-0.344465	5.76275	31.3899	1.7927e-12	4.24964e-11
ENSG00000051596	3453	5	THOC3	HGNC:19072	0.474066	-1.26574	-1.95932	-1.69755	-0.693582	-0.431811	0.26177	3.86084	31.3896	1.79299e-12	4.24964e-11
ENSG00000188581	903	17	KRTAP1-1	HGNC:16772	0.628648	5.02204	7.98156	8.01477	2.95952	2.99273	0.0332068	-1.22598	31.374	1.80958e-12	4.28155e-11
ENSG00000090863	14111	16	GLG1	HGNC:4316	-0.392257	-0.0530623	0.373206	-0.663507	0.426268	-0.610445	-1.03671	8.0035	31.372	1.81169e-12	4.28155e-11
ENSG00000177380	6451	19	PPFIA3	HGNC:9247	0.408913	-2.27348	-2.58396	-1.38771	-0.31048	0.885767	1.19625	2.14239	31.3549	1.83009e-12	4.31189e-11
ENSG00000109906	6372	11	ZBTB16	HGNC:12930	1.04983	-7.29964	-6.98027	-4.33212	0.319361	2.96752	2.64815	2.40817	31.4119	1.83285e-12	4.31189e-11
ENSG00000196549	9620	3	MME	HGNC:7154	0.953418	-2.00428	-3.39829	-3.84149	-1.394	-1.8372	-0.443198	9.92094	31.4107	1.8341e-12	4.31189e-11
ENSG00000049239	9321	1	H6PD	HGNC:4795	0.253204	-1.08737	-0.617818	-1.68323	0.469551	-0.595862	-1.06541	7.37873	31.3503	1.83507e-12	4.31189e-11
ENSG00000057704	6515	12	TMCC3	HGNC:29199	0.804652	-0.0153272	-5.21278	-1.63668	-5.19745	-1.62135	3.5761	3.35114	31.2923	1.96667e-12	4.60579e-11
ENSG00000152669	1809	5	CCNO	HGNC:18576	0.776086	1.27647	5.58659	2.2294	4.31012	0.952926	-3.3572	-1.08039	31.2324	1.96761e-12	4.60579e-11
ENSG00000102755	12550	13	FLT1	HGNC:3763	1.36041	1.56357	-4.83021	-2.78368	-6.39378	-4.34725	2.04653	6.82342	31.2884	1.97124e-12	4.60579e-11
ENSG00000256151	1277	12	ADGRD1-AS1	HGNC:53314	0.345831	1.94993	6.52389	0.0911986	4.57396	-1.85873	-6.43269	-2.31419	31.2291	1.97141e-12	4.60579e-11
ENSG00000159251	4639	15	ACTC1	HGNC:143	1.45737	3.29254	7.6802	0.251404	4.38765	-3.04114	-7.42879	2.8548	31.2697	1.99305e-12	4.64969e-11
ENSG00000107758	5094	10	PPP3CB	HGNC:9315	-0.452185	0.64035	0.6754	0.594001	0.0350502	-0.0463495	-0.0813997	5.93873	31.1928	2.01428e-12	4.69252e-11
ENSG00000226051	3272	10	ZNF503-AS1	HGNC:27370	-0.189563	-1.27028	4.74101	3.19157	6.01129	4.46185	-1.54944	-3.11342	31.1891	2.01868e-12	4.69609e-11
ENSG00000055118	5877	7	KCNH2	HGNC:6251	0.502588	0.836333	-4.92613	-5.08264	-5.76246	-5.91898	-0.156511	-0.0221249	31.1682	2.04385e-12	4.74784e-11
ENSG00000118898	7686	16	PPL	HGNC:9273	1.41295	-2.94974	1.38917	-2.94835	4.33891	0.00139509	-4.33752	1.96899	31.1968	2.04673e-12	4.74784e-11
ENSG00000186815	8728	12	TPCN1	HGNC:18182	0.178151	-1.10653	-0.651001	-1.48443	0.455525	-0.377908	-0.833433	5.72524	31.1378	2.08099e-12	4.82047e-11
ENSG00000237943	3892	10	PRKCQ-AS1	HGNC:44689	0.0412472	-0.946522	-5.68896	-1.40446	-4.74243	-0.457939	4.2845	-0.650795	31.1253	2.09648e-12	4.84948e-11
ENSG00000244921	747	5	MTCYBP18	HGNC:51976	1.54101	-0.26359	5.08754	0.794085	5.35113	1.05767	-4.29346	0.241979	31.1502	2.10679e-12	4.86644e-11
ENSG00000176490	3485	19	DIRAS1	HGNC:19127	0.943559	1.71438	4.06119	2.32238	2.34682	0.608004	-1.73881	2.58615	31.1555	2.11335e-12	4.87472e-11
ENSG00000171860	2145	12	C3AR1	HGNC:1319	0.599466	-2.1534	-4.68344	-3.36373	-2.53004	-1.21033	1.31971	1.18353	31.0773	2.16228e-12	4.98056e-11
ENSG00000114698	4227	3	PLSCR4	HGNC:16497	0.747925	-0.364884	1.78678	-0.669951	2.15167	-0.305066	-2.45673	4.66707	31.0878	2.19114e-12	5.03993e-11
ENSG00000249491	331	5	EGFLAM-AS1	HGNC:41169	0.221052	-4.41643	-6.98598	-8.29666	-2.56955	-3.88023	-1.31068	-1.64079	34.7014	2.24844e-12	5.16446e-11
ENSG00000167461	5191	19	RAB8A	HGNC:7007	-0.336368	0.459835	-0.140663	0.711538	-0.600497	0.251704	0.852201	5.90153	30.9958	2.26405e-12	5.19302e-11
ENSG00000197182	5728	22	MIRLET7BHG	HGNC:37189	0.364461	0.0319556	0.990096	2.0271	0.95814	1.99515	1.03701	3.29415	30.9762	2.29061e-12	5.24658e-11
ENSG00000186564	4675	1	FOXD2	HGNC:3803	-0.0809184	1.18332	2.35867	3.86906	1.17534	2.68574	1.51039	-0.531391	30.9624	2.30946e-12	5.28237e-11
ENSG00000186479	4379	5	RGS7BP	HGNC:23271	0.947061	3.2599	7.88607	4.31651	4.62617	1.05661	-3.56956	-0.911019	30.9679	2.3228e-12	5.30547e-11
ENSG00000119638	10787	14	NEK9	HGNC:18591	-0.0219601	-0.759436	0.185724	-1.06391	0.945161	-0.30447	-1.24963	6.29855	30.9492	2.32762e-12	5.30906e-11
ENSG00000166548	7169	16	TK2	HGNC:11831	0.21771	-0.347131	0.86293	-0.217746	1.21006	0.129385	-1.08068	4.68092	30.9319	2.35172e-12	5.35655e-11
ENSG00000140526	10345	15	ABHD2	HGNC:18717	0.313807	0.304023	1.44078	1.64137	1.13675	1.33735	0.200596	6.99992	30.9041	2.39101e-12	5.43847e-11
ENSG00000146555	12062	7	SDK1	HGNC:19307	0.9136	-2.01936	-4.7904	-1.73561	-2.77103	0.28375	3.05478	2.40268	30.9052	2.42452e-12	5.50704e-11
ENSG00000159461	5758	16	AMFR	HGNC:463	-0.283217	0.172195	0.772208	0.48169	0.600012	0.309495	-0.290517	5.80178	30.8608	2.45344e-12	5.56266e-11
ENSG00000274641	381	6	H2BC17	HGNC:4758	1.26907	-0.497931	-0.823751	5.10434	-0.32582	5.60227	5.92809	-1.3318	30.8599	2.45581e-12	5.56266e-11
ENSG00000049759	16120	18	NEDD4L	HGNC:7728	0.818996	2.71762	2.40464	4.24024	-0.31298	1.52262	1.8356	4.37841	30.9013	2.47894e-12	5.60728e-11
ENSG00000188549	7510	15	CCDC9B	HGNC:33488	0.493607	0.947137	-0.136724	2.07765	-1.08386	1.13052	2.21438	5.91308	30.8699	2.48539e-12	5.61197e-11
ENSG00000152465	4700	10	NMT2	HGNC:7858	0.259492	0.557625	0.629884	1.58505	0.0722581	1.02743	0.955171	5.28564	30.8374	2.48788e-12	5.61197e-11
ENSG00000109618	6232	4	SEPSECS	HGNC:30605	-0.14874	-0.988589	0.0940096	-0.932595	1.0826	0.0559945	-1.0266	2.79844	30.8215	2.51166e-12	5.65782e-11
ENSG00000157617	8602	21	C2CD2	HGNC:1266	0.167462	0.217554	1.01442	1.24489	0.796862	1.02733	0.23047	4.94055	30.816	2.51991e-12	5.66858e-11
ENSG00000131323	8263	14	TRAF3	HGNC:12033	-0.130687	0.603595	0.987149	0.431792	0.383553	-0.171803	-0.555357	5.32732	30.8114	2.52679e-12	5.67625e-11
ENSG00000136960	6729	8	ENPP2	HGNC:3357	1.23003	-2.99723	2.83318	0.246912	5.83042	3.24415	-2.58627	4.79271	30.8651	2.53294e-12	5.68226e-11
ENSG00000188735	8449	12	TMEM120B	HGNC:32008	-0.361271	-0.0908561	-0.826058	-0.374913	-0.735201	-0.284057	0.451145	4.90612	30.7923	2.55585e-12	5.7258e-11
ENSG00000146197	7356	6	SCUBE3	HGNC:13655	1.27964	4.03801	7.30694	5.0015	3.26893	0.963492	-2.30544	6.37069	30.79	2.64875e-12	5.92582e-11
ENSG00000087269	3538	4	NOP14	HGNC:16821	-0.255897	0.279112	-0.416493	0.422877	-0.695604	0.143765	0.83937	5.74202	30.7095	2.68542e-12	5.99965e-11
ENSG00000224078	36573	15	SNHG14	HGNC:37462	0.0890634	0.679332	-0.963953	-0.52017	-1.64328	-1.1995	0.443784	6.07273	30.7066	2.68998e-12	6.00164e-11
ENSG00000235387	1612	9	SPAAR	HGNC:27244	-0.244172	-0.734856	1.73846	-0.396514	2.47331	0.338342	-2.13497	-1.01465	30.7038	2.69446e-12	6.00344e-11
ENSG00000107968	3601	10	MAP3K8	HGNC:6860	0.604265	-1.80047	-0.370522	-3.39295	1.42995	-1.59247	-3.02242	3.13382	30.7137	2.7027e-12	6.01361e-11
ENSG00000109193	2304	4	SULT1E1	HGNC:11377	1.43686	-2.2331	-8.7398	-11.527	-6.5067	-9.2939	-2.7872	3.75831	30.7503	2.71216e-12	6.02646e-11
ENSG00000153495	930	13	TEX29	HGNC:20370	0.360781	-2.52054	-4.15747	-4.13686	-1.63693	-1.61632	0.020615	0.565376	30.6825	2.72903e-12	6.05571e-11
ENSG00000101542	4119	18	CDH20	HGNC:1760	0.726118	-3.41783	-6.58994	-1.77555	-3.1721	1.64229	4.81439	0.6501	30.6848	2.74218e-12	6.07664e-11
ENSG00000066629	8899	14	EML1	HGNC:3330	0.582813	0.32182	2.3689	1.61885	2.04708	1.29703	-0.750046	3.98609	30.6853	2.75467e-12	6.09606e-11
ENSG00000011105	5714	12	TSPAN9	HGNC:21640	0.810109	-0.777863	-1.66827	-1.69315	-0.890407	-0.915289	-0.0248823	5.50198	30.6645	2.7587e-12	6.09673e-11
ENSG00000008300	13873	3	CELSR3	HGNC:3230	0.254006	-2.05968	-1.54553	-1.98689	0.514144	0.0727835	-0.441361	2.58304	30.6392	2.80062e-12	6.18102e-11
ENSG00000115446	2230	2	UNC50	HGNC:16046	-0.0344148	-0.880606	-0.00756114	-1.01844	0.873045	-0.137832	-1.01088	4.37036	30.5431	2.96668e-12	6.5387e-11
ENSG00000068885	7175	3	IFT80	HGNC:29262	0.219132	-0.828262	0.327731	-0.866374	1.15599	-0.0381119	-1.19411	5.17755	30.5399	2.97243e-12	6.54254e-11
ENSG00000105643	4637	19	ARRDC2	HGNC:25225	0.427997	-0.502774	1.35446	0.282769	1.85723	0.785543	-1.07169	2.64623	30.5342	2.98258e-12	6.55607e-11
ENSG00000123500	3816	6	COL10A1	HGNC:2185	2.06153	-0.933318	4.00199	5.63067	4.93531	6.56399	1.62868	3.73556	30.5687	3.02267e-12	6.63527e-11
ENSG00000248329	3089	4	APELA	HGNC:48925	1.61707	-2.69586	9.70194	-2.69586	12.3978	0	-12.3978	1.53289	44.9889	3.02983e-12	6.64023e-11
ENSG00000186469	6379	14	GNG2	HGNC:4404	0.706525	-0.57354	-2.45069	-1.84436	-1.87715	-1.27082	0.606327	4.96631	30.5396	3.03305e-12	6.64023e-11
ENSG00000156218	9754	15	ADAMTSL3	HGNC:14633	0.59069	-0.388649	3.8277	-3.78274	4.21635	-3.39409	-7.61044	-2.07864	30.4944	3.05462e-12	6.6785e-11
ENSG00000165055	6749	7	METTL2B	HGNC:18272	-0.174445	0.0671973	-0.846186	-0.0635011	-0.913384	-0.130698	0.782685	4.91207	30.4868	3.06866e-12	6.70025e-11
ENSG00000139364	15703	12	TMEM132B	HGNC:29397	1.72412	1.33319	4.33315	5.45762	2.99996	4.12442	1.12446	1.2858	30.4959	3.14091e-12	6.84885e-11
ENSG00000218052	5516	15	ADAMTS7P4	HGNC:49410	0.451572	-2.90866	-3.43306	-2.4425	-0.524396	0.466159	0.990556	-0.186006	30.4298	3.17545e-12	6.90658e-11
ENSG00000174718	6646	12	RESF1	HGNC:25559	0.562979	-0.936117	-1.48613	-1.426	-0.550013	-0.489885	0.0601273	5.10144	30.4296	3.17583e-12	6.90658e-11
ENSG00000276368	387	6	H2AC14	HGNC:4727	1.74051	0.10791	-2.45031	5.07055	-2.55822	4.96264	7.52087	0.313757	30.4755	3.19239e-12	6.93338e-11
ENSG00000116132	8246	1	PRRX1	HGNC:9142	0.411461	0.263125	2.072	1.3066	1.80887	1.04347	-0.765398	7.65068	30.4025	3.24721e-12	7.04308e-11
ENSG00000198948	8741	4	MFAP3L	HGNC:29083	1.10434	2.20723	4.44118	1.70447	2.23395	-0.502762	-2.73671	3.21088	30.4338	3.27707e-12	7.09438e-11
ENSG00000164220	3429	5	F2RL2	HGNC:3539	1.02889	3.19531	0.360047	3.63604	-2.83527	0.440725	3.27599	5.10347	30.4301	3.28424e-12	7.09438e-11
ENSG00000165323	19280	11	FAT3	HGNC:23112	0.6638	5.95683	5.94222	4.40856	-0.0146038	-1.54827	-1.53366	1.51012	30.4224	3.28557e-12	7.09438e-11
ENSG00000181885	2492	17	CLDN7	HGNC:2049	0.271264	-2.50898	-1.90041	-2.36856	0.608574	0.140428	-0.468146	0.444796	30.3718	3.28821e-12	7.09438e-11
ENSG00000179776	5972	16	CDH5	HGNC:1764	0.267662	-0.720512	5.13502	-0.401356	5.85553	0.319156	-5.53638	-2.89769	30.3636	3.30442e-12	7.11996e-11
ENSG00000277957	3519	17	SENP3-EIF4A1	HGNC:49182	-0.346805	-0.204264	-1.09685	-0.252182	-0.892585	-0.0479179	0.844667	9.55991	30.3465	3.3386e-12	7.18415e-11
ENSG00000186684	4491	2	CYP27C1	HGNC:33480	0.731981	-1.26062	6.23407	3.38869	7.49469	4.64931	-2.84538	0.573404	30.3912	3.36174e-12	7.22444e-11
ENSG00000070778	7396	14	PTPN21	HGNC:9651	-0.193839	0.806774	0.987661	0.896134	0.180887	0.0893604	-0.0915271	5.27573	30.3099	3.41314e-12	7.32525e-11
ENSG00000070193	3011	5	FGF10	HGNC:3666	0.871306	-3.27139	5.34551	2.48633	8.6169	5.75772	-2.85918	-1.37709	30.2941	3.47369e-12	7.44544e-11
ENSG00000136153	14367	13	LMO7	HGNC:6646	0.294402	1.82563	2.38702	1.91679	0.561389	0.0911624	-0.470227	8.2659	30.2754	3.5053e-12	7.50337e-11
ENSG00000121281	8630	16	ADCY7	HGNC:238	0.45458	-0.314628	0.863776	-0.761501	1.1784	-0.446873	-1.62528	5.88426	30.2553	3.52725e-12	7.54047e-11
ENSG00000163293	5983	4	NIPAL1	HGNC:27194	0.576068	1.66748	-1.59756	1.88752	-3.26503	0.220047	3.48508	1.90856	30.249	3.54056e-12	7.55906e-11
ENSG00000065485	4030	3	PDIA5	HGNC:24811	0.350421	-0.477479	0.0909736	-1.61363	0.568453	-1.13615	-1.7046	5.53831	30.2227	3.59725e-12	7.67008e-11
ENSG00000138080	3958	2	EMILIN1	HGNC:19880	-0.0823167	-1.09152	-0.25866	-1.72722	0.832856	-0.635703	-1.46856	8.08584	30.2069	3.63167e-12	7.73338e-11
ENSG00000143429	3057	2	LSP1P4	HGNC:53915	0.0494584	-1.08287	-2.56967	-2.08795	-1.4868	-1.00508	0.481717	2.7509	30.1766	3.69885e-12	7.8662e-11
ENSG00000157184	3401	1	CPT2	HGNC:2330	-0.475118	-0.592694	-0.772158	-0.566932	-0.179464	0.0257624	0.205226	4.19136	30.1675	3.71916e-12	7.89639e-11
ENSG00000134815	5696	19	DHX34	HGNC:16719	-0.289097	0.594736	-0.291213	0.657118	-0.88595	0.0623823	0.948332	4.27606	30.1659	3.72271e-12	7.89639e-11
ENSG00000235831	2717	3	BHLHE40-AS1	HGNC:44471	0.383575	-1.84143	-1.42573	-2.97224	0.415702	-1.13081	-1.54652	2.37197	30.1364	3.78962e-12	8.02791e-11
ENSG00000166913	7933	20	YWHAB	HGNC:12849	-0.586811	0.479494	0.15387	0.683003	-0.325623	0.20351	0.529133	8.35995	30.0811	3.91865e-12	8.29051e-11
ENSG00000238741	330	3	SCARNA7	HGNC:32563	1.70733	1.26401	0.574162	5.62974	-0.689849	4.36573	5.05558	-0.282573	30.0942	3.92954e-12	8.29331e-11
ENSG00000164576	6755	5	SAP30L	HGNC:25663	0.139143	0.123493	1.15642	-0.0384106	1.03293	-0.161903	-1.19483	4.45438	30.0762	3.93012e-12	8.29331e-11
ENSG00000133256	5086	4	PDE6B	HGNC:8786	0.00376094	-1.99561	-4.39044	-2.54869	-2.39483	-0.553082	1.84175	-1.13555	30.0602	3.96855e-12	8.36363e-11
ENSG00000183114	2572	1	FAM43B	HGNC:31791	0.862586	-1.63728	4.41849	-0.273388	6.05578	1.3639	-4.69188	-1.17557	30.0559	3.97946e-12	8.37582e-11
ENSG00000267272	6717	1	LINC01140	HGNC:27922	0.529479	-1.44957	2.16847	-1.55094	3.61804	-0.101365	-3.71941	0.0441035	30.029	4.04416e-12	8.50104e-11
ENSG00000198286	4707	7	CARD11	HGNC:16393	0.60894	1.83496	-2.72521	-3.73765	-4.56017	-5.57261	-1.01244	2.97068	30.0817	4.05029e-12	8.50302e-11
ENSG00000186377	2548	1	CYP4X1	HGNC:20244	0.443233	-0.372756	4.42086	1.5625	4.79362	1.93525	-2.85836	-4.09346	30.0182	4.07078e-12	8.53506e-11
ENSG00000178464	645	19	RPL10P16	HGNC:36882	0.936781	-0.486186	1.33973	-0.842476	1.82592	-0.35629	-2.18221	3.09713	30.0056	4.10181e-12	8.58911e-11
ENSG00000174482	3480	9	LINGO2	HGNC:21207	0.800857	2.29246	-2.14785	-4.68549	-4.44031	-6.97794	-2.53763	1.353	30.042	4.12303e-12	8.62251e-11
ENSG00000154258	9139	17	ABCA9	HGNC:39	1.03126	-0.313998	3.41271	-2.23689	3.7267	-1.9229	-5.6496	3.28334	30.0307	4.17688e-12	8.70243e-11
ENSG00000172638	5397	11	EFEMP2	HGNC:3219	0.174817	0.47765	1.258	-0.206162	0.780348	-0.683812	-1.46416	7.44583	29.9757	4.17693e-12	8.70243e-11
ENSG00000183597	6157	22	TANGO2	HGNC:25439	-0.0378572	0.621141	0.525022	1.01756	-0.0961191	0.396422	0.492541	4.37061	29.9745	4.17991e-12	8.70243e-11
ENSG00000170373	872	20	CST1	HGNC:2473	1.76759	-0.312594	-2.45771	5.97208	-2.14512	6.28467	8.42979	2.2436	30.0285	4.18253e-12	8.70243e-11
ENSG00000074964	7817	1	ARHGEF10L	HGNC:25540	0.240685	0.0555585	1.67451	1.34979	1.61895	1.29423	-0.324726	3.87388	29.962	4.21175e-12	8.74774e-11
ENSG00000105664	3101	19	COMP	HGNC:2227	1.77867	-1.28765	6.71245	-0.521134	8.00009	0.766515	-7.23358	6.65312	30.0157	4.21501e-12	8.74774e-11
ENSG00000111846	9052	6	GCNT2	HGNC:4204	1.15867	-0.692224	2.3411	6.08683	3.03333	6.77906	3.74573	1.46956	29.999	4.25772e-12	8.82402e-11
ENSG00000182796	3564	12	TMEM198B	HGNC:43629	0.548274	-1.67751	-1.22719	-1.47451	0.450325	0.203006	-0.247319	3.97246	29.9422	4.26255e-12	8.82402e-11
ENSG00000213574	622	10	LDHAP5	HGNC:6540	0.369885	1.24389	5.97878	3.43832	4.73489	2.19443	-2.54046	-1.72666	29.9066	4.35569e-12	8.99597e-11
ENSG00000257790	1213	12	EIF4A1P4	HGNC:37923	0.488617	0.311498	6.12998	3.52899	5.81848	3.2175	-2.60098	-1.38231	29.9069	4.35661e-12	8.99597e-11
ENSG00000188783	5747	1	PRELP	HGNC:9357	1.61795	0.961939	4.87856	2.07099	3.91662	1.10906	-2.80756	2.75841	29.9501	4.38567e-12	9.04454e-11
ENSG00000163638	10680	3	ADAMTS9	HGNC:13202	1.31396	-1.14957	-4.9003	-4.23789	-3.75074	-3.08832	0.662413	4.36481	29.9064	4.50335e-12	9.27554e-11
ENSG00000149300	1800	11	C11orf52	HGNC:30531	-0.0627163	-0.820803	2.54739	0.0509584	3.36819	0.871761	-2.49643	-1.89958	29.8416	4.53108e-12	9.32092e-11
ENSG00000175591	2861	11	P2RY2	HGNC:8541	0.0693036	-0.454518	3.62169	3.00986	4.07621	3.46438	-0.611831	-1.12177	29.8365	4.54531e-12	9.33844e-11
ENSG00000113319	10702	5	RASGRF2	HGNC:9876	0.857392	0.192497	-5.27817	0.271344	-5.47067	0.0788465	5.54952	4.59648	29.8887	4.55177e-12	9.33997e-11
ENSG00000088280	4988	1	ASAP3	HGNC:14987	0.469131	-0.597429	1.03115	-1.42808	1.62858	-0.830655	-2.45923	4.71385	29.8297	4.59121e-12	9.40911e-11
ENSG00000165410	7179	14	CFL2	HGNC:1875	-0.00323461	0.809166	0.292539	1.03437	-0.516627	0.225207	0.741834	7.30242	29.8089	4.62214e-12	9.46064e-11
ENSG00000104415	3844	8	CCN4	HGNC:12769	1.30037	-7.05643	-1.43129	-4.08024	5.62514	2.97618	-2.64895	6.73818	29.8454	4.67279e-12	9.55235e-11
ENSG00000163064	2886	2	EN1	HGNC:3342	0.838302	1.56584	5.57021	3.56686	4.00437	2.00102	-2.00335	2.11491	29.828	4.72246e-12	9.64183e-11
ENSG00000248429	5639	4	FAM198B-AS1	HGNC:53132	0.429635	-0.583636	-0.766408	-3.94634	-0.182772	-3.36271	-3.17994	5.09475	29.8171	4.75391e-12	9.69394e-11
ENSG00000173894	5687	17	CBX2	HGNC:1552	0.0317196	0.35226	-2.55888	-0.613868	-2.91114	-0.966128	1.94501	1.99507	29.7419	4.81444e-12	9.79372e-11
ENSG00000168575	6641	8	SLC20A2	HGNC:10947	0.332768	0.642717	0.875082	1.67927	0.232366	1.03655	0.804183	5.96648	29.7412	4.81665e-12	9.79372e-11
ENSG00000143382	6432	1	ADAMTSL4	HGNC:19706	0.693864	-2.50589	-0.537014	-1.70431	1.96888	0.80159	-1.16729	4.88964	29.7839	4.82108e-12	9.79372e-11
ENSG00000158258	14636	3	CLSTN2	HGNC:17448	1.71148	-2.26994	-2.29435	4.53099	-0.0244156	6.80093	6.82535	4.68806	29.792	4.8268e-12	9.79372e-11
ENSG00000150687	11725	11	PRSS23	HGNC:14370	0.478755	-0.114309	1.69251	-0.124058	1.80682	-0.00974893	-1.81657	8.27552	29.7273	4.8574e-12	9.84362e-11
ENSG00000164118	7132	4	CEP44	HGNC:29356	-0.0968452	-1.1202	-0.705324	-1.06063	0.414881	0.0595745	-0.355306	3.59191	29.7144	4.89591e-12	9.90936e-11
ENSG00000173641	3910	1	HSPB7	HGNC:5249	1.2819	2.18248	5.76978	3.54528	3.58731	1.36281	-2.2245	5.29082	29.7456	4.96478e-12	1.00363e-10
ENSG00000113100	4203	5	CDH9	HGNC:1768	0.366603	-0.259939	6.30506	1.61133	6.565	1.87127	-4.69374	-3.00368	29.6802	4.99892e-12	1.00929e-10
ENSG00000100316	4787	22	RPL3	HGNC:10332	-0.324193	-1.14976	-0.666895	-1.34143	0.482865	-0.191672	-0.674537	10.0733	29.6687	5.0341e-12	1.01514e-10
ENSG00000161960	5316	17	EIF4A1	HGNC:3282	-0.363378	-0.216517	-1.07877	-0.265876	-0.862255	-0.0493591	0.812895	9.52697	29.6475	5.09983e-12	1.02713e-10
ENSG00000081760	16094	12	AACS	HGNC:21298	0.120988	-0.634085	-1.02544	-1.24195	-0.391351	-0.607869	-0.216518	5.50036	29.6408	5.12058e-12	1.0298e-10
ENSG00000102804	8586	13	TSC22D1	HGNC:16826	0.279152	-0.0591058	1.1211	0.242364	1.1802	0.30147	-0.878733	6.44607	29.6392	5.12572e-12	1.0298e-10
ENSG00000077942	7285	22	FBLN1	HGNC:3600	0.590868	-2.07702	0.480204	-2.50166	2.55723	-0.424638	-2.98187	8.01072	29.6888	5.13915e-12	1.03067e-10
ENSG00000100302	3412	22	RASD2	HGNC:18229	0.518506	2.17263	4.17833	2.20876	2.0057	0.0361265	-1.96957	-0.593942	29.6338	5.14266e-12	1.03067e-10
ENSG00000106554	3718	7	CHCHD3	HGNC:21906	-0.191281	0.40795	-0.477875	0.364605	-0.885825	-0.0433446	0.84248	5.68449	29.6225	5.17801e-12	1.03649e-10
ENSG00000252714	112	15	RNA5SP392	HGNC:43292	0.451844	1.44955	-0.80654	2.41416	-2.25609	0.964605	3.2207	2.1354	29.6046	5.23508e-12	1.04663e-10
ENSG00000157150	1650	3	TIMP4	HGNC:11823	0.505094	-2.63423	-2.99804	-4.08871	-0.363813	-1.45449	-1.09068	2.27442	29.6305	5.27147e-12	1.05262e-10
ENSG00000003989	7905	8	SLC7A2	HGNC:11060	1.67797	-2.12788	-6.8638	-2.25331	-4.73592	-0.125436	4.61048	5.52615	29.6362	5.30632e-12	1.05829e-10
ENSG00000127418	4145	4	FGFRL1	HGNC:3693	0.321713	1.81786	1.2285	0.908547	-0.589363	-0.909314	-0.319951	6.09521	29.5757	5.32834e-12	1.06138e-10
ENSG00000109971	4849	11	HSPA8	HGNC:5241	-0.34305	0.765189	-0.221573	1.12678	-0.986762	0.361596	1.34836	10.6247	29.5663	5.359e-12	1.06619e-10
ENSG00000133101	2400	13	CCNA1	HGNC:1577	1.64836	-3.9444	-9.0458	-7.36228	-5.1014	-3.41788	1.68352	2.57334	29.6055	5.4067e-12	1.07438e-10
ENSG00000164684	15008	8	ZNF704	HGNC:32291	0.910052	-2.86825	3.56804	-1.78562	6.4363	1.08263	-5.35367	1.55093	29.6012	5.42073e-12	1.07484e-10
ENSG00000124107	596	20	SLPI	HGNC:11092	0.955223	-6.58367	-4.25453	-8.98597	2.32914	-2.4023	-4.73144	0.907152	29.6008	5.4222e-12	1.07484e-10
ENSG00000228495	4206	6	LINC01013	HGNC:48987	0.864499	0.534308	5.34231	2.96553	4.808	2.43122	-2.37678	-2.01407	29.5435	5.43424e-12	1.07593e-10
ENSG00000116729	4469	1	WLS	HGNC:30238	0.891179	-0.742065	-1.84917	-0.918618	-1.1071	-0.176553	0.930548	6.77318	29.5246	5.49724e-12	1.08708e-10
ENSG00000081052	9895	2	COL4A4	HGNC:2206	0.888383	1.1693	4.8242	2.77405	3.6549	1.60474	-2.05016	1.71328	29.5606	5.5229e-12	1.09084e-10
ENSG00000189129	1240	10	PLAC9	HGNC:19255	0.602807	-0.983905	2.20896	-1.28761	3.19287	-0.303703	-3.49657	2.70281	29.5361	5.56069e-12	1.09635e-10
ENSG00000163947	6594	3	ARHGEF3	HGNC:683	0.487059	0.267766	-1.82327	-2.26363	-2.09104	-2.53139	-0.440356	4.13284	29.5312	5.57404e-12	1.09635e-10
ENSG00000134830	6802	19	C5AR2	HGNC:4527	0.349704	-5.762	0.786648	3.00249	6.54865	8.76449	2.21584	-0.0864766	29.519	5.57413e-12	1.09635e-10
ENSG00000182168	10685	4	UNC5C	HGNC:12569	0.530642	-0.200051	5.0404	6.21171	5.24045	6.41176	1.17131	0.720514	29.5544	5.57763e-12	1.09635e-10
ENSG00000182704	4131	11	TSKU	HGNC:28850	0.0165326	-0.563705	-0.522469	-1.97456	0.0412369	-1.41086	-1.45209	5.39171	29.4492	5.75694e-12	1.13024e-10
ENSG00000243701	4206	3	DUBR	HGNC:48569	0.62231	-1.65955	-2.2137	-0.885296	-0.554147	0.774253	1.3284	4.29583	29.4554	5.7803e-12	1.13287e-10
ENSG00000217027	519	6	TPT1P4	HGNC:49298	-0.142988	0.0239142	3.23353	0.526719	3.20962	0.502805	-2.70681	-2.08882	29.4415	5.7842e-12	1.13287e-10
ENSG00000145794	9007	5	MEGF10	HGNC:29634	1.14375	-5.56428	-6.62164	-4.51114	-1.05736	1.05314	2.1105	2.55901	29.4922	5.79339e-12	1.13331e-10
ENSG00000223403	2641	14	MEG9	HGNC:43874	0.362349	-1.0243	-1.99359	-2.04118	-0.969299	-1.01688	-0.0475814	2.99945	29.4071	5.90756e-12	1.15372e-10
ENSG00000109762	4567	4	SNX25	HGNC:21883	0.58247	1.8405	1.78679	0.585016	-0.0537055	-1.25548	-1.20178	5.19227	29.4229	5.9118e-12	1.15372e-10
ENSG00000261801	4221	15	LOXL1-AS1	HGNC:44169	0.812453	1.14357	2.73395	1.34194	1.59038	0.198375	-1.39201	5.1678	29.4565	5.92128e-12	1.15419e-10
ENSG00000131620	6021	11	ANO1	HGNC:21625	1.05344	4.34019	9.80589	9.78126	5.46569	5.44106	-0.0246305	0.388203	29.4479	5.95255e-12	1.1589e-10
ENSG00000039068	6177	16	CDH1	HGNC:1748	0.569947	1.57896	4.68202	0.947839	3.10306	-0.63112	-3.73418	-0.665396	29.371	6.03981e-12	1.17322e-10
ENSG00000165030	2085	9	NFIL3	HGNC:7787	0.427033	-1.4015	-1.04025	-1.5948	0.361253	-0.1933	-0.554553	5.12407	29.3708	6.0404e-12	1.17322e-10
ENSG00000081377	10462	9	CDC14B	HGNC:1719	0.163277	-0.0983574	1.0529	0.704139	1.15126	0.802496	-0.348764	4.66075	29.3587	6.08558e-12	1.18059e-10
ENSG00000227262	991	6	HCG4B	HGNC:22919	0.485353	-2.03949	2.38586	-1.14337	4.42536	0.896129	-3.52923	-0.8242	29.3462	6.13229e-12	1.18824e-10
ENSG00000101098	5206	20	RIMS4	HGNC:16183	0.87279	-0.932013	4.25565	1.6307	5.18766	2.56271	-2.62495	-2.97274	29.3267	6.20617e-12	1.20113e-10
ENSG00000125629	3950	2	INSIG2	HGNC:20452	0.138073	-0.518648	0.691933	-0.781277	1.21058	-0.262629	-1.47321	3.98042	29.2842	6.37027e-12	1.23144e-10
ENSG00000056291	2359	4	NPFFR2	HGNC:4525	1.00745	-4.37027	-8.47963	-7.43447	-4.10936	-3.0642	1.04516	-0.195353	29.2918	6.49936e-12	1.25491e-10
ENSG00000116678	11370	1	LEPR	HGNC:6554	1.69502	-0.566029	1.99944	0.537066	2.56547	1.10309	-1.46238	5.14048	29.2987	6.50924e-12	1.25533e-10
ENSG00000131467	5152	17	PSME3	HGNC:9570	-0.0115856	0.355936	-0.538674	0.693748	-0.89461	0.337813	1.23242	7.32468	29.2243	6.60943e-12	1.27315e-10
ENSG00000182585	1814	4	EPGN	HGNC:17470	0.769718	1.33529	2.37318	5.30703	1.03789	3.97174	2.93385	1.82045	29.2707	6.63467e-12	1.27651e-10
ENSG00000111348	2102	12	ARHGDIB	HGNC:679	0.982676	2.04733	-2.24626	2.68585	-4.29359	0.638522	4.93211	4.34793	29.2509	6.71576e-12	1.29059e-10
ENSG00000179314	9082	17	WSCD1	HGNC:29060	0.528045	-5.27615	-7.34573	0.428725	-2.06957	5.70488	7.77445	0.829701	29.241	6.75645e-12	1.2967e-10
ENSG00000091986	13071	3	CCDC80	HGNC:30649	0.324104	0.685367	2.73733	-0.0272762	2.05196	-0.712644	-2.7646	10.3775	29.2035	6.7634e-12	1.2967e-10
ENSG00000167157	1311	9	PRRX2	HGNC:21338	1.27273	-0.407206	3.59511	2.73104	4.00231	3.13824	-0.864069	3.46732	29.2351	6.78098e-12	1.29855e-10
ENSG00000108788	4259	17	MLX	HGNC:11645	-0.464828	0.394393	-0.162919	0.635223	-0.557312	0.24083	0.798142	5.848	29.159	6.88048e-12	1.31606e-10
ENSG00000124104	4066	20	SNX21	HGNC:16154	0.246343	-0.820066	0.202872	-0.885084	1.02294	-0.0650173	-1.08796	4.74062	29.1408	6.95781e-12	1.3293e-10
ENSG00000127083	2449	9	OMD	HGNC:8134	1.53257	-2.89343	4.10424	-0.0239519	6.99767	2.86948	-4.1282	-0.589601	29.1026	7.18877e-12	1.37182e-10
ENSG00000143515	7572	1	ATP8B2	HGNC:13534	0.0407344	0.205551	1.03167	-0.0404324	0.826116	-0.245983	-1.0721	6.79461	29.0705	7.26627e-12	1.385e-10
ENSG00000185129	12185	5	PURA	HGNC:9701	0.406284	0.952234	0.953817	1.14787	0.00158242	0.195638	0.194056	5.83256	29.0612	7.30818e-12	1.39136e-10
ENSG00000132321	5975	2	IQCA1	HGNC:26195	0.813322	-1.56211	3.33402	-3.98453	4.89613	-2.42242	-7.31854	-0.184131	29.0666	7.35886e-12	1.3981e-10
ENSG00000251349	2069	9	MSANTD3-TMEFF1	HGNC:38838	-0.0743265	1.07691	0.519724	1.16625	-0.557182	0.0893404	0.646522	4.1127	29.0496	7.36065e-12	1.3981e-10
ENSG00000188467	4778	15	SLC24A5	HGNC:20611	0.314231	2.7933	0.891178	3.06202	-1.90212	0.268718	2.17084	1.83597	29.0318	7.44176e-12	1.41186e-10
ENSG00000256618	1553	17	MTRNR2L1	HGNC:37155	1.44419	4.45173	6.65981	10.1906	2.20808	5.73883	3.53074	-0.33957	29.075	7.48239e-12	1.41793e-10
ENSG00000150630	2420	4	VEGFC	HGNC:12682	0.527127	2.40161	1.7003	1.98126	-0.701315	-0.420356	0.280959	6.36435	29.0406	7.59022e-12	1.43669e-10
ENSG00000182628	3148	17	SKA2	HGNC:28006	0.227532	0.907939	0.0306801	1.28311	-0.877259	0.375175	1.25243	5.60351	28.9915	7.62952e-12	1.4408e-10
ENSG00000235790	2216	1	PEF1-AS1	HGNC:40154	0.377445	-1.51264	0.526098	-2.61701	2.03874	-1.10436	-3.1431	3.39159	29.0081	7.62953e-12	1.4408e-10
ENSG00000108439	2861	17	PNPO	HGNC:30260	0.107658	0.500003	-0.0762925	1.15064	-0.576296	0.650636	1.22693	4.2683	28.9884	7.6441e-12	1.44189e-10
ENSG00000108061	4429	10	SHOC2	HGNC:15454	-0.00990776	0.699677	1.0282	0.806892	0.328521	0.107215	-0.221305	5.82312	28.9744	7.71087e-12	1.45281e-10
ENSG00000071242	8243	6	RPS6KA2	HGNC:10431	0.458258	-1.39828	0.2672	-1.7657	1.66548	-0.367423	-2.0329	7.35415	28.9761	7.72723e-12	1.45296e-10
ENSG00000142173	5386	21	COL6A2	HGNC:2212	-0.261937	-0.942838	0.772203	-1.34118	1.71504	-0.398345	-2.11339	10.8752	28.9705	7.72945e-12	1.45296e-10
ENSG00000154122	10865	5	ANKH	HGNC:15492	0.561697	0.943105	2.19262	0.101468	1.24952	-0.841637	-2.09116	6.3753	28.9869	7.8199e-12	1.46827e-10
ENSG00000125384	2473	14	PTGER2	HGNC:9594	1.11359	-2.54969	-3.32792	-3.11678	-0.77823	-0.56709	0.21114	5.61523	28.9656	8.0046e-12	1.50123e-10
ENSG00000162298	5496	11	SYVN1	HGNC:20738	-0.0515722	-0.913297	-0.988605	-1.06916	-0.0753086	-0.155862	-0.0805533	6.88751	28.8966	8.09106e-12	1.51571e-10
ENSG00000139915	8226	14	MDGA2	HGNC:19835	0.830032	4.811	-1.90308	-2.83972	-6.71408	-7.65072	-0.936639	-1.39365	28.9011	8.11276e-12	1.51803e-10
ENSG00000126561	5754	17	STAT5A	HGNC:11366	0.186445	-0.688801	1.15406	-0.859752	1.84286	-0.170951	-2.01381	3.02216	28.8782	8.18372e-12	1.52798e-10
ENSG00000230453	5857	9	ANKRD18B	HGNC:23644	0.737377	1.25367	-3.27335	2.58142	-4.52702	1.32775	5.85478	1.51225	28.8899	8.18704e-12	1.52798e-10
ENSG00000116574	4372	1	RHOU	HGNC:17794	1.10484	-1.8357	-3.98195	-4.73087	-2.14625	-2.89517	-0.748915	4.42623	28.9277	8.19394e-12	1.52798e-10
ENSG00000213047	13203	1	DENND1B	HGNC:28404	0.17269	0.846812	1.63068	1.05655	0.783871	0.209742	-0.574129	3.35425	28.8669	8.24128e-12	1.535e-10
ENSG00000120314	7675	5	WDR55	HGNC:25971	-0.177597	0.216734	-0.702075	0.329209	-0.918809	0.112475	1.03128	5.73168	28.8651	8.25036e-12	1.535e-10
ENSG00000171872	3131	1	KLF17	HGNC:18830	0.250438	-1.27294	4.18097	0.768657	5.45391	2.0416	-3.41231	-1.54816	28.852	8.31762e-12	1.54575e-10
ENSG00000064886	3295	1	CHI3L2	HGNC:1933	0.931395	-6.76491	-2.16508	-6.19363	4.59983	0.571278	-4.02855	1.32691	28.8825	8.42619e-12	1.56382e-10
ENSG00000136238	3114	7	RAC1	HGNC:9801	-0.300675	0.709299	0.12968	0.729106	-0.579619	0.0198072	0.599426	7.97494	28.8296	8.43396e-12	1.56382e-10
ENSG00000105514	4417	19	RAB3D	HGNC:9779	0.512829	-1.6099	-1.50946	-1.239	0.100441	0.370905	0.270464	3.72689	28.7994	8.59354e-12	1.59161e-10
ENSG00000109171	6524	4	SLAIN2	HGNC:29282	0.144741	0.807131	0.299574	1.03687	-0.507557	0.229736	0.737294	6.3383	28.79	8.64344e-12	1.59904e-10
ENSG00000101425	5626	20	BPI	HGNC:1095	0.231801	0.39254	4.60728	1.98794	4.21474	1.5954	-2.61934	-2.39519	28.7815	8.68917e-12	1.60568e-10
ENSG00000044115	8830	5	CTNNA1	HGNC:2509	-0.644056	0.629727	0.890521	0.546893	0.260794	-0.082835	-0.343628	8.25404	28.7506	8.85785e-12	1.635e-10
ENSG00000011422	4457	19	PLAUR	HGNC:9053	0.312996	1.3953	-0.119195	0.794922	-1.51449	-0.600374	0.914117	6.31187	28.739	8.92147e-12	1.64489e-10
ENSG00000179008	3464	14	C14orf39	HGNC:19849	0.628486	0.583109	1.2054	4.51276	0.622289	3.92966	3.30737	-1.43817	28.7358	8.93943e-12	1.64635e-10
ENSG00000169635	7219	22	HIC2	HGNC:18595	0.00309786	-0.724336	-1.4279	-0.747917	-0.703562	-0.0235808	0.679982	2.92044	28.7306	8.9685e-12	1.64984e-10
ENSG00000168283	4283	10	BMI1	HGNC:1066	0.0469125	0.313644	0.98655	0.389019	0.672906	0.0753751	-0.597531	5.63887	28.7283	8.98134e-12	1.65035e-10
ENSG00000221978	6850	1	CCNL2	HGNC:20570	0.148252	-0.787633	0.07222	-0.879954	0.859853	-0.092321	-0.952174	6.77361	28.7119	9.07319e-12	1.66535e-10
ENSG00000144455	6952	3	SUMF1	HGNC:20376	0.403294	-0.22828	0.82903	-0.825183	1.05731	-0.596903	-1.65421	4.61323	28.6763	9.2761e-12	1.70069e-10
ENSG00000166741	2919	11	NNMT	HGNC:7861	0.382428	-1.89393	-0.486557	-3.42314	1.40737	-1.52922	-2.93659	8.23786	28.7195	9.32094e-12	1.707e-10
ENSG00000183840	3387	2	GPR39	HGNC:4496	0.906837	3.52479	0.871659	2.04012	-2.65313	-1.48467	1.16846	4.63183	28.7023	9.42084e-12	1.72336e-10
ENSG00000091128	7016	7	LAMB4	HGNC:6491	-0.222091	-1.6201	-4.24823	-2.01592	-2.62813	-0.395817	2.23231	-1.43428	28.6274	9.56284e-12	1.74738e-10
ENSG00000228502	1389	1	EEF1A1P11	HGNC:3206	0.222723	0.127912	2.56153	0.58908	2.43362	0.461168	-1.97245	1.13401	28.6222	9.59394e-12	1.75091e-10
ENSG00000179954	7314	19	SSC5D	HGNC:26641	0.797624	1.16558	3.99982	2.13647	2.83424	0.970891	-1.86335	5.12039	28.6713	9.60358e-12	1.75091e-10
ENSG00000182963	8660	17	GJC1	HGNC:4280	0.466713	1.24011	0.856624	1.9356	-0.383482	0.695491	1.07897	5.49318	28.6133	9.67736e-12	1.7624e-10
ENSG00000250011	616	2	HMGB1P3	HGNC:4995	-0.377994	0.99704	-0.247426	1.14517	-1.24447	0.148132	1.3926	1.20938	28.5737	9.88801e-12	1.79876e-10
ENSG00000169218	3089	1	RSPO1	HGNC:21679	0.444794	-1.70436	3.67731	-2.67006	5.38167	-0.965705	-6.34737	-1.8344	28.554	1.00104e-11	1.819e-10
ENSG00000162817	3413	1	C1orf115	HGNC:25873	1.11131	-2.48882	-4.45853	-1.34687	-1.96971	1.14195	3.11167	1.67098	28.5464	1.00891e-11	1.83127e-10
ENSG00000134686	4975	1	PHC2	HGNC:3183	-0.0579018	-0.92237	-1.24744	-0.423277	-0.325068	0.499093	0.824161	7.11831	28.5165	1.02472e-11	1.85791e-10
ENSG00000025708	3320	22	TYMP	HGNC:3148	1.05042	-2.24231	-1.6325	-4.53089	0.609816	-2.28858	-2.8984	5.29477	28.5646	1.02618e-11	1.8585e-10
ENSG00000128641	9533	2	MYO1B	HGNC:7596	0.0790403	0.603093	1.52334	0.910676	0.920251	0.307582	-0.612669	7.60185	28.4999	1.03542e-11	1.87315e-10
ENSG00000223825	503	2	DAZAP2P1	HGNC:43869	0.831668	1.01271	4.50956	0.586179	3.49685	-0.426533	-3.92338	-1.68289	28.4921	1.04042e-11	1.88011e-10
ENSG00000251493	2458	5	FOXD1	HGNC:3802	0.872981	2.9178	2.34231	3.25011	-0.575493	0.33231	0.907803	4.93872	28.5205	1.05472e-11	1.90385e-10
ENSG00000244558	1226	20	KCNK15-AS1	HGNC:49901	0.494039	-1.87333	3.13299	0.26633	5.00633	2.13966	-2.86666	-1.28359	28.4406	1.07447e-11	1.93736e-10
ENSG00000203880	5997	20	PCMTD2	HGNC:15882	0.180609	-1.02273	-0.21991	-1.1477	0.802818	-0.124968	-0.927786	4.73491	28.4338	1.07905e-11	1.94348e-10
ENSG00000115165	3428	2	CYTIP	HGNC:9506	0.21253	-0.964734	4.50108	4.06694	5.46581	5.03167	-0.434138	-3.3651	28.4178	1.08984e-11	1.96076e-10
ENSG00000177822	5551	4	TENM3-AS1	HGNC:28076	0.523168	1.7732	3.62016	2.21758	1.84696	0.444383	-1.40258	1.9749	28.4108	1.09505e-11	1.96796e-10
ENSG00000029559	1546	4	IBSP	HGNC:5341	0.429101	0.582984	6.51481	5.94559	5.93183	5.36261	-0.56922	-2.59725	28.4025	1.10033e-11	1.97528e-10
ENSG00000080845	8789	20	DLGAP4	HGNC:24476	0.352998	0.923248	0.0285283	1.60821	-0.89472	0.684961	1.57968	7.32495	28.3825	1.11419e-11	1.99667e-10
ENSG00000183134	2895	11	PTGDR2	HGNC:4502	0.10259	0.613311	-1.79764	0.873699	-2.41096	0.260388	2.67134	2.62854	28.3818	1.11469e-11	1.99667e-10
ENSG00000130222	1322	9	GADD45G	HGNC:4097	0.124722	-1.91125	-1.77709	-4.32379	0.134159	-2.41255	-2.54671	0.0339582	28.3404	1.14396e-11	2.04685e-10
ENSG00000138074	5606	2	SLC5A6	HGNC:11041	-0.0642093	-0.72712	-1.28465	-0.750569	-0.557535	-0.0234488	0.534086	5.42152	28.3347	1.14804e-11	2.05025e-10
ENSG00000231528	6100	9	FAM225A	HGNC:27855	-0.00404479	-2.05213	3.18259	2.07344	5.23472	4.12557	-1.10915	-0.166904	28.3342	1.14836e-11	2.05025e-10
ENSG00000214900	14763	14	LINC01588	HGNC:27503	-0.0781127	0.439805	-0.419664	1.69306	-0.859469	1.25325	2.11272	0.578452	28.2914	1.17959e-11	2.1037e-10
ENSG00000172460	2961	16	PRSS30P	HGNC:28753	0.00817186	-3.63641	-2.46598	-3.50118	1.17043	0.135234	-1.0352	-1.075	28.2686	1.19661e-11	2.13174e-10
ENSG00000153029	9348	1	MR1	HGNC:4975	0.377644	-0.245258	1.15735	0.881271	1.40261	1.12653	-0.276079	4.39053	28.2567	1.20556e-11	2.14534e-10
ENSG00000255823	1303	11	MTRNR2L8	HGNC:37165	1.65205	0.769201	3.52813	5.9905	2.75893	5.2213	2.46237	2.48821	28.3012	1.20941e-11	2.14986e-10
ENSG00000170390	4606	4	DCLK2	HGNC:19002	0.449526	1.7271	1.65878	0.541635	-0.0683241	-1.18547	-1.11714	3.58931	28.2468	1.21308e-11	2.15359e-10
ENSG00000277778	1980	9	PGM5P2	HGNC:18965	0.459804	0.883107	-0.80143	1.95039	-1.68454	1.06729	2.75182	1.97516	28.2454	1.21414e-11	2.15359e-10
ENSG00000147650	9777	8	LRP12	HGNC:31708	0.310856	1.36552	1.33471	0.612903	-0.0308129	-0.752621	-0.721808	5.81061	28.2416	1.21702e-11	2.15635e-10
ENSG00000145242	9833	4	EPHA5	HGNC:3389	1.01666	3.22152	6.72096	5.72072	3.49944	2.4992	-1.00025	2.8506	28.288	1.21939e-11	2.15779e-10
ENSG00000182901	2578	1	RGS7	HGNC:10003	0.0953017	1.84418	4.38339	4.38167	2.53921	2.53749	-0.00171909	-0.626878	28.2359	1.22137e-11	2.15779e-10
ENSG00000135744	2291	1	AGT	HGNC:333	0.774491	0.90562	4.85473	0.948523	3.94911	0.042903	-3.90621	-0.163257	28.244	1.22179e-11	2.15779e-10
ENSG00000138623	4309	15	SEMA7A	HGNC:10741	0.764102	3.50851	2.33017	2.523	-1.17834	-0.985507	0.192834	6.8438	28.2801	1.22549e-11	2.16199e-10
ENSG00000115109	9281	2	EPB41L5	HGNC:19819	0.169591	-0.798843	-1.04818	-1.24447	-0.249338	-0.445629	-0.196292	3.91752	28.2098	1.24152e-11	2.1879e-10
ENSG00000235180	1168	10	LINC00601	HGNC:43916	0.172411	0.772001	3.79558	1.1063	3.02358	0.334301	-2.68927	-1.19721	28.1835	1.26225e-11	2.22205e-10
ENSG00000232284	3465	1	GNG12-AS1	HGNC:43938	0.831082	-0.474547	-2.2537	-0.64497	-1.77915	-0.170423	1.60873	2.50426	28.176	1.26819e-11	2.2301e-10
ENSG00000107295	2682	9	SH3GL2	HGNC:10831	0.0293004	-0.43151	-1.85585	3.54371	-1.42434	3.97522	5.39957	-2.50156	28.1478	1.29086e-11	2.26754e-10
ENSG00000203709	15645	1	MIR29B2CHG	HGNC:32018	0.42158	-2.7894	-1.63651	-1.46781	1.15289	1.32159	0.1687	1.84199	28.125	1.3095e-11	2.29781e-10
ENSG00000198914	4961	2	POU3F3	HGNC:9216	1.6954	-3.31268	4.44856	6.8435	7.76124	10.1562	2.39494	0.620909	28.1589	1.32213e-11	2.31749e-10
ENSG00000217241	552	6	CBX3P9	HGNC:42881	0.405354	0.361666	3.59832	0.511044	3.23665	0.149378	-3.08728	-1.91216	28.1019	1.32866e-11	2.32643e-10
ENSG00000125414	6623	17	MYH2	HGNC:7572	1.14793	0.448461	4.1632	-1.55114	3.71474	-1.9996	-5.71434	-0.237384	28.1075	1.33114e-11	2.32828e-10
ENSG00000185651	3838	22	UBE2L3	HGNC:12488	-0.188537	0.55474	-0.393791	0.465541	-0.948531	-0.0891995	0.859332	6.91519	28.0869	1.34129e-11	2.34353e-10
ENSG00000152527	9835	2	PLEKHH2	HGNC:30506	1.18684	0.258567	2.72333	0.786267	2.46477	0.5277	-1.93707	2.34111	28.0834	1.34424e-11	2.34618e-10
ENSG00000198373	9015	16	WWP2	HGNC:16804	-0.000179155	0.578288	1.03144	1.15971	0.453152	0.581417	0.128265	5.26376	28.0804	1.34671e-11	2.34799e-10
ENSG00000187134	8834	10	AKR1C1	HGNC:384	1.1341	-2.54685	1.70842	-2.6066	4.25527	-0.0597483	-4.31502	4.69449	28.1218	1.3532e-11	2.35679e-10
ENSG00000150938	7122	2	CRIM1	HGNC:2359	0.250701	2.05788	1.40835	1.79092	-0.64953	-0.26696	0.38257	9.28235	28.0618	1.36263e-11	2.37068e-10
ENSG00000116194	3403	1	ANGPTL1	HGNC:489	1.2909	-2.66143	-1.68105	-6.20348	0.980383	-3.54205	-4.52243	4.10433	28.0976	1.37391e-11	2.38777e-10
ENSG00000034152	3783	17	MAP2K3	HGNC:6843	0.586606	0.82596	0.98281	2.14422	0.15685	1.31826	1.16141	5.68201	28.0387	1.39623e-11	2.42399e-10
ENSG00000187372	5061	5	PCDHB13	HGNC:8684	0.277396	-0.298206	3.31632	0.418268	3.61453	0.716475	-2.89806	0.0439336	28.0168	1.40176e-11	2.431e-10
ENSG00000132639	3357	20	SNAP25	HGNC:11132	0.646776	-4.4875	-6.01073	-1.8784	-1.52323	2.60909	4.13232	2.30731	28.0598	1.407e-11	2.43751e-10
ENSG00000164134	9712	4	NAA15	HGNC:30782	0.372744	0.520105	-0.428883	0.894992	-0.948988	0.374887	1.32387	6.43583	28.0091	1.4086e-11	2.43769e-10
ENSG00000143322	13257	1	ABL2	HGNC:77	0.746184	1.44403	0.335507	1.87084	-1.10852	0.426818	1.53534	7.00864	27.9965	1.42738e-11	2.46758e-10
ENSG00000162878	3925	2	PKDCC	HGNC:25123	0.985976	-2.46133	-0.73576	-3.66745	1.72557	-1.20612	-2.93169	4.88224	27.9995	1.4613e-11	2.52356e-10
ENSG00000133110	5464	13	POSTN	HGNC:16953	0.81778	2.03677	6.5925	3.64809	4.55573	1.61132	-2.94441	10.5844	27.9872	1.47266e-11	2.54049e-10
ENSG00000257335	10767	7	MGAM	HGNC:7043	0.638519	4.21403	7.72362	7.79484	3.50959	3.58082	0.071223	0.289626	27.9738	1.48518e-11	2.55939e-10
ENSG00000180914	4514	3	OXTR	HGNC:8529	1.16619	4.25663	4.97656	4.53059	0.719928	0.273962	-0.445966	5.57075	27.9228	1.5336e-11	2.63672e-10
ENSG00000166272	4281	10	WBP1L	HGNC:23510	-0.00597724	-0.0903172	0.999098	0.0508298	1.08942	0.141147	-0.948269	5.9388	27.8743	1.53369e-11	2.63672e-10
ENSG00000012061	5576	19	ERCC1	HGNC:3433	0.0832755	0.252877	0.168966	1.06938	-0.0839103	0.816507	0.900418	6.24498	27.8731	1.53489e-11	2.63672e-10
ENSG00000164647	1625	7	STEAP1	HGNC:11378	0.82442	-0.193357	2.60669	2.98312	2.80005	3.17648	0.376431	3.73104	27.9118	1.54427e-11	2.65005e-10
ENSG00000224189	4851	2	HAGLR	HGNC:43755	0.889177	1.7457	6.34059	3.74095	4.59489	1.99526	-2.59963	1.54509	27.9014	1.55442e-11	2.66468e-10
ENSG00000196428	11676	3	TSC22D2	HGNC:29095	0.417317	0.900786	-0.134862	1.27515	-1.03565	0.374366	1.41001	5.97024	27.8419	1.56542e-11	2.68072e-10
ENSG00000122085	9938	2	MTERF4	HGNC:28785	0.645523	-0.38145	0.794784	-0.193682	1.17623	0.187768	-0.988466	4.77906	27.8149	1.59241e-11	2.72408e-10
ENSG00000151014	2504	4	NOCT	HGNC:14254	0.150877	0.786693	-0.265801	1.30728	-1.05249	0.520591	1.57308	3.51304	27.777	1.63106e-11	2.78729e-10
ENSG00000187288	1926	3	CIDEC	HGNC:24229	0.824644	-5.4353	-2.8646	-5.62184	2.5707	-0.186543	-2.75724	-1.0702	27.7647	1.64379e-11	2.80612e-10
ENSG00000040199	12493	16	PHLPP2	HGNC:29149	-0.0376722	0.958792	1.03656	1.0407	0.0777681	0.081912	0.0041439	4.45058	27.7372	1.67271e-11	2.8525e-10
ENSG00000102802	2374	13	MEDAG	HGNC:25926	1.01122	-2.31665	2.51883	-1.94799	4.83548	0.36866	-4.46682	4.88087	27.7554	1.70456e-11	2.90379e-10
ENSG00000227906	5440	20	SNAP25-AS1	HGNC:44312	0.136051	-2.60601	-4.0275	-1.28255	-1.42149	1.32346	2.74495	-0.481518	27.6913	1.72215e-11	2.93069e-10
ENSG00000117152	4836	1	RGS4	HGNC:10000	0.985768	4.24473	1.41921	2.79229	-2.82552	-1.45244	1.37308	7.84857	27.7291	1.73313e-11	2.9437e-10
ENSG00000081041	1500	4	CXCL2	HGNC:4603	1.44691	-4.44543	-2.00601	-5.46137	2.43942	-1.01593	-3.45536	4.17795	27.7288	1.73339e-11	2.9437e-10
ENSG00000143507	2914	1	DUSP10	HGNC:3065	0.269822	-0.11538	-2.2483	-0.278557	-2.13292	-0.163177	1.96975	4.78542	27.6755	1.74691e-11	2.96358e-10
ENSG00000253981	1447	8	ALG1L13P	HGNC:44382	-0.15067	-0.814825	-2.66685	-0.862886	-1.85202	-0.0480611	1.80396	1.27784	27.6617	1.75478e-11	2.97385e-10
ENSG00000099822	3408	19	HCN2	HGNC:4846	0.527274	1.46	1.54517	2.59912	0.0851684	1.13912	1.05395	1.44208	27.6497	1.76818e-11	2.99345e-10
ENSG00000183715	7583	11	OPCML	HGNC:8143	0.988043	2.02308	5.78509	-0.44325	3.76201	-2.46633	-6.22834	2.06003	27.6693	1.79997e-11	3.04412e-10
ENSG00000108551	1748	17	RASD1	HGNC:15828	1.15175	-1.11699	1.84955	-1.85473	2.96654	-0.737738	-3.70428	1.4224	27.6003	1.82458e-11	3.08255e-10
ENSG00000130600	2825	11	H19	HGNC:4713	1.72695	-6.6683	-5.31066	-9.46328	1.35764	-2.79498	-4.15262	7.70459	27.6181	1.85926e-11	3.13792e-10
ENSG00000151062	7639	12	CACNA2D4	HGNC:20202	0.262599	-3.34321	-2.24796	-1.97456	1.09525	1.36865	0.273404	0.354919	27.5612	1.87048e-11	3.15359e-10
ENSG00000100014	7324	22	SPECC1L	HGNC:29022	-0.0933225	0.568439	1.05501	0.647908	0.486568	0.0794693	-0.407099	6.36074	27.5562	1.87647e-11	3.16044e-10
ENSG00000267013	3170	18	LINC01929	HGNC:52751	0.345149	3.15132	6.75624	6.29224	3.60492	3.14091	-0.464003	-1.81757	27.5238	1.91557e-11	3.22296e-10
ENSG00000230487	6355	7	PSMG3-AS1	HGNC:22230	0.322037	-0.294647	1.72732	-0.120059	2.02197	0.174587	-1.84738	2.26092	27.4969	1.94864e-11	3.27524e-10
ENSG00000169903	2140	3	TM4SF4	HGNC:11856	0.420667	-0.150618	5.49495	4.12477	5.64557	4.27539	-1.37018	-1.5365	27.4942	1.95197e-11	3.27746e-10
ENSG00000196569	10094	6	LAMA2	HGNC:6482	0.84381	-1.31845	-0.0695368	-3.80981	1.24892	-2.49135	-3.74027	7.00907	27.5306	1.96544e-11	3.29669e-10
ENSG00000119681	9091	14	LTBP2	HGNC:6715	0.255868	0.297702	1.88048	-0.116953	1.58278	-0.414655	-1.99743	9.48702	27.4751	1.97584e-11	3.31075e-10
ENSG00000234409	1598	22	CCDC188	HGNC:51899	0.305563	0.0146877	0.270701	2.36642	0.256014	2.35173	2.09572	-0.142784	27.4539	2.00278e-11	3.35245e-10
ENSG00000231453	3435	2	LINC01305	HGNC:27690	1.21991	-1.43229	3.29232	4.7413	4.72461	6.17359	1.44898	-2.03527	27.4371	2.02435e-11	3.37979e-10
ENSG00000130762	5563	1	ARHGEF16	HGNC:15515	0.447489	1.99061	5.61919	4.64053	3.62858	2.64992	-0.978659	-0.919151	27.4369	2.0245e-11	3.37979e-10
ENSG00000165152	5568	9	PGAP4	HGNC:28180	0.614602	3.13926	4.09235	6.15256	0.953082	3.01329	2.06021	2.69562	27.482	2.02714e-11	3.37979e-10
ENSG00000150636	5807	18	CCDC102B	HGNC:26295	0.852455	-2.08751	-2.77099	-0.316682	-0.683475	1.77083	2.45431	1.04133	27.4339	2.02842e-11	3.37979e-10
ENSG00000139651	9063	12	ZNF740	HGNC:27465	-0.21634	-0.700064	0.035974	-0.670443	0.736038	0.0296213	-0.706417	4.4713	27.4331	2.02945e-11	3.37979e-10
ENSG00000176407	7968	2	KCMF1	HGNC:20589	-0.273476	0.78458	0.549923	0.636373	-0.234657	-0.148207	0.0864501	5.75485	27.429	2.03483e-11	3.38531e-10
ENSG00000137273	2187	6	FOXF2	HGNC:3810	1.51908	-1.68727	2.918	3.29201	4.60527	4.97928	0.374013	2.75932	27.4724	2.03948e-11	3.38961e-10
ENSG00000007933	3463	1	FMO3	HGNC:3771	0.746914	-1.13731	5.69843	4.40903	6.83575	5.54635	-1.2894	-0.425082	27.4142	2.09416e-11	3.47695e-10
ENSG00000171631	3976	11	P2RY6	HGNC:8543	0.383538	-0.278827	4.23635	2.45001	4.51518	2.72883	-1.78634	0.813182	27.3878	2.10906e-11	3.49813e-10
ENSG00000127948	6112	7	POR	HGNC:9208	-0.0533502	-0.924776	-0.671094	-0.678844	0.253682	0.245932	-0.00774969	5.3425	27.3587	2.12817e-11	3.52624e-10
ENSG00000125089	10593	4	SH3TC1	HGNC:26009	0.768768	-1.53667	-3.61375	-2.38814	-2.07709	-0.851474	1.22562	3.79823	27.4005	2.13497e-11	3.53393e-10
ENSG00000108219	17888	10	TSPAN14	HGNC:23303	0.738236	0.596639	-1.10542	1.57125	-1.70206	0.974615	2.67668	6.60846	27.3451	2.18329e-11	3.61027e-10
ENSG00000171819	2238	1	ANGPTL7	HGNC:24078	1.16061	-1.31758	5.18366	-0.13191	6.50125	1.18567	-5.31557	-0.138039	27.3506	2.20404e-11	3.64089e-10
ENSG00000100997	3429	20	ABHD12	HGNC:15868	0.38102	0.807194	0.278868	1.69392	-0.528327	0.886721	1.41505	5.59694	27.301	2.20806e-11	3.64386e-10
ENSG00000171509	5684	4	RXFP1	HGNC:19718	0.846447	1.50161	5.25847	5.81485	3.75686	4.31323	0.556374	-1.71824	27.2984	2.2117e-11	3.64618e-10
ENSG00000225855	3516	1	RUSC1-AS1	HGNC:26680	0.242943	-1.12897	-1.12604	-0.909719	0.0029366	0.219254	0.216317	6.07069	27.2876	2.22712e-11	3.66791e-10
ENSG00000049449	7225	11	RCN1	HGNC:9934	-0.214398	-0.233062	-0.782706	-1.34515	-0.549645	-1.11208	-0.562439	8.74466	27.2838	2.23245e-11	3.67299e-10
ENSG00000198954	3054	10	KIFBP	HGNC:23419	-0.365922	0.564421	0.173604	0.786556	-0.390817	0.222135	0.612952	5.56891	27.2473	2.28532e-11	3.7562e-10
ENSG00000186918	5819	8	ZNF395	HGNC:18737	0.365117	-1.91666	-0.684773	-1.42336	1.23189	0.493303	-0.738587	5.37756	27.2531	2.29482e-11	3.76801e-10
ENSG00000260469	1575	15	INSYN1-AS1	HGNC:51422	-0.0554416	-1.06831	3.85832	-0.275778	4.92663	0.792528	-4.1341	-2.42697	27.2231	2.32091e-11	3.80704e-10
ENSG00000282301	1886	7	CYP3A7-CYP3A51P	HGNC:51504	1.22303	-4.02247	-4.59832	-5.17737	-0.575845	-1.1549	-0.579057	0.350742	27.2438	2.32689e-11	3.81303e-10
ENSG00000139567	5040	12	ACVRL1	HGNC:175	1.29666	-3.75266	-0.167372	-3.6591	3.58529	0.0935571	-3.49173	3.825	27.2639	2.32938e-11	3.81328e-10
ENSG00000026652	8769	6	AGPAT4	HGNC:20885	0.675401	-1.45615	-1.22249	-2.13211	0.233654	-0.675964	-0.909618	4.52592	27.1972	2.37958e-11	3.89156e-10
ENSG00000185338	1225	16	SOCS1	HGNC:19383	0.797429	-0.889812	-2.9603	-1.9979	-2.07049	-1.10809	0.962397	1.77148	27.1677	2.40488e-11	3.92901e-10
ENSG00000158008	4537	1	EXTL1	HGNC:3515	0.795821	3.1393	5.8947	3.95022	2.7554	0.810912	-1.94449	1.61794	27.2071	2.41545e-11	3.94053e-10
ENSG00000155903	5993	3	RASA2	HGNC:9872	0.240681	0.816203	0.648598	1.48893	-0.167605	0.672729	0.840334	4.5375	27.16	2.41675e-11	3.94053e-10
ENSG00000251381	2870	11	LINC00958	HGNC:48671	0.393268	-1.29586	0.0776292	3.70301	1.37349	4.99887	3.62538	-3.12171	27.1358	2.45456e-11	3.99819e-10
ENSG00000251450	1166	5	RASGRF2-AS1	HGNC:40499	0.100039	-0.674639	-7.78067	-0.522273	-7.10603	0.152366	7.2584	-0.219556	27.133	2.45899e-11	4.00142e-10
ENSG00000139719	7542	12	VPS33A	HGNC:18179	-0.564069	-0.30195	-0.71728	-0.296334	-0.415331	0.00561569	0.420946	4.70214	27.1293	2.4648e-11	4.0069e-10
ENSG00000160703	5320	11	NLRX1	HGNC:29890	0.0926829	-0.243979	1.03256	-0.147228	1.27654	0.0967503	-1.17979	3.73969	27.1179	2.48288e-11	4.03227e-10
ENSG00000143196	1786	1	DPT	HGNC:3011	1.55459	-6.20973	1.18671	-8.03454	7.39644	-1.82481	-9.22125	3.43486	27.1618	2.48634e-11	4.03388e-10
ENSG00000184985	6317	4	SORCS2	HGNC:16698	0.979986	0.822336	3.19636	-3.26739	2.37402	-4.08972	-6.46374	3.02404	27.1516	2.50265e-11	4.05632e-10
ENSG00000149716	7872	11	LTO1	HGNC:17589	0.482797	1.38143	-0.202756	2.15456	-1.58419	0.773134	2.35732	7.56719	27.1237	2.52018e-11	4.0807e-10
ENSG00000110092	4830	11	CCND1	HGNC:1582	0.473992	1.67325	0.184045	2.50869	-1.48921	0.835443	2.32465	9.99825	27.0664	2.57962e-11	4.17281e-10
ENSG00000196074	6466	20	SYCP2	HGNC:11490	0.67336	0.302378	0.658979	3.16199	0.356601	2.85962	2.50301	0.844334	27.0525	2.58947e-11	4.18461e-10
ENSG00000170498	709	1	KISS1	HGNC:6341	1.23887	5.73542	6.58942	9.74812	0.854001	4.0127	3.1587	-0.831724	34.5104	2.65943e-11	4.29342e-10
ENSG00000233588	1499	13	CYP51A1P2	HGNC:20251	0.388591	-4.04975	-5.23623	-3.7509	-1.18648	0.298848	1.48533	-1.25723	26.9977	2.68221e-11	4.32592e-10
ENSG00000173208	6238	12	ABCD2	HGNC:66	-0.313062	-2.12764	-3.49048	-4.33886	-1.36284	-2.21122	-0.848381	-1.692	26.9932	2.68996e-11	4.33416e-10
ENSG00000133424	10687	22	LARGE1	HGNC:6511	0.663707	1.65655	4.64864	3.04149	2.99209	1.38494	-1.60715	3.39324	27.0306	2.70452e-11	4.35332e-10
ENSG00000105808	8077	7	RASA4	HGNC:23181	0.327121	0.729276	3.92881	1.31345	3.19954	0.584178	-2.61536	-0.571596	26.9786	2.71552e-11	4.36672e-10
ENSG00000248905	20084	15	FMN1	HGNC:3768	1.1458	1.625	2.11038	4.37678	0.485378	2.75178	2.2664	4.57422	27.0071	2.74559e-11	4.41074e-10
ENSG00000065054	3550	16	SLC9A3R2	HGNC:11076	1.02156	1.06873	-0.0939558	1.90128	-1.16268	0.832555	1.99524	5.09251	26.9668	2.76198e-11	4.43272e-10
ENSG00000162144	10597	11	CYB561A3	HGNC:23014	0.212163	-0.594721	0.682715	-0.542307	1.27744	0.0524147	-1.22502	5.51345	26.9409	2.78209e-11	4.46063e-10
ENSG00000165617	4490	14	DACT1	HGNC:17748	1.11211	0.871099	3.23909	-1.25422	2.368	-2.12532	-4.49332	5.41929	26.9605	2.82899e-11	4.53138e-10
ENSG00000105835	9049	7	NAMPT	HGNC:30092	1.1754	-2.33348	-2.0829	-2.05273	0.250586	0.280756	0.0301699	7.24572	26.9583	2.83299e-11	4.53334e-10
ENSG00000143303	3169	1	RRNAD1	HGNC:24273	-0.277282	-1.00581	-0.308393	-0.960673	0.69742	0.0451397	-0.65228	2.98652	26.9021	2.85265e-11	4.56033e-10
ENSG00000233901	1594	9	LINC01503	HGNC:51184	0.51188	0.39223	2.59939	-2.04086	2.20716	-2.43309	-4.64026	2.13085	26.9096	2.87251e-11	4.58761e-10
ENSG00000244161	3709	3	FLNB-AS1	HGNC:40239	0.36558	0.53849	-1.4628	-0.573191	-2.00129	-1.11168	0.889607	5.73759	26.8745	2.9048e-11	4.63464e-10
ENSG00000201695	118	11	RNA5SP334	HGNC:43234	0.964072	-8.21143	-9.68822	-9.68822	-1.47679	-1.47679	0	-0.380508	35.7207	2.94184e-11	4.6866e-10
ENSG00000238107	1918	1	LINC02806	HGNC:27628	0.20671	-4.05238	-3.38866	-6.55627	0.663714	-2.5039	-3.16761	-1.23357	26.8537	2.94309e-11	4.6866e-10
ENSG00000070214	12172	9	SLC44A1	HGNC:18798	0.386684	-1.30481	-0.412249	-1.58208	0.892559	-0.277268	-1.16983	6.65657	26.8476	2.95461e-11	4.69981e-10
ENSG00000120324	3753	5	PCDHB10	HGNC:8681	0.0248911	-0.2573	2.61622	-0.743361	2.87352	-0.486061	-3.35958	-0.326221	26.8463	2.95714e-11	4.69981e-10
ENSG00000119048	3291	5	UBE2B	HGNC:12473	-0.196753	0.381152	0.734877	0.227901	0.353724	-0.153251	-0.506975	5.18822	26.8442	2.96113e-11	4.70158e-10
ENSG00000186191	2448	20	BPIFB4	HGNC:16179	0.596553	-1.02933	4.4326	-1.64112	5.46193	-0.611791	-6.07372	-3.60909	29.6864	2.96656e-11	4.70564e-10
ENSG00000198242	2824	17	RPL23A	HGNC:10317	-0.0961081	-0.516622	-1.02701	-0.722198	-0.510384	-0.205576	0.304808	8.379	26.8285	2.99126e-11	4.74022e-10
ENSG00000145284	4292	4	SCD5	HGNC:21088	0.568227	0.917062	2.31819	3.03309	1.40113	2.11603	0.7149	2.87305	26.8357	3.00541e-11	4.75803e-10
ENSG00000140368	4468	15	PSTPIP1	HGNC:9580	0.247193	1.38769	4.47407	-0.0656595	3.08638	-1.45335	-4.53973	-2.04105	26.8162	3.01521e-11	4.76893e-10
ENSG00000116017	7210	19	ARID3A	HGNC:3031	0.566542	-0.492014	-2.11209	-1.21269	-1.62008	-0.72068	0.899398	5.39726	26.8177	3.03324e-11	4.79281e-10
ENSG00000187266	3079	19	EPOR	HGNC:3416	0.15855	-1.43911	-1.80166	-0.0940709	-0.362556	1.34504	1.70759	2.76338	26.7676	3.1113e-11	4.9114e-10
ENSG00000102781	8105	13	KATNAL1	HGNC:28361	0.362259	1.20582	0.730655	1.28408	-0.475166	0.0782564	0.553422	5.74449	26.7643	3.11795e-11	4.91716e-10
ENSG00000201487	72	1	SNORD45B	HGNC:10185	0.322695	-3.11848	-1.94069	-2.37778	1.17779	0.7407	-0.437087	-0.121673	26.7561	3.1345e-11	4.9385e-10
ENSG00000118894	3128	16	EEF2KMT	HGNC:32221	-0.0705721	0.17009	-0.817137	0.245024	-0.987227	0.0749334	1.06216	4.51375	26.7373	3.17283e-11	4.99154e-10
ENSG00000146904	4733	7	EPHA1	HGNC:3385	0.595662	1.1492	-0.453697	0.966711	-1.60289	-0.182485	1.42041	6.52888	26.7366	3.17427e-11	4.99154e-10
ENSG00000241163	4878	3	LINC00877	HGNC:27706	-0.195054	-3.54666	-3.33598	-5.1698	0.210676	-1.62314	-1.83381	-1.86159	26.7235	3.20129e-11	5.02919e-10
ENSG00000123095	3948	12	BHLHE41	HGNC:16617	0.743795	3.19776	1.50757	1.0248	-1.69019	-2.17296	-0.482769	3.99332	26.7619	3.21487e-11	5.04567e-10
ENSG00000138696	6312	4	BMPR1B	HGNC:1077	0.273321	1.05853	4.21848	3.06927	3.15995	2.01074	-1.1492	0.892241	26.715	3.23548e-11	5.07316e-10
ENSG00000177350	1541	14	RPL13AP3	HGNC:23539	-0.155182	0.624693	4.05026	-0.332013	3.42556	-0.956706	-4.38227	-3.28113	26.6825	3.28739e-11	5.14961e-10
ENSG00000158483	2972	11	FAM86C1	HGNC:25561	0.14001	0.69203	-0.925656	0.849331	-1.61769	0.157301	1.77499	3.29074	26.6729	3.30793e-11	5.17684e-10
ENSG00000159840	3482	7	ZYX	HGNC:13200	0.306079	0.956121	-0.100313	1.27118	-1.05643	0.315064	1.3715	9.07757	26.6603	3.33517e-11	5.21416e-10
ENSG00000254759	1063	11	NAP1L1P1	HGNC:38004	0.171106	-1.28967	3.76142	0.304381	5.0511	1.59405	-3.45704	-2.12942	26.6589	3.33816e-11	5.21416e-10
ENSG00000083290	9843	17	ULK2	HGNC:13480	0.0944163	0.157109	1.13315	0.0655993	0.976041	-0.0915101	-1.06755	4.11389	26.6534	3.35007e-11	5.22582e-10
ENSG00000183914	17231	17	DNAH2	HGNC:2948	0.562229	-2.80061	-3.9191	-4.61872	-1.11849	-1.8181	-0.699613	-0.497899	26.6525	3.35202e-11	5.22582e-10
ENSG00000259417	6890	15	CTXND1	HGNC:50507	-0.354649	-2.10567	-3.51307	-1.80268	-1.4074	0.302994	1.7104	-1.61318	26.6472	3.36347e-11	5.23868e-10
ENSG00000115648	7514	2	MLPH	HGNC:29643	0.565725	0.475553	-1.12486	2.19092	-1.60042	1.71537	3.31579	4.35021	26.66	3.43354e-11	5.34274e-10
ENSG00000140022	6675	14	STON2	HGNC:30652	1.21813	-3.46671	0.702701	3.59278	4.16941	7.05949	2.89008	-1.5326	26.6137	3.43734e-11	5.34355e-10
ENSG00000160870	3531	7	CYP3A7	HGNC:2640	1.14724	-4.05465	-4.56697	-5.10204	-0.512316	-1.04739	-0.53507	0.613269	26.6164	3.50773e-11	5.44781e-10
ENSG00000137642	19449	11	SORL1	HGNC:11185	0.746069	-0.257839	-4.34126	-3.14991	-4.08342	-2.89207	1.19135	2.50061	26.6207	3.51424e-11	5.45274e-10
ENSG00000168994	2474	6	PXDC1	HGNC:21361	0.292456	0.0258909	1.24644	-0.156832	1.22055	-0.182723	-1.40327	6.09028	26.5593	3.56089e-11	5.51988e-10
ENSG00000135437	2983	12	RDH5	HGNC:9940	0.602671	0.0438118	1.24071	2.09636	1.1969	2.05255	0.855654	2.54928	26.5563	3.56789e-11	5.5255e-10
ENSG00000073921	5833	11	PICALM	HGNC:15514	-0.0879528	1.15355	0.731597	0.603375	-0.421949	-0.550171	-0.128222	8.115	26.5547	3.57145e-11	5.52578e-10
ENSG00000232907	2437	20	DLGAP4-AS1	HGNC:51223	0.223748	0.724744	-0.273438	1.22607	-0.998182	0.501331	1.49951	5.02055	26.5527	3.57606e-11	5.52768e-10
ENSG00000148655	6560	10	LRMDA	HGNC:23405	0.13186	-0.842829	3.25159	1.97111	4.09442	2.81394	-1.28048	-0.571611	26.5506	3.58111e-11	5.53027e-10
ENSG00000166685	5317	17	COG1	HGNC:6545	-0.431171	0.478897	-0.125347	0.651979	-0.604244	0.173082	0.777326	5.92122	26.5478	3.58762e-11	5.53509e-10
ENSG00000213853	8718	16	EMP2	HGNC:3334	0.590985	-0.228984	1.12751	1.72449	1.3565	1.95347	0.596972	5.01746	26.5486	3.6188e-11	5.57793e-10
ENSG00000204344	3954	6	STK19	HGNC:11398	-0.0837505	-0.97638	-0.134517	-1.26082	0.841863	-0.284435	-1.1263	3.63793	26.5311	3.62678e-11	5.58428e-10
ENSG00000249464	7779	4	LINC01091	HGNC:27721	0.558262	-3.44003	-4.48278	-4.02661	-1.04275	-0.586579	0.456173	-1.3299	26.5298	3.62975e-11	5.58428e-10
ENSG00000154262	14151	17	ABCA6	HGNC:36	0.812633	-3.3943	0.240182	-4.01738	3.63448	-0.623088	-4.25757	3.09196	26.5688	3.64224e-11	5.59823e-10
ENSG00000204946	6726	7	ZNF783	HGNC:27222	-0.0172263	-0.982335	-0.0393022	-1.04036	0.943033	-0.0580275	-1.00106	3.90385	26.5207	3.65131e-11	5.6069e-10
ENSG00000241544	1497	3	LINC02029	HGNC:52863	0.275047	-3.16094	-5.60569	-2.60811	-2.44475	0.552827	2.99758	-1.43742	26.4939	3.71531e-11	5.69983e-10
ENSG00000150551	2412	2	LYPD1	HGNC:28431	0.90674	3.86716	1.03009	2.36659	-2.83707	-1.50058	1.33649	4.77268	26.5004	3.80742e-11	5.83566e-10
ENSG00000050405	6317	12	LIMA1	HGNC:24636	0.097551	0.583653	1.4475	0.447229	0.86385	-0.136425	-1.00027	8.11416	26.4436	3.83887e-11	5.87836e-10
ENSG00000175104	4871	11	TRAF6	HGNC:12036	0.0667811	0.720845	-0.0685627	1.00012	-0.789408	0.279277	1.06868	3.97779	26.4158	3.90897e-11	5.9801e-10
ENSG00000205940	2299	4	HSP90AB2P	HGNC:32537	0.417097	0.286424	4.47203	2.19312	4.18561	1.9067	-2.27891	-0.980389	26.4014	3.94596e-11	6.02849e-10
ENSG00000248487	2378	3	ABHD14A	HGNC:24538	-0.162408	-0.982055	-0.657184	-1.22239	0.32487	-0.240334	-0.565204	3.82616	26.4006	3.94797e-11	6.02849e-10
ENSG00000077420	3981	10	APBB1IP	HGNC:17379	0.649246	2.58753	7.05464	5.67344	4.46711	3.08591	-1.3812	3.03191	26.4417	3.95534e-11	6.03411e-10
ENSG00000278677	393	6	H2AC17	HGNC:4735	1.15822	-0.534156	-1.39695	3.49398	-0.862791	4.02813	4.89092	-0.614064	26.3727	4.0205e-11	6.12779e-10
ENSG00000152242	9576	18	C18orf25	HGNC:28172	-0.251203	0.155381	0.196889	0.782137	0.0415084	0.626756	0.585248	4.55255	26.3688	4.03059e-11	6.13745e-10
ENSG00000153904	4572	1	DDAH1	HGNC:2715	0.134261	2.02679	1.36306	2.02401	-0.663731	-0.00278338	0.660947	8.1245	26.369	4.05095e-11	6.16272e-10
ENSG00000161395	3669	17	PGAP3	HGNC:23719	0.00218258	-0.743009	0.215115	-1.31598	0.958123	-0.572971	-1.53109	3.02539	26.3447	4.09451e-11	6.22319e-10
ENSG00000162819	4980	1	BROX	HGNC:26512	0.0856309	0.526922	0.267275	0.84758	-0.259648	0.320657	0.580305	5.71791	26.3306	4.1323e-11	6.2748e-10
ENSG00000171551	2972	2	ECEL1	HGNC:3147	-0.0201679	-0.0644877	5.06003	-1.35889	5.12452	-1.29441	-6.41893	-3.80469	29.0723	4.14473e-11	6.28784e-10
ENSG00000111339	5214	12	ART4	HGNC:726	0.660691	-3.21942	-5.29638	-4.66261	-2.07696	-1.44319	0.633772	-1.29134	26.3207	4.15916e-11	6.30389e-10
ENSG00000181649	955	11	PHLDA2	HGNC:12385	0.795747	1.37875	-1.27033	1.82861	-2.64909	0.449852	3.09894	5.53478	26.284	4.38279e-11	6.63668e-10
ENSG00000120328	3875	5	PCDHB12	HGNC:8683	0.0739822	-0.584127	3.22328	-1.3345	3.80741	-0.750377	-4.55778	-2.09116	26.2325	4.40575e-11	6.66527e-10
ENSG00000169504	4495	1	CLIC4	HGNC:13518	0.138942	0.556154	1.37756	0.51263	0.821404	-0.0435241	-0.864928	9.57713	26.212	4.46515e-11	6.7489e-10
ENSG00000243746	1390	7	EEF1A1P10	HGNC:3205	-0.0691472	0.443596	4.17715	0.164014	3.73355	-0.279582	-4.01314	-2.15829	26.2102	4.4705e-11	6.75074e-10
ENSG00000169241	2340	1	SLC50A1	HGNC:30657	-0.138776	-0.853547	-0.859585	-1.04355	-0.00603844	-0.189999	-0.18396	4.57762	26.1946	4.51636e-11	6.81371e-10
ENSG00000135903	4633	2	PAX3	HGNC:8617	1.10634	-0.611598	6.56128	7.24407	7.17288	7.85567	0.682788	-1.17023	26.2161	4.54215e-11	6.8463e-10
ENSG00000178342	2162	18	KCNG2	HGNC:6249	0.886173	-3.50299	-3.94106	-2.8507	-0.438072	0.652294	1.09037	-0.84295	26.1738	4.57798e-11	6.89395e-10
ENSG00000033867	9616	3	SLC4A7	HGNC:11033	0.526212	0.790525	0.811027	1.60182	0.0205022	0.811299	0.790797	6.18182	26.1499	4.65041e-11	6.99657e-10
ENSG00000182175	13141	15	RGMA	HGNC:30308	0.220055	-1.286	2.99246	-1.07198	4.27846	0.214015	-4.06444	-0.077258	26.1164	4.75356e-11	7.14519e-10
ENSG00000247498	3416	12	GPRC5D-AS1	HGNC:53599	-0.380864	-0.571792	-2.80888	-0.696594	-2.23709	-0.124802	2.11228	1.24623	26.0825	4.8602e-11	7.29879e-10
ENSG00000104375	11906	8	STK3	HGNC:11406	-0.145212	0.247602	0.645144	1.07967	0.397542	0.832063	0.434521	3.94912	26.0649	4.91684e-11	7.37706e-10
ENSG00000163751	1848	3	CPA3	HGNC:2298	1.12742	0.275055	1.06157	5.40304	0.786518	5.12799	4.34147	-0.368259	26.075	4.95727e-11	7.42442e-10
ENSG00000117597	10376	1	UTP25	HGNC:28440	0.090424	0.690726	0.794401	1.21681	0.103675	0.526087	0.422411	5.10251	26.051	4.96175e-11	7.42442e-10
ENSG00000110427	12318	11	KIAA1549L	HGNC:24836	0.891071	3.42579	2.65158	2.3371	-0.774212	-1.08869	-0.314478	5.95989	26.0939	4.96202e-11	7.42442e-10
ENSG00000005206	7130	19	SPPL2B	HGNC:30627	-0.108064	-0.681256	-0.118654	-0.946025	0.562602	-0.264769	-0.827371	5.09602	26.0404	4.99645e-11	7.46909e-10
ENSG00000151892	9678	10	GFRA1	HGNC:4243	1.41786	4.94827	7.18311	4.75201	2.23484	-0.196264	-2.4311	4.24399	26.0811	5.00355e-11	7.47288e-10
ENSG00000114861	13628	3	FOXP1	HGNC:3823	0.454673	2.25253	1.55506	2.1508	-0.697465	-0.101723	0.595742	6.64132	26.0644	5.03332e-11	7.51048e-10
ENSG00000119946	6413	10	CNNM1	HGNC:102	0.992298	2.28867	0.694479	4.9555	-1.59419	2.66683	4.26102	0.232776	26.0388	5.0465e-11	7.51804e-10
ENSG00000248810	3750	4	LINC02432	HGNC:53363	0.376751	-2.21583	-3.25119	-4.03492	-1.03537	-1.8191	-0.78373	0.0349163	26.0249	5.04758e-11	7.51804e-10
ENSG00000168092	7104	11	PAFAH1B2	HGNC:8575	-0.481754	0.520802	0.0754411	0.612785	-0.445361	0.0919836	0.537344	6.87402	26.0199	5.06402e-11	7.53333e-10
ENSG00000065361	8658	12	ERBB3	HGNC:3431	0.678308	1.54295	4.63829	1.94398	3.09534	0.401022	-2.69432	0.168123	26.0226	5.06705e-11	7.53333e-10
ENSG00000118257	13896	2	NRP2	HGNC:8005	0.608107	1.14321	-0.692438	-2.23961	-1.83564	-3.38281	-1.54717	8.38009	26.0446	5.09806e-11	7.57255e-10
ENSG00000162545	2615	1	CAMK2N1	HGNC:24190	0.82295	1.17974	-1.07274	1.61845	-2.25248	0.438712	2.69119	5.28463	26.0477	5.11421e-11	7.58964e-10
ENSG00000144283	9525	2	PKP4	HGNC:9026	0.0316347	1.00782	1.1785	1.43078	0.170679	0.422957	0.252278	5.92891	26.0014	5.12589e-11	7.60008e-10
ENSG00000137413	9286	6	TAF8	HGNC:17300	-0.282195	-0.757959	-0.862375	-0.542382	-0.104415	0.215577	0.319992	3.73585	25.9981	5.13693e-11	7.60656e-10
ENSG00000144218	12737	2	AFF3	HGNC:6473	1.01781	3.61174	5.23157	5.70715	1.61983	2.09541	0.475581	2.43635	26.0402	5.13956e-11	7.60656e-10
ENSG00000158089	4567	2	GALNT14	HGNC:22946	0.698952	1.51155	-2.80765	4.50636	-4.3192	2.99481	7.31401	0.781342	26.0363	5.15242e-11	7.61869e-10
ENSG00000168477	15623	6	TNXB	HGNC:11976	1.77666	-1.93653	3.73772	-2.81146	5.67425	-0.874931	-6.54918	4.78674	26.0338	5.16117e-11	7.62473e-10
ENSG00000167653	1763	8	PSCA	HGNC:9500	0.234603	-0.776708	-1.23084	2.36896	-0.45413	3.14567	3.5998	0.719076	25.9811	5.19493e-11	7.66769e-10
ENSG00000025800	7480	1	KPNA6	HGNC:6399	-0.114614	0.485843	-0.0649713	0.922647	-0.550814	0.436804	0.987618	6.88507	25.9724	5.22473e-11	7.70471e-10
ENSG00000122691	2033	7	TWIST1	HGNC:12428	0.301795	-1.66326	-0.39688	-1.57903	1.26638	0.0842273	-1.18215	4.7791	25.9713	5.25368e-11	7.74042e-10
ENSG00000149328	7280	11	GLB1L2	HGNC:25129	0.040217	-2.28575	-4.18561	-2.87258	-1.89986	-0.586829	1.31303	-0.979887	25.9569	5.27821e-11	7.76956e-10
ENSG00000111678	1806	12	C12orf57	HGNC:29521	0.46349	-0.756758	0.214516	-1.69724	0.971274	-0.940483	-1.91176	5.26398	25.9452	5.31877e-11	7.82222e-10
ENSG00000177426	8222	18	TGIF1	HGNC:11776	0.0192328	-0.959821	-0.134234	-1.16705	0.825588	-0.207227	-1.03281	5.22802	25.9427	5.32768e-11	7.82829e-10
ENSG00000169926	9409	15	KLF13	HGNC:13672	0.0285737	-1.02259	-0.00438389	-0.97629	1.01821	0.0463023	-0.971906	6.17919	25.9347	5.3558e-11	7.86254e-10
ENSG00000137962	15524	1	ARHGAP29	HGNC:30207	0.62229	1.58758	2.15482	2.79362	0.567241	1.20603	0.638792	6.43716	25.9714	5.37645e-11	7.88578e-10
ENSG00000119929	1806	10	CUTC	HGNC:24271	0.337937	-1.2058	-0.823358	-1.62738	0.382439	-0.42158	-0.80402	3.75635	25.925	5.38986e-11	7.89708e-10
ENSG00000109452	14153	4	INPP4B	HGNC:6075	0.730116	1.2221	0.834022	2.59587	-0.388082	1.37377	1.76185	4.33758	25.9592	5.39381e-11	7.89708e-10
ENSG00000229644	2514	10	NAMPTP1	HGNC:17633	1.12943	-2.82867	-2.73368	-2.40383	0.094986	0.424839	0.329853	2.96846	25.9503	5.43689e-11	7.95304e-10
ENSG00000182218	7836	14	HHIPL1	HGNC:19710	0.571938	1.08388	2.70617	1.44281	1.62229	0.358935	-1.26336	2.79192	25.8993	5.48195e-11	8.01179e-10
ENSG00000117262	5557	1	GPR89A	HGNC:31984	-0.197527	-0.811675	-1.46415	-0.721804	-0.652471	0.0898711	0.742342	2.27689	25.8979	5.48704e-11	8.01206e-10
ENSG00000172179	1364	6	PRL	HGNC:9445	0.490076	-5.45218	-4.31026	-7.34294	1.14193	-1.89076	-3.03269	-1.41094	25.8958	5.52138e-11	8.05501e-10
ENSG00000104177	14067	15	MYEF2	HGNC:17940	0.368565	2.62093	1.32782	2.79136	-1.29311	0.170432	1.46355	3.40655	25.9128	5.55041e-11	8.09014e-10
ENSG00000162631	9138	1	NTNG1	HGNC:23319	0.793261	4.03515	8.09886	8.10474	4.06371	4.06959	0.0058871	1.54057	25.8903	5.67032e-11	8.25756e-10
ENSG00000214548	15769	14	MEG3	HGNC:14575	0.45508	-1.02395	-1.71174	-1.93646	-0.687795	-0.912512	-0.224717	9.41202	25.8392	5.70319e-11	8.29804e-10
ENSG00000171135	1799	3	JAGN1	HGNC:26926	-0.3288	-0.735185	-0.810684	-0.735924	-0.0754987	-0.000738662	0.0747601	4.57723	25.811	5.81045e-11	8.44658e-10
ENSG00000075240	4885	22	GRAMD4	HGNC:29113	0.106015	-0.763069	0.571065	-0.978038	1.33413	-0.214969	-1.5491	3.04514	25.8079	5.82209e-11	8.45599e-10
ENSG00000162129	4264	11	CLPB	HGNC:30664	-0.161393	-0.163472	-0.896899	0.254981	-0.733427	0.418453	1.15188	3.92194	25.8036	5.83855e-11	8.47238e-10
ENSG00000203667	4864	1	COX20	HGNC:26970	-0.153952	0.537815	-0.244953	0.597105	-0.782768	0.0592902	0.842058	5.80745	25.8011	5.84824e-11	8.47891e-10
ENSG00000100767	7699	14	PAPLN	HGNC:19262	0.587171	-1.73559	-2.74983	-1.68426	-1.01423	0.0513307	1.06556	3.09824	25.8103	5.85492e-11	8.48108e-10
ENSG00000176783	5911	5	RUFY1	HGNC:19760	-0.40852	0.415557	0.673267	0.432383	0.25771	0.016826	-0.240884	4.85786	25.791	5.88724e-11	8.52035e-10
ENSG00000196526	10036	4	AFAP1	HGNC:24017	-0.00823291	1.20185	1.17812	0.509523	-0.0237298	-0.692324	-0.668594	7.47692	25.781	5.92627e-11	8.56924e-10
ENSG00000166292	2906	17	TMEM100	HGNC:25607	1.60957	-6.12794	-2.67133	-2.11131	3.45661	4.01662	0.560015	0.97191	25.8024	5.96755e-11	8.62132e-10
ENSG00000164692	11156	7	COL1A2	HGNC:2198	0.000544577	-0.0196326	1.82068	-1.95582	1.84031	-1.93619	-3.7765	13.462	25.7658	5.98634e-11	8.64083e-10
ENSG00000143452	2405	1	HORMAD1	HGNC:25245	1.31605	-6.09648	-5.72231	-5.76288	0.374173	0.333597	-0.0405755	-0.694501	25.7853	6.0081e-11	8.66459e-10
ENSG00000159217	9109	17	IGF2BP1	HGNC:28866	0.999545	-0.0195558	-3.50022	-1.44348	-3.48066	-1.42393	2.05674	6.52165	25.7966	6.03079e-11	8.68965e-10
ENSG00000231312	6741	2	MAP4K3-DT	HGNC:54056	-0.120461	-1.17399	-0.696727	-1.402	0.477266	-0.228002	-0.705268	2.28606	25.7408	6.08568e-11	8.76103e-10
ENSG00000117868	7098	7	ESYT2	HGNC:22211	-0.0456573	-0.349197	0.564109	-0.506003	0.913305	-0.156806	-1.07011	6.96076	25.7325	6.11915e-11	8.80146e-10
ENSG00000131386	5679	3	GALNT15	HGNC:21531	0.899938	-3.42145	-0.611252	-2.68524	2.8102	0.736206	-2.07399	3.14454	25.7619	6.17023e-11	8.8601e-10
ENSG00000159640	8365	17	ACE	HGNC:2707	0.781217	-1.41896	2.00632	-1.56036	3.42529	-0.141401	-3.56669	2.46364	25.7507	6.17076e-11	8.8601e-10
ENSG00000174080	2896	11	CTSF	HGNC:2531	0.773952	-0.311833	1.77359	-0.720893	2.08543	-0.40906	-2.49449	3.99474	25.715	6.29717e-11	9.03367e-10
ENSG00000233297	1199	7	RASA4DP	HGNC:44226	0.220879	0.779606	3.96664	1.59425	3.18703	0.814648	-2.37238	-1.92217	25.6769	6.34808e-11	9.09874e-10
ENSG00000159445	4390	1	THEM4	HGNC:17947	-0.307506	-0.458017	-0.99453	-0.557296	-0.536513	-0.0992789	0.437234	4.08535	25.6473	6.47391e-11	9.26515e-10
ENSG00000121068	6029	17	TBX2	HGNC:11597	0.786553	-0.261359	-2.27003	1.03614	-2.00868	1.2975	3.30617	6.23678	25.6887	6.47552e-11	9.26515e-10
ENSG00000138119	8473	10	MYOF	HGNC:3656	-0.229664	0.981664	1.21264	1.26713	0.230975	0.28547	0.0544955	8.75678	25.6449	6.48404e-11	9.26602e-10
ENSG00000204252	4012	6	HLA-DOA	HGNC:4936	1.29655	-1.41929	-0.588786	4.53141	0.830505	5.9507	5.1202	-3.41983	25.6436	6.48979e-11	9.26602e-10
ENSG00000131504	7082	5	DIAPH1	HGNC:2876	0.00571032	0.885915	0.399139	1.27455	-0.486776	0.388639	0.875415	6.94421	25.6428	6.49313e-11	9.26602e-10
ENSG00000223460	1008	13	GAPDHP69	HGNC:4147	-0.0671031	0.712926	5.0802	0.569529	4.36727	-0.143397	-4.51067	-3.76031	25.6411	6.50033e-11	9.26822e-10
ENSG00000080546	5121	6	SESN1	HGNC:21595	0.00599585	-0.588569	-0.370388	-1.64913	0.218181	-1.06056	-1.27874	3.97392	25.6269	6.5617e-11	9.34756e-10
ENSG00000186340	6397	6	THBS2	HGNC:11786	0.62968	1.28701	3.05365	-1.01743	1.76663	-2.30444	-4.07107	9.84302	25.6614	6.59334e-11	9.38326e-10
ENSG00000104953	3652	19	TLE6	HGNC:30788	0.299339	-3.7215	-2.2459	-3.2591	1.4756	0.462398	-1.01321	-1.02625	25.6185	6.59823e-11	9.38326e-10
ENSG00000237499	4088	6	WAKMAR2	HGNC:53754	0.39815	-2.00502	-2.19593	-3.19188	-0.190914	-1.18686	-0.995948	1.07922	25.6097	6.6368e-11	9.42318e-10
ENSG00000231749	2990	17	ABCA9-AS1	HGNC:39983	0.649036	-0.309302	2.88545	-3.12979	3.19475	-2.82049	-6.01524	0.376112	25.617	6.63783e-11	9.42318e-10
ENSG00000136854	6650	9	STXBP1	HGNC:11444	0.0642626	1.00633	0.479203	1.36162	-0.527123	0.355298	0.88242	5.84907	25.6058	6.65421e-11	9.43824e-10
ENSG00000135299	8329	6	ANKRD6	HGNC:17280	0.766717	-0.611481	1.89743	-0.708487	2.50891	-0.0970053	-2.60592	2.82109	25.6045	6.69134e-11	9.48269e-10
ENSG00000168175	6988	14	MAPK1IP1L	HGNC:19840	0.205807	0.715391	-0.496487	0.965662	-1.21188	0.250271	1.46215	7.15276	25.5681	6.82234e-11	9.65996e-10
ENSG00000021826	10444	2	CPS1	HGNC:2323	0.421379	0.0365497	1.96494	1.20676	1.92839	1.17021	-0.758177	3.26833	25.5562	6.87669e-11	9.72849e-10
ENSG00000237190	1757	5	CDKN2AIPNL	HGNC:30545	-0.124366	-0.502093	-1.03475	-0.306026	-0.532654	0.196067	0.728721	3.91268	25.5437	6.9335e-11	9.80038e-10
ENSG00000110104	2044	11	CCDC86	HGNC:28359	0.473367	0.573216	-1.32042	0.852456	-1.89363	0.27924	2.17287	5.79025	25.5491	6.94309e-11	9.80547e-10
ENSG00000197153	775	6	H3C12	HGNC:4774	1.08952	-0.459449	-1.57186	3.30617	-1.11241	3.76562	4.87803	-0.394016	25.5398	6.95169e-11	9.80914e-10
ENSG00000067798	11153	12	NAV3	HGNC:15998	0.616776	2.01415	1.25084	2.17539	-0.763314	0.161238	0.924551	6.36749	25.5645	6.98641e-11	9.84963e-10
ENSG00000139329	3008	12	LUM	HGNC:6724	0.683696	-1.82084	-0.108526	-5.34602	1.71231	-3.52518	-5.23749	9.49368	25.5665	7.02001e-11	9.88847e-10
ENSG00000218336	11984	4	TENM3	HGNC:29944	1.07448	2.29873	3.65883	1.53079	1.3601	-0.767945	-2.12804	6.38705	25.5514	7.09017e-11	9.97871e-10
ENSG00000246985	3816	12	SOCS2-AS1	HGNC:27054	0.275174	-1.13601	-0.313649	2.01224	0.822366	3.14825	2.32588	1.00884	25.4738	7.26289e-11	1.0213e-09
ENSG00000167889	6386	17	MGAT5B	HGNC:24140	0.364781	1.7141	-2.95082	1.28569	-4.66492	-0.42841	4.23651	1.23723	25.4652	7.30479e-11	1.02631e-09
ENSG00000274997	387	6	H2AC12	HGNC:13671	1.38879	-0.40541	-1.4264	4.28711	-1.02099	4.69252	5.71352	-2.63516	25.454	7.3592e-11	1.03307e-09
ENSG00000100625	6658	14	SIX4	HGNC:10890	0.301956	1.01997	1.59338	1.57405	0.573407	0.554076	-0.0193311	3.71381	25.4484	7.38635e-11	1.03599e-09
ENSG00000181007	7506	19	ZFP82	HGNC:28682	-0.487992	0.447947	0.992122	1.01961	0.544175	0.571666	0.0274914	2.45262	25.4416	7.41979e-11	1.03979e-09
ENSG00000124702	2019	6	KLHDC3	HGNC:20704	-0.00483436	-0.465464	0.398448	-0.657097	0.863912	-0.191633	-1.05555	5.64271	25.4336	7.45944e-11	1.04445e-09
ENSG00000163430	8727	3	FSTL1	HGNC:3972	-0.0471781	0.539932	1.81046	-0.325765	1.27053	-0.865696	-2.13622	10.7514	25.4178	7.53843e-11	1.05461e-09
ENSG00000143512	3289	1	HHIPL2	HGNC:25842	0.640287	-0.0794478	4.02835	-0.513876	4.1078	-0.434428	-4.54223	-0.929649	25.3973	7.64163e-11	1.06813e-09
ENSG00000244038	2721	1	DDOST	HGNC:2728	-0.386149	-0.341077	-0.181657	-0.864914	0.15942	-0.523837	-0.683257	8.08717	25.3923	7.66745e-11	1.07019e-09
ENSG00000163683	6721	4	SMIM14	HGNC:27321	0.336149	-0.395372	0.901436	-0.809441	1.29681	-0.414069	-1.71088	5.92377	25.3919	7.66943e-11	1.07019e-09
ENSG00000151962	4027	4	RBM46	HGNC:28401	-0.0495971	-4.32718	-3.76802	-3.74357	0.559166	0.583608	0.0244428	-2.10793	25.3807	7.72675e-11	1.07727e-09
ENSG00000078369	6417	1	GNB1	HGNC:4396	-0.622828	0.663102	0.479861	0.478625	-0.183241	-0.184476	-0.0012358	8.68549	25.3773	7.74444e-11	1.07881e-09
ENSG00000160049	6622	1	DFFA	HGNC:2772	-0.261459	0.353947	-0.304463	0.563183	-0.65841	0.209235	0.867646	5.81413	25.3686	7.78904e-11	1.0841e-09
ENSG00000054793	8317	20	ATP9A	HGNC:13540	0.336139	1.05394	2.47252	1.81165	1.41858	0.757702	-0.660874	5.17564	25.406	7.80756e-11	1.08576e-09
ENSG00000145882	6069	5	PCYOX1L	HGNC:28477	-0.0603044	-0.0367936	-0.896239	-0.963947	-0.859445	-0.927153	-0.0677078	3.9208	25.3544	7.86291e-11	1.09252e-09
ENSG00000115839	6629	2	RAB3GAP1	HGNC:17063	-0.313384	0.624162	0.792227	0.296822	0.168064	-0.32734	-0.495405	6.40579	25.347	7.90223e-11	1.09706e-09
ENSG00000261150	16002	8	EPPK1	HGNC:15577	0.52617	4.41863	1.72798	1.40786	-2.69065	-3.01077	-0.320121	-0.352714	25.3418	7.92925e-11	1.09987e-09
ENSG00000175048	11121	6	ZDHHC14	HGNC:20341	0.252392	1.45825	1.96135	1.49415	0.503103	0.0359069	-0.467196	2.23516	25.3285	8.00023e-11	1.10878e-09
ENSG00000171223	1820	19	JUNB	HGNC:6205	0.749934	-1.16044	0.680367	-1.77654	1.8408	-0.616107	-2.45691	6.41159	25.3137	8.24815e-11	1.14217e-09
ENSG00000177383	1636	3	MAGEF1	HGNC:29639	-0.228119	-0.192798	0.102508	-0.802307	0.295306	-0.609509	-0.904816	4.61567	25.2801	8.26209e-11	1.14313e-09
ENSG00000137073	10622	9	UBAP2	HGNC:14185	0.416615	0.709245	-0.812865	0.931653	-1.52211	0.222408	1.74452	6.02135	25.2691	8.32298e-11	1.15058e-09
ENSG00000066248	4678	2	NGEF	HGNC:7807	0.878745	0.256044	5.19167	1.01896	4.93563	0.762914	-4.17271	1.28165	25.2966	8.3964e-11	1.15937e-09
ENSG00000130038	12466	12	CRACR2A	HGNC:28657	0.111089	-0.997353	1.20598	2.06646	2.20334	3.06381	0.860476	2.42023	25.2557	8.40074e-11	1.15937e-09
ENSG00000100364	10019	22	KIAA0930	HGNC:1314	0.242945	-0.144036	0.875086	-0.266261	1.01912	-0.122225	-1.14135	5.70602	25.2476	8.44336e-11	1.16427e-09
ENSG00000163577	5593	3	EIF5A2	HGNC:3301	0.176609	1.06366	0.99376	1.5643	-0.0699001	0.500638	0.570538	4.372	25.2426	8.47134e-11	1.16715e-09
ENSG00000198929	7771	1	NOS1AP	HGNC:16859	0.543177	-1.98607	-4.07454	-1.90984	-2.08847	0.0762321	2.1647	0.184964	25.2271	8.5599e-11	1.17804e-09
ENSG00000054219	8798	2	LY75	HGNC:6729	0.79498	-2.89012	3.01845	0.13208	5.90857	3.0222	-2.88637	0.148261	25.2363	8.57147e-11	1.17804e-09
ENSG00000007255	933	19	TRAPPC6A	HGNC:23069	-0.0550431	-1.92746	-0.0778579	-2.2251	1.8496	-0.297639	-2.14724	0.950678	25.2249	8.57201e-11	1.17804e-09
ENSG00000103342	8018	16	GSPT1	HGNC:4621	-0.0753646	0.724298	-0.0503468	0.843967	-0.774645	0.119669	0.894314	7.69866	25.213	8.64052e-11	1.18646e-09
ENSG00000183250	2656	21	LINC01547	HGNC:15707	-0.198846	0.380683	1.75451	0.0565438	1.37383	-0.324139	-1.69797	1.33723	25.202	8.7045e-11	1.19377e-09
ENSG00000152207	5372	13	CYSLTR2	HGNC:18274	1.48777	-4.52076	-9.54496	-11.9725	-5.0242	-7.4517	-2.4275	1.94476	27.8047	8.7084e-11	1.19377e-09
ENSG00000156675	9602	8	RAB11FIP1	HGNC:30265	0.514638	-0.72869	-2.44222	-0.650611	-1.71353	0.0780794	1.79161	4.0063	25.2044	8.71852e-11	1.19416e-09
ENSG00000135486	5093	12	HNRNPA1	HGNC:5031	-0.143786	-0.660102	-1.34452	-0.835013	-0.684417	-0.174911	0.509506	9.25126	25.1812	8.82643e-11	1.20793e-09
ENSG00000207241	84	1	SNORD45A	HGNC:10184	0.250078	-2.29618	-1.99869	-2.31231	0.29749	-0.0161273	-0.313618	-0.112701	25.1686	8.90057e-11	1.21706e-09
ENSG00000135506	5169	12	OS9	HGNC:16994	-0.0344187	-0.575632	0.206897	-0.818275	0.782529	-0.242643	-1.02517	7.57918	25.1395	9.07569e-11	1.23997e-09
ENSG00000148672	3519	10	GLUD1	HGNC:4335	-0.184013	-0.685292	-0.830209	-0.765736	-0.144917	-0.0804438	0.0644735	7.10585	25.1224	9.18027e-11	1.25321e-09
ENSG00000139433	2696	12	GLTP	HGNC:24867	0.137715	1.13886	0.340722	1.30745	-0.798139	0.168594	0.966732	5.95241	25.1197	9.19665e-11	1.2544e-09
ENSG00000164924	8555	8	YWHAZ	HGNC:12855	-0.197026	0.486271	-0.6677	0.572725	-1.15397	0.0864538	1.24043	9.47809	25.1011	9.31223e-11	1.2691e-09
ENSG00000188811	6409	13	NHLRC3	HGNC:33751	0.085894	-0.994847	-0.296372	-1.14589	0.698475	-0.151047	-0.849522	4.02669	25.0595	9.57502e-11	1.30383e-09
ENSG00000197561	1028	19	ELANE	HGNC:3309	0.278756	-4.1478	-1.67579	-6.25128	2.47202	-2.10348	-4.57549	-1.55972	25.0334	9.74404e-11	1.32574e-09
ENSG00000168874	6076	2	ATOH8	HGNC:24126	0.797372	2.03913	3.61893	2.11703	1.57979	0.0779024	-1.50189	3.82378	25.0673	9.78406e-11	1.33008e-09
ENSG00000182463	12581	20	TSHZ2	HGNC:13010	1.12219	-2.54203	3.29598	-4.26393	5.83801	-1.72191	-7.55991	1.95265	25.0426	9.9467e-11	1.35107e-09
ENSG00000135823	6477	1	STX6	HGNC:11441	-0.278972	0.274509	0.799205	0.43201	0.524696	0.157501	-0.367195	5.05199	24.9735	1.01432e-10	1.37662e-09
ENSG00000138347	7060	10	MYPN	HGNC:23246	1.25382	1.91108	2.91346	4.92078	1.00238	3.00969	2.00731	4.19225	25.0111	1.01585e-10	1.37754e-09
ENSG00000110786	5497	11	PTPN5	HGNC:9657	1.68152	-7.13094	-7.0598	-9.76689	0.0711389	-2.63595	-2.70709	-0.159576	27.5241	1.02005e-10	1.3821e-09
ENSG00000113108	4784	5	APBB3	HGNC:20708	0.24181	-1.15111	-0.559041	-1.3659	0.592065	-0.214792	-0.806857	3.53244	24.9629	1.02159e-10	1.38303e-09
ENSG00000168924	8184	4	LETM1	HGNC:6556	-0.157037	0.245035	-0.29691	0.65858	-0.541945	0.413545	0.95549	5.58423	24.9598	1.02373e-10	1.38479e-09
ENSG00000274752	409	7	TRBV12-3	HGNC:12185	0.696603	-2.46556	-4.45383	2.88577	-1.98827	5.35133	7.3396	-0.782346	24.9531	1.03348e-10	1.39682e-09
ENSG00000173295	4870	8	FAM86B3P	HGNC:44371	-0.0571229	-0.491482	-2.08177	-0.36527	-1.59028	0.126212	1.7165	2.222	24.9245	1.0483e-10	1.41568e-09
ENSG00000158747	3465	1	NBL1	HGNC:7650	0.719353	0.0310192	2.29018	0.983914	2.25916	0.952895	-1.30627	6.09415	24.961	1.05051e-10	1.4175e-09
ENSG00000139971	7565	14	ARMH4	HGNC:19846	0.327659	1.39866	2.21625	0.960438	0.81759	-0.438221	-1.25581	2.92032	24.9089	1.05934e-10	1.42823e-09
ENSG00000180953	1614	15	ST20	HGNC:33520	-0.112764	-0.835731	-1.20927	-1.52353	-0.373539	-0.687795	-0.314256	2.47981	24.9077	1.06021e-10	1.42823e-09
ENSG00000170113	8700	15	NIPA1	HGNC:17043	0.451699	1.55319	0.599645	0.78806	-0.953544	-0.765129	0.188415	4.69333	24.8949	1.06934e-10	1.4387e-09
ENSG00000105383	5975	19	CD33	HGNC:1659	0.171005	0.203216	5.92365	6.37388	5.72044	6.17067	0.45023	-3.01714	24.8944	1.06975e-10	1.4387e-09
ENSG00000130725	1831	19	UBE2M	HGNC:12491	-0.049283	0.429813	-0.555823	0.525419	-0.985636	0.0956055	1.08124	5.91884	24.8855	1.07611e-10	1.44608e-09
ENSG00000099622	6368	19	CIRBP	HGNC:1982	0.10174	-0.539261	0.25886	-0.761141	0.798121	-0.221881	-1.02	6.56154	24.8797	1.08035e-10	1.45058e-09
ENSG00000135272	5966	7	MDFIC	HGNC:28870	0.253853	0.21723	1.25696	0.454345	1.03973	0.237115	-0.802613	6.02106	24.8766	1.08257e-10	1.45208e-09
ENSG00000152503	6113	5	TRIM36	HGNC:16280	0.223731	1.51857	-2.4047	0.0424846	-3.92327	-1.47609	2.44718	-0.339669	24.8757	1.08324e-10	1.45208e-09
ENSG00000164603	4138	7	BMT2	HGNC:26475	0.442998	-0.215505	1.63146	0.0838194	1.84696	0.299324	-1.54764	4.42657	24.8765	1.08786e-10	1.45708e-09
ENSG00000100650	5357	14	SRSF5	HGNC:10787	-0.228547	-0.779886	-0.24559	-0.671846	0.534296	0.10804	-0.426256	6.93912	24.8677	1.08912e-10	1.45756e-09
ENSG00000165914	21268	14	TTC7B	HGNC:19858	-0.344494	0.872821	0.60609	0.825248	-0.266731	-0.0475731	0.219158	4.23875	24.8641	1.09172e-10	1.45907e-09
ENSG00000224397	2451	20	SMIM25	HGNC:50328	-0.0651319	-2.45943	2.32455	3.21044	4.78397	5.66987	0.885894	-2.96298	24.8637	1.09203e-10	1.45907e-09
ENSG00000254960	494	11	KIRREL3-AS2	HGNC:42656	0.0706166	3.13475	3.14294	6.34158	0.0081832	3.20683	3.19864	-3.06158	24.8586	1.09581e-10	1.46293e-09
ENSG00000113645	10076	5	WWC1	HGNC:29435	0.779591	2.07051	2.33416	3.94177	0.263658	1.87126	1.6076	2.0326	24.8667	1.09913e-10	1.46617e-09
ENSG00000162407	5286	1	PLPP3	HGNC:9229	0.887326	-1.99678	1.85464	-0.282293	3.85142	1.71449	-2.13694	7.00943	24.8909	1.10109e-10	1.46758e-09
ENSG00000093134	3846	6	VNN3	HGNC:16431	1.59766	-8.75252	-6.11383	-9.65705	2.63868	-0.904536	-3.54322	-0.408699	27.3824	1.10531e-10	1.47201e-09
ENSG00000104722	4381	8	NEFM	HGNC:7734	1.9313	1.74788	-2.31657	4.55361	-4.06444	2.80573	6.87017	5.4558	24.8749	1.11301e-10	1.48106e-09
ENSG00000129657	10850	17	SEC14L1	HGNC:10698	-0.290184	0.700558	0.446907	0.923174	-0.253651	0.222616	0.476267	6.22476	24.8317	1.11585e-10	1.48362e-09
ENSG00000170667	4840	7	RASA4B	HGNC:35202	0.392584	0.956389	4.0895	0.903766	3.13311	-0.0526231	-3.18573	-0.766207	24.8298	1.11722e-10	1.48424e-09
ENSG00000096696	10093	6	DSP	HGNC:3052	1.0684	4.84598	6.91612	6.41176	2.07014	1.56578	-0.504358	6.75798	24.8635	1.12153e-10	1.48876e-09
ENSG00000068697	1946	2	LAPTM4A	HGNC:6924	-0.17258	0.00880089	0.732344	-0.51647	0.723543	-0.525271	-1.24881	7.91643	24.8099	1.13234e-10	1.50073e-09
ENSG00000133193	3162	17	FAM104A	HGNC:25918	-0.62387	0.207771	-0.229881	0.317412	-0.437652	0.10964	0.547293	5.54192	24.8098	1.13239e-10	1.50073e-09
ENSG00000168334	6467	3	XIRP1	HGNC:14301	0.243667	0.437707	3.62531	4.81112	3.1876	4.37341	1.18581	-2.09766	24.7837	1.15246e-10	1.52609e-09
ENSG00000157240	6963	7	FZD1	HGNC:4038	0.654843	-1.01535	1.30095	-0.332091	2.3163	0.68326	-1.63304	5.47162	24.8087	1.15616e-10	1.52938e-09
ENSG00000124212	5579	20	PTGIS	HGNC:9603	1.41821	-0.872669	4.63814	-1.79449	5.51081	-0.921824	-6.43263	5.85889	24.8174	1.15681e-10	1.52938e-09
ENSG00000155093	4833	7	PTPRN2	HGNC:9677	0.726071	-0.836657	1.52295	4.39156	2.35961	5.22822	2.86861	-0.592072	24.7717	1.16663e-10	1.54111e-09
ENSG00000113273	7189	5	ARSB	HGNC:714	0.237553	0.572772	1.49124	0.8258	0.918463	0.253028	-0.665435	5.79731	24.7416	1.18567e-10	1.565e-09
ENSG00000153993	8062	7	SEMA3D	HGNC:10726	0.903516	5.21736	2.77346	1.95972	-2.4439	-3.25764	-0.813749	2.91759	24.7789	1.1872e-10	1.56577e-09
ENSG00000225973	982	15	PIGBOS1	HGNC:50696	-0.299158	-1.13417	-0.336579	-0.97437	0.797593	0.159802	-0.637791	2.06308	24.7378	1.18868e-10	1.56645e-09
ENSG00000011465	12847	12	DCN	HGNC:2705	0.418625	-2.1827	-0.522685	-5.07816	1.66001	-2.89546	-4.55547	10.318	24.7732	1.19171e-10	1.56919e-09
ENSG00000082781	6447	3	ITGB5	HGNC:6160	0.10978	-0.153114	1.12737	-0.374164	1.28048	-0.22105	-1.50153	8.16447	24.7283	1.19638e-10	1.57406e-09
ENSG00000246334	1701	5	PRR7-AS1	HGNC:27961	-0.108726	0.153721	-1.91124	1.3363	-2.06496	1.18257	3.24753	-0.486408	24.7224	1.2011e-10	1.579e-09
ENSG00000218739	4698	2	CEBPZOS	HGNC:49288	-0.149486	0.267811	-0.240147	0.578201	-0.507958	0.31039	0.818349	5.62623	24.7166	1.20589e-10	1.58402e-09
ENSG00000135218	10115	7	CD36	HGNC:1663	1.16557	-0.660675	4.34967	4.47304	5.01034	5.13371	0.123371	2.3899	24.7474	1.21257e-10	1.59153e-09
ENSG00000066583	1940	5	ISOC1	HGNC:24254	-0.0595753	-0.0526133	-1.16514	-0.862866	-1.11253	-0.810252	0.302277	3.66962	24.7063	1.21423e-10	1.59243e-09
ENSG00000110900	7113	12	TSPAN11	HGNC:30795	1.18745	-1.31937	3.03059	-0.83505	4.34996	0.484325	-3.86564	0.335925	24.7085	1.21804e-10	1.59614e-09
ENSG00000233806	1601	2	LINC01237	HGNC:49793	0.0597777	-2.61292	-2.24004	-3.42843	0.37288	-0.815508	-1.18839	-1.39427	24.6946	1.22393e-10	1.60258e-09
ENSG00000233954	2180	1	UQCRHL	HGNC:51714	0.107207	-1.55066	-0.106139	-1.87244	1.44452	-0.321781	-1.7663	0.0323303	24.6518	1.25983e-10	1.64827e-09
ENSG00000173114	3875	7	LRRN3	HGNC:17200	0.817637	4.86447	3.7251	5.3813	-1.13938	0.516825	1.6562	2.48705	24.6757	1.2726e-10	1.66275e-09
ENSG00000175470	7756	10	PPP2R2D	HGNC:23732	-0.627424	0.377589	0.0489183	0.577592	-0.328671	0.200003	0.528674	4.67155	24.6362	1.27314e-10	1.66275e-09
ENSG00000168268	4719	3	NT5DC2	HGNC:25717	0.204014	0.448995	-0.98102	-0.660349	-1.43002	-1.10934	0.320672	7.62433	24.6353	1.27396e-10	1.66275e-09
ENSG00000134042	5525	18	MRO	HGNC:24121	0.387287	-4.08005	-1.96849	-6.79905	2.11156	-2.71901	-4.83057	-1.01036	24.6172	1.28966e-10	1.6819e-09
ENSG00000121064	3853	17	SCPEP1	HGNC:29507	0.747389	-0.701754	0.74631	-1.05194	1.44806	-0.350186	-1.79825	4.73311	24.6096	1.29627e-10	1.68918e-09
ENSG00000120327	4828	5	PCDHB14	HGNC:8685	0.263375	-0.0643884	2.8735	-0.603342	2.93788	-0.538954	-3.47684	0.184259	24.5931	1.31081e-10	1.70676e-09
ENSG00000198755	1501	6	RPL10A	HGNC:10299	-0.0531647	-1.13344	-0.70903	-1.34162	0.424414	-0.208173	-0.632587	8.27603	24.5858	1.3173e-10	1.71385e-09
ENSG00000253658	2840	8	LINC01592	HGNC:51557	-0.0843276	3.69453	4.03909	5.03522	0.344559	1.34069	0.996134	-1.63608	24.5696	1.33186e-10	1.73141e-09
ENSG00000123104	12750	12	ITPR2	HGNC:6181	0.610924	-0.373491	-1.05659	-1.92088	-0.6831	-1.54738	-0.864284	6.34957	24.5665	1.33526e-10	1.73446e-09
ENSG00000172201	2344	6	ID4	HGNC:5363	1.02486	4.40033	6.83187	3.42241	2.43153	-0.977926	-3.40946	2.62997	24.5976	1.3415e-10	1.74119e-09
ENSG00000105373	5341	19	NOP53	HGNC:4333	0.475788	-1.20677	-0.44964	-1.45713	0.757125	-0.250369	-1.00749	6.31543	24.5508	1.34893e-10	1.74944e-09
ENSG00000172752	9586	3	COL6A5	HGNC:26674	-0.128752	-3.3082	-5.76271	-3.83868	-2.45451	-0.530481	1.92403	-2.01344	24.5158	1.3813e-10	1.78999e-09
ENSG00000165733	7753	10	BMS1	HGNC:23505	-0.233225	0.281576	-0.564478	0.0291624	-0.846054	-0.252413	0.593641	6.03115	24.5116	1.38522e-10	1.79366e-09
ENSG00000232445	705	7	EMSLR	HGNC:54408	0.151722	-1.72548	-5.26877	-0.95243	-3.54329	0.773048	4.31634	-0.227867	24.5026	1.3937e-10	1.80321e-09
ENSG00000100968	8437	14	NFATC4	HGNC:7778	0.488932	-0.704882	1.33881	-0.234731	2.04369	0.470151	-1.57354	5.7198	24.4681	1.44143e-10	1.8635e-09
ENSG00000067113	2016	5	PLPP1	HGNC:9228	1.03717	-0.693016	0.740243	-1.38237	1.43326	-0.689356	-2.12262	5.46081	24.4609	1.44264e-10	1.86358e-09
ENSG00000058600	9488	16	POLR3E	HGNC:30347	-0.628874	-0.466898	-0.345695	-0.329636	0.121203	0.137262	0.0160591	4.63925	24.4455	1.44876e-10	1.87001e-09
ENSG00000034713	3034	16	GABARAPL2	HGNC:13291	0.0891479	-0.319745	0.757687	-0.211286	1.07743	0.108459	-0.968973	5.04466	24.44	1.45417e-10	1.87551e-09
ENSG00000176165	4890	14	FOXG1	HGNC:3811	1.64075	0.66694	-0.87323	5.80686	-1.54017	5.13992	6.68009	-0.463966	24.4672	1.46381e-10	1.88646e-09
ENSG00000107959	6979	10	PITRM1	HGNC:17663	-0.146752	0.906922	0.268007	0.827203	-0.638915	-0.0797193	0.559196	6.94604	24.4216	1.47248e-10	1.89614e-09
ENSG00000187260	4044	7	WDR86	HGNC:28020	0.42658	-1.94537	-0.907724	-2.01728	1.03764	-0.0719137	-1.10955	2.91375	24.4054	1.48871e-10	1.91553e-09
ENSG00000138604	6630	15	GLCE	HGNC:17855	0.153051	-0.104981	-1.00798	-0.745701	-0.902997	-0.64072	0.262278	5.47317	24.3992	1.49503e-10	1.9207e-09
ENSG00000149091	10787	11	DGKZ	HGNC:2857	0.287812	0.658705	-0.371661	1.23096	-1.03037	0.572251	1.60262	5.85244	24.3992	1.49508e-10	1.9207e-09
ENSG00000196418	4517	1	ZNF124	HGNC:12907	0.0388654	0.587018	-1.02301	0.162593	-1.61002	-0.424424	1.1856	1.90825	24.363	1.53232e-10	1.967e-09
ENSG00000162542	4054	1	TMCO4	HGNC:27393	0.489215	-0.155043	0.958797	0.998295	1.11384	1.15334	0.0394977	3.08058	24.3371	1.55959e-10	2.00043e-09
ENSG00000152578	10083	11	GRIA4	HGNC:4574	1.11358	-0.516193	-1.70183	3.57251	-1.18564	4.0887	5.27434	-1.62411	24.314	1.58428e-10	2.03047e-09
ENSG00000091039	9198	12	OSBPL8	HGNC:16396	0.598699	0.680035	1.6812	0.923339	1.00116	0.243304	-0.75786	7.17961	24.312	1.58642e-10	2.03047e-09
ENSG00000140416	12492	15	TPM1	HGNC:12010	0.153949	2.17049	2.45913	1.35393	0.288644	-0.816554	-1.1052	10.1368	24.3154	1.58681e-10	2.03047e-09
ENSG00000232187	552	13	FTH1P7	HGNC:3994	0.157031	-0.186288	2.4326	-0.147699	2.61889	0.0385888	-2.5803	-0.508014	24.3106	1.58797e-10	2.03047e-09
ENSG00000202503	71	19	SNORD34	HGNC:10161	-0.0807299	-1.77547	-2.2566	-1.75484	-0.481121	0.0206323	0.501753	-0.662423	24.3055	1.59341e-10	2.03584e-09
ENSG00000119915	1371	10	ELOVL3	HGNC:18047	0.368001	-3.67135	-2.16133	-3.27719	1.51001	0.394152	-1.11586	0.249644	24.2983	1.60128e-10	2.04429e-09
ENSG00000169314	2086	22	C22orf15	HGNC:15558	-0.032021	0.828684	-1.33722	1.72823	-2.16591	0.899541	3.06545	1.4786	24.2395	1.66679e-10	2.12627e-09
ENSG00000183421	4033	21	RIPK4	HGNC:496	1.26839	1.99414	6.75654	3.04927	4.76241	1.05513	-3.70728	0.102004	24.2659	1.67972e-10	2.14109e-09
ENSG00000148357	20363	9	HMCN2	HGNC:21293	1.51669	-6.50307	-4.43962	-5.7979	2.06344	0.705169	-1.35827	0.0813329	24.2613	1.68493e-10	2.14606e-09
ENSG00000215483	2489	13	LINC00598	HGNC:42770	0.0119566	-3.53603	-2.83453	-3.4828	0.701499	0.0532296	-0.648269	-1.6141	24.2218	1.68696e-10	2.14696e-09
ENSG00000169155	7052	9	ZBTB43	HGNC:17908	0.132929	-0.880341	-0.97798	-1.08785	-0.0976387	-0.207504	-0.109866	4.59516	24.2201	1.68893e-10	2.1478e-09
ENSG00000268388	6795	16	FENDRR	HGNC:43894	1.65305	-1.51561	-9.98982	-0.951834	-8.47421	0.563773	9.03798	3.81608	24.2557	1.69136e-10	2.14922e-09
ENSG00000140905	1880	16	GCSH	HGNC:4208	0.219872	-0.98698	-1.62344	-1.12088	-0.636464	-0.133896	0.502568	3.70335	24.1843	1.73079e-10	2.19762e-09
ENSG00000100100	3805	22	PIK3IP1	HGNC:24942	0.532369	-0.806786	1.26782	-0.505565	2.07461	0.301221	-1.77338	2.77285	24.1764	1.74015e-10	2.20779e-09
ENSG00000161040	4009	7	FBXL13	HGNC:21658	0.424872	-1.53049	-2.908	-2.56449	-1.37751	-1.034	0.343505	2.18606	24.1741	1.74494e-10	2.21215e-09
ENSG00000135917	5329	2	SLC19A3	HGNC:16266	1.06084	-3.43396	-3.44164	-4.02464	-0.00767707	-0.590682	-0.583004	1.38718	24.1932	1.75392e-10	2.22118e-09
ENSG00000164100	7009	4	NDST3	HGNC:7682	0.5579	1.70125	-4.30771	-3.0452	-6.00896	-4.74645	1.26251	-0.493577	24.1641	1.75478e-10	2.22118e-09
ENSG00000115318	4363	2	LOXL3	HGNC:13869	0.552752	0.275671	1.90667	0.00200243	1.631	-0.273669	-1.90467	6.16345	24.1905	1.75722e-10	2.22255e-09
ENSG00000125850	2175	20	OVOL2	HGNC:15804	0.1193	-0.863199	-1.40865	-0.937503	-0.545448	-0.074304	0.471144	2.91288	24.1492	1.77274e-10	2.24045e-09
ENSG00000166333	3484	11	ILK	HGNC:6040	-0.0452707	0.553984	0.166268	0.580735	-0.387716	0.0267511	0.414467	7.51263	24.1428	1.78053e-10	2.24855e-09
ENSG00000113494	13108	5	PRLR	HGNC:9446	1.77217	-4.33309	-5.75989	-4.47196	-1.4268	-0.138868	1.28793	3.88181	24.1747	1.78735e-10	2.25543e-09
ENSG00000140941	5313	16	MAP1LC3B	HGNC:13352	-0.0096549	1.04804	0.297111	1.03504	-0.750929	-0.012998	0.737931	7.17365	24.1289	1.79756e-10	2.26656e-09
ENSG00000103194	5083	16	USP10	HGNC:12608	0.0256343	0.439397	-0.631757	0.382158	-1.07115	-0.0572389	1.01391	6.33784	24.1266	1.8003e-10	2.26826e-09
ENSG00000159403	5672	12	C1R	HGNC:1246	0.746196	-1.37694	1.59893	-3.15244	2.97587	-1.77549	-4.75136	7.7556	24.1564	1.80975e-10	2.27842e-09
ENSG00000198829	4181	3	SUCNR1	HGNC:4542	0.638414	1.46799	-1.03577	5.00119	-2.50376	3.5332	6.03696	-1.2888	24.1083	1.82518e-10	2.29608e-09
ENSG00000165632	4872	10	TAF3	HGNC:17303	0.0226471	0.607824	-0.313143	0.819435	-0.920967	0.211611	1.13258	4.07154	24.0996	1.83383e-10	2.30518e-09
ENSG00000200084	84	16	SNORD68	HGNC:32729	-0.0662767	-2.02261	-1.79507	-1.9686	0.227547	0.0540122	-0.173535	0.303544	24.0926	1.84273e-10	2.31414e-09
ENSG00000100439	4070	14	ABHD4	HGNC:20154	0.37719	0.848472	2.08384	0.494929	1.23537	-0.353542	-1.58891	5.78724	24.12	1.84378e-10	2.31414e-09
ENSG00000147535	4102	8	PLPP5	HGNC:25026	-0.245965	-0.370946	-0.494553	-0.881315	-0.123607	-0.510369	-0.386763	5.13109	24.0795	1.85929e-10	2.33181e-09
ENSG00000180777	5982	18	ANKRD30B	HGNC:24165	0.601781	2.28174	6.71993	6.76268	4.4382	4.48095	0.0427504	-0.225745	24.1031	1.87314e-10	2.34738e-09
ENSG00000136231	8511	7	IGF2BP3	HGNC:28868	0.879246	-0.652405	-3.20006	0.202266	-2.54766	0.85467	3.40233	6.08459	24.0909	1.89242e-10	2.36972e-09
ENSG00000179152	8743	3	TCAIM	HGNC:25241	0.0831898	-0.704261	-1.09714	-0.686012	-0.392877	0.0182487	0.411125	4.65692	24.0525	1.89395e-10	2.36983e-09
ENSG00000133466	7143	22	C1QTNF6	HGNC:14343	0.731153	-1.77421	-0.894873	-2.64596	0.879336	-0.871747	-1.75108	4.58142	24.0878	1.89643e-10	2.37111e-09
ENSG00000155926	7637	8	SLA	HGNC:10902	0.64356	-4.44783	-2.33195	-1.84056	2.11588	2.60728	0.491398	-0.571524	24.0325	1.92007e-10	2.39884e-09
ENSG00000164543	4943	7	STK17A	HGNC:11395	0.0211365	0.516731	0.848516	0.971546	0.331785	0.454815	0.12303	5.65239	24.0217	1.93435e-10	2.41484e-09
ENSG00000114302	6644	3	PRKAR2A	HGNC:9391	0.223348	0.647662	-0.528453	0.693518	-1.17612	0.0458552	1.22197	6.68985	24.0184	1.9387e-10	2.41842e-09
ENSG00000160785	7293	1	SLC25A44	HGNC:29036	0.0387231	0.510256	-0.25779	0.762149	-0.768046	0.251893	1.01994	5.25173	24.0159	1.94199e-10	2.42068e-09
ENSG00000164488	4223	6	DACT2	HGNC:21231	1.0477	-5.36661	-6.93013	-7.19259	-1.56352	-1.82599	-0.262462	-1.73977	24.0172	1.95217e-10	2.43151e-09
ENSG00000154065	6391	18	ANKRD29	HGNC:27110	0.807245	0.026918	4.18189	4.00606	4.15497	3.97914	-0.175832	2.16223	24.0422	1.95643e-10	2.43445e-09
ENSG00000158186	6365	3	MRAS	HGNC:7227	0.135077	1.20416	1.697	1.41826	0.492838	0.214101	-0.278737	5.63679	24.0107	1.9575e-10	2.43445e-09
ENSG00000238862	84	3	SNORD19B	HGNC:33570	-0.0139661	-1.55656	-1.77801	-1.67315	-0.221451	-0.116585	0.104866	-0.127711	24.0021	1.9605e-10	2.43483e-09
ENSG00000159363	5253	1	ATP13A2	HGNC:30213	0.0960694	0.735684	0.456051	1.17583	-0.279634	0.440142	0.719775	5.36262	24.0019	1.96079e-10	2.43483e-09
ENSG00000066382	8197	11	MPPED2	HGNC:1180	0.639322	0.792012	6.20045	3.14047	5.40844	2.34846	-3.05998	-2.55602	23.9966	1.96786e-10	2.44176e-09
ENSG00000158458	4520	5	NRG2	HGNC:7998	0.191159	-0.159698	0.384394	3.53625	0.544092	3.69595	3.15186	-1.26574	23.993	1.97279e-10	2.44602e-09
ENSG00000136026	3638	12	CKAP4	HGNC:16991	-0.131774	0.594295	-0.198499	-0.52869	-0.792794	-1.12299	-0.330192	9.31318	23.9649	2.01113e-10	2.48938e-09
ENSG00000120913	12388	8	PDLIM2	HGNC:13992	0.292677	-0.288116	1.2135	-0.281962	1.50162	0.00615421	-1.49546	5.85005	23.9645	2.01177e-10	2.48938e-09
ENSG00000133816	15809	11	MICAL2	HGNC:24693	0.085439	1.52764	1.97884	1.47044	0.451202	-0.0572008	-0.508402	8.56351	23.9641	2.01233e-10	2.48938e-09
ENSG00000248869	1935	4	LINC02511	HGNC:53500	0.416416	-1.65343	2.46508	-2.75069	4.11851	-1.09725	-5.21577	-2.92713	23.9628	2.01406e-10	2.48964e-09
ENSG00000214050	3972	8	FBXO16	HGNC:13618	0.40325	-1.76966	-0.711435	-1.36334	1.05822	0.406322	-0.651902	4.05566	23.9487	2.03359e-10	2.51188e-09
ENSG00000258655	1848	14	ARHGAP5-AS1	HGNC:20279	-0.265562	-0.184397	-1.73372	-1.55587	-1.54932	-1.37147	0.177852	1.51317	23.9448	2.03914e-10	2.51684e-09
ENSG00000237350	576	4	CDC42P6	HGNC:44430	0.008763	-0.0302067	2.22048	0.323605	2.25068	0.353811	-1.89687	-0.491612	23.9429	2.04178e-10	2.5182e-09
ENSG00000168542	6811	2	COL3A1	HGNC:2201	0.269907	-1.20837	-0.375493	-5.34369	0.832872	-4.13533	-4.9682	13.2477	23.9376	2.06587e-10	2.54599e-09
ENSG00000064042	10862	4	LIMCH1	HGNC:29191	1.25114	2.97304	5.36847	1.55901	2.39543	-1.41402	-3.80945	5.60701	23.9572	2.0737e-10	2.55371e-09
ENSG00000232004	1409	10	CAP1P2	HGNC:31970	0.167428	0.957651	3.68543	1.01924	2.72778	0.0615901	-2.66619	-2.14941	23.9035	2.09775e-10	2.58138e-09
ENSG00000003436	11714	2	TFPI	HGNC:11760	0.727887	-1.23576	-2.03042	0.234754	-0.794657	1.47052	2.26517	6.59149	23.9268	2.10205e-10	2.58474e-09
ENSG00000027644	5101	1	INSRR	HGNC:6093	0.760518	-3.03033	1.21323	-3.69527	4.24356	-0.664931	-4.90849	-1.67977	23.8938	2.11183e-10	2.59372e-09
ENSG00000197410	16281	4	DCHS2	HGNC:23111	0.144467	-2.83721	2.38471	-1.76347	5.22192	1.07374	-4.14818	-0.946233	23.8926	2.11347e-10	2.59372e-09
ENSG00000137070	4271	9	IL11RA	HGNC:5967	0.582376	-0.28632	1.13733	-0.409692	1.42365	-0.123372	-1.54702	3.43207	23.8922	2.11412e-10	2.59372e-09
ENSG00000127616	11067	19	SMARCA4	HGNC:11100	-0.0499392	0.620306	-0.502442	0.68908	-1.12275	0.0687744	1.19152	7.10183	23.8782	2.13452e-10	2.61678e-09
ENSG00000016864	3916	3	GLT8D1	HGNC:24870	-0.227046	-0.429868	-0.0512436	-1.06666	0.378624	-0.636791	-1.01542	6.01296	23.8716	2.14419e-10	2.62668e-09
ENSG00000250846	1258	4	EPHA5-AS1	HGNC:50602	0.4603	3.50548	5.77411	5.85216	2.26864	2.34668	0.0780433	0.530411	23.8658	2.19463e-10	2.68645e-09
ENSG00000144381	4245	2	HSPD1	HGNC:5261	0.0222977	-0.216234	-1.21887	-0.347249	-1.00263	-0.131015	0.871618	8.16548	23.8348	2.19925e-10	2.69009e-09
ENSG00000138685	6775	4	FGF2	HGNC:3676	0.717573	1.56455	1.85911	0.261758	0.29456	-1.30279	-1.59735	7.85604	23.8334	2.21469e-10	2.70696e-09
ENSG00000048342	7606	4	CC2D2A	HGNC:29253	-0.34099	0.324136	-0.157038	0.655314	-0.481174	0.331178	0.812352	4.33519	23.8004	2.25189e-10	2.75036e-09
ENSG00000249628	2417	12	LINC00942	HGNC:48636	0.40235	0.516035	-3.10529	2.09193	-3.62132	1.57589	5.19721	0.557015	23.7984	2.25496e-10	2.75206e-09
ENSG00000165092	2849	9	ALDH1A1	HGNC:402	1.34054	0.951855	-7.99477	-4.33094	-8.94662	-5.28279	3.66383	4.77186	23.8305	2.26183e-10	2.75838e-09
ENSG00000135148	3940	12	TRAFD1	HGNC:24808	0.0805711	-0.634573	-0.0316236	-0.713436	0.60295	-0.0788625	-0.681812	4.69423	23.7918	2.26527e-10	2.76053e-09
ENSG00000272031	3677	1	ANKRD34A	HGNC:27639	0.418308	1.57647	-0.552834	1.6284	-2.1293	0.051931	2.18124	3.03981	23.7811	2.28203e-10	2.77888e-09
ENSG00000275700	4714	17	AATF	HGNC:19235	0.0856531	0.44848	-0.0823422	0.752673	-0.530822	0.304193	0.835015	5.2935	23.7707	2.29839e-10	2.79672e-09
ENSG00000135631	5932	2	RAB11FIP5	HGNC:24845	-0.0484253	0.818534	0.95696	1.1777	0.138426	0.35917	0.220744	6.30632	23.7545	2.32419e-10	2.82601e-09
ENSG00000265666	1790	17	RARA-AS1	HGNC:49577	-0.454092	-1.18564	-0.326749	-1.50117	0.858896	-0.315523	-1.17442	1.26267	23.7487	2.3335e-10	2.83405e-09
ENSG00000115252	6322	2	PDE1A	HGNC:8774	0.926203	-3.93108	1.12522	-3.44551	5.0563	0.485568	-4.57073	0.84236	23.7681	2.33545e-10	2.83405e-09
ENSG00000180530	7940	21	NRIP1	HGNC:8001	0.268572	1.03977	0.174563	0.926312	-0.865203	-0.113454	0.751749	6.07819	23.7472	2.336e-10	2.83405e-09
ENSG00000138835	13793	9	RGS3	HGNC:9999	0.740594	1.01994	1.63054	1.72876	0.610601	0.708819	0.0982178	5.24482	23.7529	2.34052e-10	2.83537e-09
ENSG00000152104	18756	1	PTPN14	HGNC:9647	0.193089	1.27058	0.612749	1.07664	-0.657835	-0.193941	0.463894	8.00704	23.7444	2.34056e-10	2.83537e-09
ENSG00000073146	6872	22	MOV10L1	HGNC:7201	0.53346	-0.423407	-4.23498	-3.70893	-3.81157	-3.28552	0.526049	1.68113	23.7588	2.35051e-10	2.84531e-09
ENSG00000128245	2453	22	YWHAH	HGNC:12853	-0.115286	1.01618	0.651682	1.03557	-0.364497	0.0193926	0.383889	6.96537	23.7311	2.36209e-10	2.85632e-09
ENSG00000073711	7837	3	PPP2R3A	HGNC:9307	0.491461	1.02471	0.978641	1.73101	-0.0460658	0.706307	0.752373	5.38983	23.7298	2.36421e-10	2.85632e-09
ENSG00000213722	2538	6	DDAH2	HGNC:2716	0.519833	0.22263	1.43322	-0.406454	1.21059	-0.629084	-1.83967	4.88452	23.7295	2.36742e-10	2.85632e-09
ENSG00000114948	6421	2	ADAM23	HGNC:202	1.03338	2.3058	-1.58517	-0.210038	-3.89097	-2.51583	1.37513	4.17859	23.7641	2.36754e-10	2.85632e-09
ENSG00000111641	4687	12	NOP2	HGNC:7867	0.111753	0.247399	-0.767654	0.388403	-1.01505	0.141004	1.15606	5.52496	23.727	2.36878e-10	2.85632e-09
ENSG00000136754	4218	10	ABI1	HGNC:11320	-0.483872	0.549503	0.515457	0.360526	-0.034046	-0.188976	-0.154931	5.66582	23.7262	2.37007e-10	2.85632e-09
ENSG00000171914	16202	15	TLN2	HGNC:15447	0.224023	1.47424	1.70367	0.813913	0.229424	-0.660331	-0.889755	5.10072	23.7192	2.39202e-10	2.88064e-09
ENSG00000215039	3411	12	CD27-AS1	HGNC:43896	0.141399	-1.17451	0.0722239	-1.29859	1.24673	-0.124077	-1.37081	3.21377	23.6843	2.43957e-10	2.93575e-09
ENSG00000163864	3451	3	NMNAT3	HGNC:20989	-0.0245821	-0.537115	0.258788	3.09292	0.795903	3.63004	2.83414	-2.03587	23.6677	2.46764e-10	2.96734e-09
ENSG00000137948	4334	1	BRDT	HGNC:1105	0.631458	-7.92095	-6.58546	-4.25695	1.33549	3.66399	2.3285	-1.30091	23.6853	2.47249e-10	2.97098e-09
ENSG00000100139	5968	22	MICALL1	HGNC:29804	0.10325	0.828196	0.0225174	0.934287	-0.805678	0.106092	0.91177	5.84801	23.652	2.49459e-10	2.99533e-09
ENSG00000123610	1579	2	TNFAIP6	HGNC:11898	1.02513	-1.88373	0.167999	-4.49922	2.05173	-2.61549	-4.66722	4.71218	23.6774	2.51319e-10	3.01546e-09
ENSG00000154721	5933	21	JAM2	HGNC:14686	0.639513	1.32199	3.58122	-0.181222	2.25923	-1.50321	-3.76244	1.12387	23.6475	2.51739e-10	3.01829e-09
ENSG00000165424	5051	10	ZCCHC24	HGNC:26911	-0.0623342	-0.82324	0.0423011	-0.906016	0.865542	-0.0827758	-0.948317	6.41846	23.619	2.55217e-10	3.05774e-09
ENSG00000005249	4318	7	PRKAR2B	HGNC:9392	1.13724	-0.400372	-4.11156	-0.314124	-3.71119	0.0862475	3.79743	3.0448	23.6454	2.55606e-10	3.06016e-09
ENSG00000025772	2062	20	TOMM34	HGNC:15746	0.548263	1.2034	0.0823277	1.35397	-1.12107	0.150571	1.27165	5.69884	23.6093	2.56935e-10	3.07382e-09
ENSG00000133639	4854	12	BTG1	HGNC:1130	0.270417	-1.5851	-0.273212	-0.875196	1.31189	0.709907	-0.601985	5.8824	23.6057	2.57569e-10	3.07915e-09
ENSG00000173926	5179	5	MARCHF3	HGNC:28728	0.55669	0.982468	-1.48025	-0.892782	-2.46272	-1.87525	0.58747	4.0507	23.6224	2.57968e-10	3.08168e-09
ENSG00000184009	2976	17	ACTG1	HGNC:144	-0.556936	0.785526	-0.0628232	0.311907	-0.848349	-0.473618	0.374731	12.1282	23.6008	2.58451e-10	3.08518e-09
ENSG00000044090	5628	6	CUL7	HGNC:21024	-0.0449915	-0.366043	-0.386838	-1.00507	-0.0207945	-0.639024	-0.618229	6.05555	23.5964	2.59239e-10	3.09233e-09
ENSG00000117682	5596	1	DHDDS	HGNC:20603	-0.0889468	0.505827	-0.283092	0.648442	-0.788919	0.142615	0.931535	5.76143	23.5868	2.60956e-10	3.11055e-09
ENSG00000141540	5375	17	TTYH2	HGNC:13877	0.0153761	-0.110543	-2.45309	-2.39689	-2.34255	-2.28634	0.0562028	1.6396	23.5813	2.61956e-10	3.1202e-09
ENSG00000197361	3614	15	FBXL22	HGNC:27537	0.646924	0.305173	2.33022	-0.215152	2.02505	-0.520325	-2.54537	-0.230401	23.5762	2.62886e-10	3.129e-09
ENSG00000129757	2586	11	CDKN1C	HGNC:1786	1.77131	-2.56264	-2.67411	-5.69345	-0.111472	-3.13081	-3.01934	3.77537	23.6105	2.63174e-10	3.13014e-09
ENSG00000100292	2405	22	HMOX1	HGNC:5013	0.906109	0.47674	1.65612	-0.472753	1.17938	-0.949492	-2.12887	5.68048	23.5679	2.68133e-10	3.18681e-09
ENSG00000166448	4663	7	TMEM130	HGNC:25429	0.774597	2.95684	5.84503	3.1825	2.88819	0.225659	-2.66253	2.10865	23.5757	2.69575e-10	3.20162e-09
ENSG00000138131	3653	10	LOXL4	HGNC:17171	1.63761	0.375861	2.57329	0.728576	2.19743	0.352715	-1.84471	5.4688	23.556	2.73274e-10	3.2432e-09
ENSG00000163909	3661	1	HEYL	HGNC:4882	0.661661	-3.59392	-2.44416	2.32078	1.14975	5.9147	4.76494	-0.0581837	23.5151	2.76415e-10	3.2781e-09
ENSG00000117360	5373	1	PRPF3	HGNC:17348	-0.52267	0.371305	-0.215461	0.491694	-0.586766	0.120389	0.707155	5.20188	23.501	2.76934e-10	3.28069e-09
ENSG00000175538	3677	11	KCNE3	HGNC:6243	0.744833	-2.83317	-2.50493	-5.93282	0.328243	-3.09965	-3.42789	1.53884	23.5349	2.77036e-10	3.28069e-09
ENSG00000116774	2821	1	OLFML3	HGNC:24956	-0.0412388	-0.158449	-0.0150578	-2.89298	0.143391	-2.73453	-2.87792	7.47867	23.5117	2.80173e-10	3.31545e-09
ENSG00000143816	3971	1	WNT9A	HGNC:12778	0.52237	-0.472488	2.81727	-0.622457	3.28975	-0.14997	-3.43972	0.585466	23.4727	2.82423e-10	3.33966e-09
ENSG00000150907	5811	13	FOXO1	HGNC:3819	1.2731	-3.25993	-2.74957	-3.02242	0.51036	0.237506	-0.272853	4.86756	23.5057	2.82933e-10	3.34327e-09
ENSG00000131015	1349	6	ULBP2	HGNC:14894	0.175672	1.63076	0.399539	1.5059	-1.23122	-0.124861	1.10636	3.30078	23.4492	2.8706e-10	3.38959e-09
ENSG00000144229	6761	2	THSD7B	HGNC:29348	0.138771	2.67645	5.51244	7.27422	2.83599	4.59777	1.76178	-2.4023	23.4464	2.87623e-10	3.39379e-09
ENSG00000109466	3872	4	KLHL2	HGNC:6353	-0.351823	0.229759	0.837291	0.219929	0.607532	-0.0098298	-0.617362	3.55981	23.426	2.9173e-10	3.43976e-09
ENSG00000223676	354	13	RPL34P26	HGNC:36100	0.578096	0	8.42796	0.952939	8.42796	0.952939	-7.47502	-2.59506	43.1289	2.95369e-10	3.48016e-09
ENSG00000091844	7899	6	RGS17	HGNC:14088	0.713721	-1.73113	-2.73501	-1.50205	-1.00389	0.229075	1.23296	3.29718	23.4201	2.9654e-10	3.48942e-09
ENSG00000137504	5587	11	CREBZF	HGNC:24905	0.211353	-0.737841	-0.036787	-0.699212	0.701054	0.0386288	-0.662425	5.50005	23.4022	2.96582e-10	3.48942e-09
ENSG00000164283	2695	5	ESM1	HGNC:3466	1.53496	7.92833	9.22281	7.61772	1.29448	-0.31061	-1.60509	4.65071	23.4328	2.97592e-10	3.49879e-09
ENSG00000062598	6598	20	ELMO2	HGNC:17233	-0.277972	0.532119	0.450754	0.604481	-0.0813645	0.0723619	0.153726	5.29776	23.3944	2.98199e-10	3.50341e-09
ENSG00000149782	4964	11	PLCB3	HGNC:9056	-0.250235	0.413372	0.0270543	0.800418	-0.386318	0.387045	0.773363	5.70938	23.3897	2.99177e-10	3.51238e-09
ENSG00000014257	4193	3	ACPP	HGNC:125	1.39468	-4.54421	-6.04559	-1.55653	-1.50138	2.98768	4.48906	1.55671	23.4227	2.99674e-10	3.51345e-09
ENSG00000237515	10155	16	SHISA9	HGNC:37231	1.37878	-6.80816	-5.45633	1.67319	1.35183	8.48135	7.12952	0.624388	23.4226	2.99698e-10	3.51345e-09
ENSG00000115977	23608	2	AAK1	HGNC:19679	0.395378	1.08966	-0.0679912	1.20005	-1.15765	0.110389	1.26804	6.87103	23.3821	3.00745e-10	3.5232e-09
ENSG00000139514	7692	13	SLC7A1	HGNC:11057	0.147784	1.05318	0.480626	1.16399	-0.572554	0.110813	0.683367	7.69697	23.3805	3.0108e-10	3.5246e-09
ENSG00000152133	4040	2	GPATCH11	HGNC:26768	0.157553	0.362894	-0.278953	0.877288	-0.641847	0.514394	1.15624	4.36621	23.3695	3.03389e-10	3.54817e-09
ENSG00000080189	7708	20	SLC35C2	HGNC:17117	-0.111934	-0.533577	0.0338958	-0.636801	0.567473	-0.103224	-0.670697	4.94044	23.3689	3.03528e-10	3.54817e-09
ENSG00000139292	5251	12	LGR5	HGNC:4504	0.0586501	-0.398933	4.41169	3.82308	4.81062	4.22202	-0.588607	-2.1132	23.3266	3.12598e-10	3.65159e-09
ENSG00000058272	11815	12	PPP1R12A	HGNC:7618	0.00787027	1.04283	0.777545	1.12294	-0.265284	0.0801107	0.345395	6.95572	23.3194	3.14153e-10	3.66714e-09
ENSG00000140263	6159	15	SORD	HGNC:11184	0.141476	-0.231982	-1.60139	-0.0890742	-1.3694	0.142907	1.51231	3.97054	23.3148	3.15174e-10	3.67643e-09
ENSG00000108953	3847	17	YWHAE	HGNC:12851	-0.393939	0.313367	-0.539259	0.515457	-0.852627	0.20209	1.05472	8.78065	23.3071	3.16848e-10	3.69086e-09
ENSG00000115539	1831	2	PDCL3	HGNC:28860	-0.0123323	0.749693	-0.496255	0.201634	-1.24595	-0.548059	0.697888	4.1216	23.3071	3.16862e-10	3.69086e-09
ENSG00000166411	6832	15	IDH3A	HGNC:5384	-0.242959	0.285065	-0.166228	0.63136	-0.451293	0.346294	0.797587	5.36587	23.3055	3.17212e-10	3.6923e-09
ENSG00000236345	1454	6	SCAT8	HGNC:40967	0.545569	-2.82531	-4.11282	-3.98454	-1.28751	-1.15923	0.128284	0.333737	23.2956	3.20802e-10	3.73144e-09
ENSG00000180730	2860	13	SHISA2	HGNC:20366	0.610622	2.71675	3.85369	5.39791	1.13694	2.68115	1.54422	-0.576579	23.2811	3.22639e-10	3.75014e-09
ENSG00000111696	8722	12	NT5DC3	HGNC:30826	0.182891	0.88233	0.0419934	1.45311	-0.840337	0.570783	1.41112	4.17828	23.2783	3.23281e-10	3.75493e-09
ENSG00000203804	2622	1	ADAMTSL4-AS1	HGNC:32041	0.267084	-2.12339	-0.83198	-1.38277	1.29141	0.740627	-0.550786	2.70342	23.2628	3.26788e-10	3.79297e-09
ENSG00000173918	4854	17	C1QTNF1	HGNC:14324	0.791242	-1.65218	-1.42546	-2.67567	0.226722	-1.02349	-1.25021	5.82841	23.2897	3.28659e-10	3.81198e-09
ENSG00000131737	1751	17	KRT34	HGNC:6452	1.62979	3.27887	4.59252	5.0857	1.31365	1.80682	0.493171	4.0761	23.2858	3.29544e-10	3.81953e-09
ENSG00000086062	4901	9	B4GALT1	HGNC:924	-0.0389909	-0.0834898	0.833124	-0.62449	0.916614	-0.541001	-1.45761	8.30333	23.2487	3.30011e-10	3.82224e-09
ENSG00000164440	4937	6	TXLNB	HGNC:21617	0.195122	-2.40402	2.65386	0.510229	5.05788	2.91425	-2.14363	-1.70214	23.2298	3.34385e-10	3.87016e-09
ENSG00000143543	1496	1	JTB	HGNC:6201	0.00421781	-0.872664	0.033936	-0.998157	0.9066	-0.125493	-1.03209	5.87083	23.2156	3.37708e-10	3.90586e-09
ENSG00000185624	5303	17	P4HB	HGNC:8548	-0.597432	-0.190717	-0.142221	-1.08246	0.048496	-0.891743	-0.940239	10.391	23.2129	3.38344e-10	3.91045e-09
ENSG00000136826	3659	9	KLF4	HGNC:6348	0.981047	-2.42643	0.528013	-2.40935	2.95445	0.0170847	-2.93736	4.96291	23.2455	3.3891e-10	3.91422e-09
ENSG00000259612	1380	15	EEF1A1P22	HGNC:37895	0.0552328	0.776383	4.19482	1.34659	3.41844	0.57021	-2.84823	-1.86767	23.208	3.39502e-10	3.91829e-09
ENSG00000141756	4273	17	FKBP10	HGNC:18169	-0.142033	-0.590541	-0.604321	-1.39676	-0.0137805	-0.806223	-0.792443	9.21277	23.2041	3.40429e-10	3.92622e-09
ENSG00000174891	5117	3	RSRC1	HGNC:24152	0.266439	0.32408	1.12167	1.30486	0.797594	0.980781	0.183186	3.62844	23.1958	3.42413e-10	3.94632e-09
ENSG00000157107	6127	5	FCHO2	HGNC:25180	0.11092	0.260975	1.02866	0.655134	0.767686	0.394158	-0.373527	4.23031	23.1869	3.4455e-10	3.96815e-09
ENSG00000135845	5225	1	PIGC	HGNC:8960	-0.382992	-0.475847	0.0208893	-0.518138	0.496736	-0.0422919	-0.539028	3.70707	23.1629	3.50358e-10	4.0322e-09
ENSG00000151623	6607	4	NR3C2	HGNC:7979	0.438478	3.78579	4.1302	3.81891	0.344407	0.0331173	-0.31129	1.68921	23.177	3.51414e-10	4.0415e-09
ENSG00000213859	3056	17	KCTD11	HGNC:21302	0.166089	0.526608	1.02934	0.156994	0.502736	-0.369614	-0.872351	4.13598	23.1319	3.58027e-10	4.11467e-09
ENSG00000100218	2436	22	RSPH14	HGNC:13437	-0.164239	2.92432	-0.270738	-0.5351	-3.19505	-3.45942	-0.264362	-1.42146	23.1295	3.58648e-10	4.11891e-09
ENSG00000139436	13542	12	GIT2	HGNC:4273	-0.0217724	0.852809	0.35391	1.17618	-0.498898	0.323371	0.82227	6.26082	23.1284	3.58904e-10	4.11896e-09
ENSG00000064932	6626	19	SBNO2	HGNC:29158	0.142535	-0.460934	0.382866	-0.628491	0.8438	-0.167558	-1.01136	5.97482	23.1166	3.61885e-10	4.15025e-09
ENSG00000152463	2364	10	OLAH	HGNC:25625	0.497879	-5.13921	-5.41409	-0.372687	-0.27488	4.76653	5.04141	0.510511	23.129	3.65919e-10	4.19358e-09
ENSG00000108387	8012	17	SEPTIN4	HGNC:9165	0.349688	-2.25287	-2.68059	-3.3666	-0.427721	-1.11373	-0.686008	0.961914	23.0979	3.66661e-10	4.19914e-09
ENSG00000137672	5537	11	TRPC6	HGNC:12338	1.22257	2.20394	3.0218	6.14938	0.817861	3.94544	3.12758	-0.175711	23.1191	3.67494e-10	4.20553e-09
ENSG00000254995	3859	20	STX16-NPEPL1	HGNC:41993	-0.046279	-0.681585	-0.336402	-1.16103	0.345184	-0.479442	-0.824625	5.64945	23.0937	3.67733e-10	4.20553e-09
ENSG00000185742	5884	11	C11orf87	HGNC:33788	1.10579	-1.78884	4.01346	0.405588	5.8023	2.19443	-3.60787	0.903843	23.1047	3.73854e-10	4.26881e-09
ENSG00000135722	3130	16	FBXL8	HGNC:17875	-0.233716	-1.17555	-0.129223	-1.16849	1.04633	0.00706591	-1.03926	2.27709	23.0694	3.74032e-10	4.26881e-09
ENSG00000075711	11001	3	DLG1	HGNC:2900	0.318571	0.769719	1.12803	1.37457	0.358307	0.604856	0.246549	6.38329	23.0693	3.74049e-10	4.26881e-09
ENSG00000154822	5146	3	PLCL2	HGNC:9064	0.153389	0.808826	2.43763	1.70109	1.6288	0.892261	-0.736543	1.88886	23.0501	3.79132e-10	4.3238e-09
ENSG00000167771	2738	11	RCOR2	HGNC:27455	0.0664263	-1.42648	-1.54028	-3.22248	-0.113796	-1.79599	-1.6822	1.77143	23.0386	3.82184e-10	4.35557e-09
ENSG00000120262	5419	6	CCDC170	HGNC:21177	0.28111	-0.290081	2.74355	1.11216	3.03363	1.40224	-1.63138	-0.545572	23.0354	3.83036e-10	4.36133e-09
ENSG00000188313	4340	3	PLSCR1	HGNC:9092	0.930269	-1.67481	-0.873735	-1.37504	0.801075	0.299773	-0.501301	4.64777	23.0406	3.83223e-10	4.36133e-09
ENSG00000111752	6090	12	PHC1	HGNC:3182	-0.225714	-0.314603	-0.981402	-0.508708	-0.666799	-0.194105	0.472694	5.03238	23.0335	3.83562e-10	4.36215e-09
ENSG00000172264	11344	20	MACROD2	HGNC:16126	0.256549	0.405387	3.07036	-0.0364658	2.66497	-0.441853	-3.10683	-0.792797	23.0232	3.86318e-10	4.39044e-09
ENSG00000260231	2380	7	KDM7A-DT	HGNC:48959	-0.148837	0.208635	2.01293	-0.686604	1.8043	-0.895239	-2.69954	0.518767	23.0183	3.87656e-10	4.40259e-09
ENSG00000207652	96	13	MIR621	HGNC:32877	0.133277	-1.28901	-1.55644	-2.01834	-0.267432	-0.729326	-0.461895	0.749625	23.0058	3.91062e-10	4.43819e-09
ENSG00000112186	3637	6	CAP2	HGNC:20039	0.49314	2.62743	2.52296	2.55312	-0.104477	-0.0743142	0.0301623	5.05963	23.038	3.91661e-10	4.4419e-09
ENSG00000229887	1447	1	HNRNPA1P6	HGNC:5032	-0.331566	-0.324177	4.11486	1.51192	4.43903	1.8361	-2.60293	-3.73729	23.001	3.92384e-10	4.44702e-09
ENSG00000134853	9732	4	PDGFRA	HGNC:8803	0.627788	-1.8387	-0.536554	-2.14115	1.30214	-0.302449	-1.60459	8.70583	22.9943	3.96732e-10	4.49318e-09
ENSG00000145819	13347	5	ARHGAP26	HGNC:17073	0.710354	1.03838	2.8694	0.760225	1.83102	-0.278155	-2.10917	2.87802	22.9905	3.99755e-10	4.52429e-09
ENSG00000121671	6200	11	CRY2	HGNC:2385	0.0184034	0.014802	0.898348	-0.268492	0.883546	-0.283294	-1.16684	3.79192	22.9583	4.04311e-10	4.57268e-09
ENSG00000141569	3906	17	TRIM65	HGNC:27316	-0.364938	-0.592869	-0.100305	-0.916736	0.492563	-0.323868	-0.816431	4.3009	22.9368	4.10454e-10	4.63896e-09
ENSG00000113594	11864	5	LIFR	HGNC:6597	1.20957	-1.3922	-3.02509	-2.46342	-1.63289	-1.07122	0.561668	6.78986	22.9636	4.12605e-10	4.65957e-09
ENSG00000108840	7618	17	HDAC5	HGNC:14068	0.348055	0.836498	2.00732	1.31324	1.17082	0.47674	-0.69408	4.84786	22.9394	4.12848e-10	4.65957e-09
ENSG00000233559	1616	7	LINC00513	HGNC:43566	0.0627327	0.0574124	-0.840005	1.89814	-0.897417	1.84072	2.73814	-0.40748	22.9265	4.13438e-10	4.66301e-09
ENSG00000176383	4690	12	B3GNT4	HGNC:15683	-0.0720005	-0.0660484	-0.664472	-0.158268	-0.598423	-0.09222	0.506203	4.70164	22.924	4.14157e-10	4.6679e-09
ENSG00000137975	4496	1	CLCA2	HGNC:2016	0.829085	-0.584911	3.48738	-0.277674	4.07229	0.307237	-3.76505	-0.0531023	22.9112	4.19343e-10	4.72309e-09
ENSG00000075651	12859	3	PLD1	HGNC:9067	0.620439	-0.59528	-1.77395	-1.86622	-1.17867	-1.27094	-0.0922693	4.42486	22.9146	4.20122e-10	4.72822e-09
ENSG00000231123	438	21	SPATA20P1	HGNC:39636	0.286246	-1.7574	2.61918	-1.90606	4.37658	-0.148655	-4.52523	-1.63994	22.9028	4.20376e-10	4.72822e-09
ENSG00000096996	4298	19	IL12RB1	HGNC:5971	0.461236	-2.40451	1.94223	2.97718	4.34674	5.38169	1.03495	-2.8601	22.8939	4.23019e-10	4.75338e-09
ENSG00000213145	2485	14	CRIP1	HGNC:2360	1.87741	-2.8096	2.31655	-2.12931	5.12615	0.680287	-4.44586	3.01752	22.9274	4.23194e-10	4.75338e-09
ENSG00000126803	5777	14	HSPA2	HGNC:5235	0.921112	-1.61316	-2.86101	-2.66196	-1.24785	-1.0488	0.199045	5.10674	22.9258	4.23651e-10	4.75524e-09
ENSG00000211574	98	14	MIR770	HGNC:33143	-0.0175695	-0.907861	-1.87708	-1.98861	-0.969215	-1.08074	-0.11153	0.164307	22.8823	4.26464e-10	4.78353e-09
ENSG00000236200	1931	1	KDM4A-AS1	HGNC:40528	-0.443628	0.00108873	-0.788407	-0.683568	-0.789495	-0.684657	0.104838	3.76945	22.8759	4.28402e-10	4.80198e-09
ENSG00000135392	4190	12	DNAJC14	HGNC:24581	-0.723166	-0.365116	-0.324394	-0.328162	0.0407216	0.0369537	-0.00376789	5.31436	22.874	4.28953e-10	4.80486e-09
ENSG00000134278	6544	18	SPIRE1	HGNC:30622	-0.0523818	0.878683	0.764301	0.755554	-0.114382	-0.12313	-0.00874781	5.5247	22.8549	4.34755e-10	4.86652e-09
ENSG00000148053	20363	9	NTRK2	HGNC:8032	1.87894	1.43065	5.17779	4.09941	3.74714	2.66876	-1.07838	-2.0291	22.8497	4.36365e-10	4.8812e-09
ENSG00000165140	1668	9	FBP1	HGNC:3606	-0.176099	-0.371937	3.86228	0.431731	4.23421	0.803668	-3.43055	-3.16003	22.8348	4.40961e-10	4.92923e-09
ENSG00000072518	6154	11	MARK2	HGNC:3332	-0.18612	0.510674	-0.236697	0.67884	-0.747371	0.168166	0.915538	4.9752	22.8278	4.43142e-10	4.95023e-09
ENSG00000198399	12022	2	ITSN2	HGNC:6184	-0.0273244	0.613691	0.512238	0.819025	-0.101452	0.205335	0.306787	5.03771	22.8253	4.43923e-10	4.95557e-09
ENSG00000101413	5511	20	RPRD1B	HGNC:16209	0.452982	-1.12311	-1.03516	-1.02312	0.0879532	0.0999851	0.0120319	5.16679	22.8235	4.44467e-10	4.95827e-09
ENSG00000141696	3740	17	P3H4	HGNC:16946	0.0579209	-0.212762	-0.096365	-1.43216	0.116397	-1.2194	-1.3358	6.13805	22.8127	4.47865e-10	4.98973e-09
ENSG00000101350	6103	20	KIF3B	HGNC:6320	-0.398589	0.248156	0.602015	0.335703	0.353859	0.0875463	-0.266312	6.22411	22.8126	4.47898e-10	4.98973e-09
ENSG00000171246	6703	17	NPTX1	HGNC:7952	1.80688	-0.202327	-2.79731	4.25483	-2.59498	4.45716	7.05214	5.82858	22.8425	4.49161e-10	5.00039e-09
ENSG00000248698	2342	4	LINC01085	HGNC:27198	1.12935	3.90155	4.31765	6.38672	0.416107	2.48517	2.06907	2.53156	22.8379	4.50592e-10	5.01291e-09
ENSG00000196396	4041	20	PTPN1	HGNC:9642	-0.151197	-0.0896474	-0.800158	0.365408	-0.71051	0.455055	1.16557	6.30535	22.7976	4.52646e-10	5.03234e-09
ENSG00000152894	9000	6	PTPRK	HGNC:9674	0.0445361	1.27111	0.916882	0.999015	-0.354225	-0.272091	0.0821331	6.80848	22.7863	4.56263e-10	5.06911e-09
ENSG00000103047	6839	16	TANGO6	HGNC:25749	0.0881786	0.290884	1.21926	0.506371	0.928377	0.215487	-0.71289	4.25765	22.7835	4.57182e-10	5.07586e-09
ENSG00000277209	333	14	RPPH1	HGNC:19273	2.07917	0.843107	0.227178	4.99673	-0.615929	4.15362	4.76955	3.49807	22.8139	4.58262e-10	5.0844e-09
ENSG00000122642	5170	7	FKBP9	HGNC:3725	-0.0504215	0.111195	0.569247	-0.975878	0.458052	-1.08707	-1.54513	7.57614	22.7184	4.78641e-10	5.30691e-09
ENSG00000168385	7378	2	SEPTIN2	HGNC:7729	-0.8322	-0.131678	0.265461	-0.408401	0.397139	-0.276722	-0.673862	8.95667	22.7161	4.79393e-10	5.31165e-09
ENSG00000100336	4377	22	APOL4	HGNC:14867	1.04951	-4.93573	0.596146	-3.49901	5.53188	1.43672	-4.09516	-1.36863	22.7132	4.80385e-10	5.31879e-09
ENSG00000130956	4056	9	HABP4	HGNC:17062	-0.0196605	0.73365	1.39422	1.25467	0.660571	0.521017	-0.139554	4.21146	22.7123	4.80688e-10	5.31879e-09
ENSG00000144583	4447	2	MARCHF4	HGNC:29269	0.745149	2.04784	1.5185	3.01708	-0.52934	0.969241	1.49858	5.25906	22.7444	4.81214e-10	5.32101e-09
ENSG00000168811	2040	3	IL12A	HGNC:5969	0.246531	1.17762	-0.182371	2.70949	-1.35999	1.53186	2.89186	1.039	22.7097	4.81578e-10	5.32144e-09
ENSG00000178718	3049	15	RPP25	HGNC:30361	0.823656	-1.15177	-3.20605	-1.28191	-2.05427	-0.130137	1.92414	4.16525	22.7418	4.82097e-10	5.32358e-09
ENSG00000164904	6911	5	ALDH7A1	HGNC:877	0.216476	-0.152491	1.05164	-0.360179	1.20413	-0.207688	-1.41182	5.29968	22.7036	4.83664e-10	5.33727e-09
ENSG00000110203	1396	11	FOLR3	HGNC:3795	0.510543	4.99684	3.97074	6.54183	-1.0261	1.54499	2.57109	-0.259048	22.712	4.84448e-10	5.34232e-09
ENSG00000198915	6073	10	RASGEF1A	HGNC:24246	0.514009	-2.05089	-3.26253	-4.33641	-1.21164	-2.28552	-1.07388	0.0946774	22.6847	4.90144e-10	5.4015e-09
ENSG00000068745	5624	3	IP6K2	HGNC:17313	0.0502299	-0.63954	-0.973158	-0.857082	-0.333618	-0.217543	0.116075	5.34055	22.6806	4.9157e-10	5.41356e-09
ENSG00000160803	3878	1	UBQLN4	HGNC:1237	0.105745	0.434754	-0.552831	0.726826	-0.987586	0.292072	1.27966	5.41654	22.6657	4.96752e-10	5.46695e-09
ENSG00000164935	2778	8	DCSTAMP	HGNC:18549	-0.00854622	3.89724	4.65741	6.66031	0.76017	2.76307	2.0029	-1.8056	22.6022	5.19571e-10	5.71424e-09
ENSG00000105479	4299	19	CCDC114	HGNC:26560	-0.221394	-1.6135	-2.12353	-1.75332	-0.51003	-0.139824	0.370207	-0.930927	22.5728	5.30475e-10	5.83023e-09
ENSG00000109743	2980	4	BST1	HGNC:1118	1.12252	1.33507	2.69336	-0.509391	1.35828	-1.84446	-3.20275	4.07155	22.5939	5.35047e-10	5.87654e-09
ENSG00000151789	13621	3	ZNF385D	HGNC:26191	0.841273	0.317741	5.01079	3.48374	4.69305	3.16599	-1.52705	0.39368	22.5854	5.35928e-10	5.88151e-09
ENSG00000236857	553	9	RAP1BP1	HGNC:49780	-0.143471	5.02417	4.05823	4.86684	-0.965941	-0.157336	0.808605	-1.16554	22.5576	5.36219e-10	5.88151e-09
ENSG00000159307	12135	22	SCUBE1	HGNC:13441	1.46595	-8.54614	-3.75577	-7.7506	4.79037	0.795549	-3.99482	0.0701803	22.5741	5.42588e-10	5.94578e-09
ENSG00000166035	5184	15	LIPC	HGNC:6619	0.08638	-0.818763	3.08995	-0.949237	3.90871	-0.130474	-4.03919	-1.14575	22.5403	5.42806e-10	5.94578e-09
ENSG00000216490	2481	19	IFI30	HGNC:5398	0.932881	0.0482856	2.50455	3.31617	2.45626	3.26788	0.811621	3.96825	22.571	5.43767e-10	5.9506e-09
ENSG00000151835	15909	13	SACS	HGNC:10519	0.56055	1.6338	0.724581	1.55008	-0.909215	-0.0837163	0.825498	7.49702	22.5379	5.43974e-10	5.9506e-09
ENSG00000091140	5299	7	DLD	HGNC:2898	-0.277451	-0.568612	-0.607361	-0.656893	-0.0387495	-0.0882814	-0.049532	6.63773	22.5301	5.4675e-10	5.97697e-09
ENSG00000162975	2289	2	KCNF1	HGNC:6246	0.180495	-0.0803804	-0.221714	4.32532	-0.141333	4.4057	4.54703	-3.26557	22.5287	5.47315e-10	5.97915e-09
ENSG00000115993	7627	2	TRAK2	HGNC:13206	0.0956268	0.410122	0.626233	1.22346	0.216111	0.813337	0.597226	6.58662	22.5258	5.48416e-10	5.98718e-09
ENSG00000130559	8642	9	CAMSAP1	HGNC:19946	-0.113938	0.934009	0.259758	0.530668	-0.674251	-0.403341	0.27091	5.43235	22.5202	5.50621e-10	6.00725e-09
ENSG00000273173	1175	15	SNURF	HGNC:11171	0.229416	0.505499	-0.447759	-1.08172	-0.953258	-1.58722	-0.633966	5.47726	22.4975	5.59524e-10	6.09888e-09
ENSG00000128309	6760	22	MPST	HGNC:7223	0.0148947	-0.535978	-0.606462	-1.21429	-0.0704838	-0.678307	-0.607823	5.00644	22.4969	5.59767e-10	6.09888e-09
ENSG00000106560	2097	7	GIMAP2	HGNC:21789	0.61345	-2.14024	3.21056	1.30512	5.3508	3.44535	-1.90545	-2.86095	22.4958	5.60196e-10	6.09949e-09
ENSG00000159208	2696	1	CIART	HGNC:25200	0.20739	1.94792	2.77794	2.77824	0.83002	0.830326	0.000306322	1.63404	22.4842	5.64854e-10	6.14612e-09
ENSG00000123240	5138	10	OPTN	HGNC:17142	0.0677493	0.151472	1.09626	0.273915	0.944785	0.122443	-0.822342	6.45949	22.4679	5.71414e-10	6.21337e-09
ENSG00000275043	69	11	SNORD25	HGNC:10147	0.328331	-2.09011	-2.67044	-1.71657	-0.58033	0.373537	0.953867	0.138882	22.4657	5.72314e-10	6.21902e-09
ENSG00000122378	6520	10	PRXL2A	HGNC:28651	1.68227	-1.51899	-5.04606	-0.0118576	-3.52707	1.50713	5.0342	4.06985	22.4976	5.72709e-10	6.21917e-09
ENSG00000151067	19103	12	CACNA1C	HGNC:1390	0.884261	0.0302074	4.01265	2.67332	3.98244	2.64311	-1.33933	4.09129	22.4768	5.81208e-10	6.30728e-09
ENSG00000133863	11663	8	TEX15	HGNC:11738	0.102322	2.15072	-0.417878	3.51281	-2.56859	1.36209	3.93068	-1.50538	22.4391	5.83209e-10	6.32481e-09
ENSG00000231290	4940	20	APCDD1L-DT	HGNC:27152	0.465045	3.2413	3.3396	2.5721	0.0982972	-0.669203	-0.767501	2.59319	22.4635	5.8361e-10	6.32496e-09
ENSG00000168056	10543	11	LTBP3	HGNC:6716	0.232648	0.374743	1.69732	0.353775	1.32258	-0.0209675	-1.34355	7.33969	22.4347	5.85086e-10	6.33675e-09
ENSG00000080823	11009	14	MOK	HGNC:9833	1.05819	0.0993855	2.36306	1.7895	2.26367	1.69011	-0.573563	4.9612	22.4661	5.8563e-10	6.33845e-09
ENSG00000249407	562	3	IL20RB-AS1	HGNC:40298	0.487855	-3.6617	-1.00868	-3.66837	2.65302	-0.00667424	-2.65969	-0.126865	22.429	5.87384e-10	6.35323e-09
ENSG00000168938	2098	5	PPIC	HGNC:9256	0.34196	-0.093995	1.10173	-1.60972	1.19572	-1.51572	-2.71145	5.41896	22.4547	5.87836e-10	6.35391e-09
ENSG00000131711	12630	5	MAP1B	HGNC:6836	0.351786	1.8909	0.946634	1.66058	-0.944267	-0.230323	0.713944	9.45792	22.427	5.88246e-10	6.35414e-09
ENSG00000132464	6522	4	ENAM	HGNC:3344	0.481652	2.15508	3.15384	5.18213	0.998754	3.02705	2.02829	-1.07213	22.4236	5.89641e-10	6.36501e-09
ENSG00000237149	3348	10	ZNF503-AS2	HGNC:23525	0.106232	-0.238642	1.73323	0.453214	1.97187	0.691857	-1.28001	1.50938	22.4174	5.92267e-10	6.38914e-09
ENSG00000235770	5628	2	LINC00607	HGNC:43944	0.42984	-0.0326331	3.18643	1.18387	3.21907	1.2165	-2.00256	1.26646	22.419	5.93409e-10	6.39571e-09
ENSG00000198515	3581	4	CNGA1	HGNC:2148	0.199793	2.2533	-1.09496	3.21898	-3.34827	0.965675	4.31394	-2.45197	22.4141	5.93659e-10	6.39571e-09
ENSG00000109084	3034	17	TMEM97	HGNC:28106	0.25899	-0.647364	-1.41461	-0.401259	-0.767241	0.246105	1.01335	5.2385	22.3794	6.08465e-10	6.55091e-09
ENSG00000172939	6075	3	OXSR1	HGNC:8508	-0.0348022	0.41036	0.27214	1.05234	-0.13822	0.641984	0.780204	6.18602	22.3781	6.08999e-10	6.55235e-09
ENSG00000177721	2386	5	ANXA2R	HGNC:33463	-0.54144	-1.45194	-1.07214	-1.38021	0.379806	0.0717306	-0.308075	0.244653	22.3731	6.11183e-10	6.57152e-09
ENSG00000170515	3795	12	PA2G4	HGNC:8550	0.0946171	0.204512	-0.833923	0.65493	-1.03843	0.450419	1.48885	7.50735	22.3706	6.12281e-10	6.57901e-09
ENSG00000105404	1999	19	RABAC1	HGNC:9794	0.22334	-0.993672	-0.110774	-1.66901	0.882898	-0.675334	-1.55823	6.34398	22.3683	6.13287e-10	6.58549e-09
ENSG00000062485	6402	12	CS	HGNC:2422	-0.00180521	0.307498	-0.838477	0.566552	-1.14598	0.259053	1.40503	7.36856	22.3626	6.15753e-10	6.60763e-09
ENSG00000274605	913	13	PCCA-DT	HGNC:53266	-0.231146	0.338865	-0.458303	0.963157	-0.797168	0.624292	1.42146	1.53897	22.3548	6.19187e-10	6.64013e-09
ENSG00000166002	1223	11	SMCO4	HGNC:24810	0.0200487	-0.207959	1.03863	-1.14754	1.24659	-0.939579	-2.18617	1.86063	22.3451	6.23469e-10	6.68165e-09
ENSG00000149823	4878	11	VPS51	HGNC:1172	0.0817706	-0.671182	0.119168	-0.842872	0.79035	-0.17169	-0.96204	5.42636	22.3387	6.26309e-10	6.7077e-09
ENSG00000143674	7916	1	MAP3K21	HGNC:29798	-0.0776454	-0.377504	-3.43294	-0.99054	-3.05543	-0.613036	2.4424	-0.12956	22.3323	6.29199e-10	6.73424e-09
ENSG00000204138	7322	1	PHACTR4	HGNC:25793	0.122011	0.723396	-0.238798	0.875431	-0.962194	0.152035	1.11423	5.5794	22.3307	6.29874e-10	6.73706e-09
ENSG00000142632	3745	1	ARHGEF19	HGNC:26604	0.172218	-0.738201	-0.833364	-2.01136	-0.0951634	-1.27316	-1.178	3.35351	22.3269	6.31593e-10	6.75102e-09
ENSG00000069974	5605	15	RAB27A	HGNC:9766	0.241722	-0.844961	-0.700751	-1.27461	0.14421	-0.429645	-0.573856	5.08911	22.3257	6.32122e-10	6.75198e-09
ENSG00000154380	15044	1	ENAH	HGNC:18271	0.296379	1.24934	1.55213	0.582058	0.302792	-0.667283	-0.970075	7.71615	22.3245	6.32685e-10	6.75198e-09
ENSG00000155846	12889	5	PPARGC1B	HGNC:30022	0.0167711	-0.724731	-2.8987	0.356018	-2.17397	1.08075	3.25471	1.50413	22.324	6.32921e-10	6.75198e-09
ENSG00000113389	9866	5	NPR3	HGNC:7945	1.03882	0.257251	4.5852	3.07392	4.32795	2.81667	-1.51128	5.243	22.3526	6.34701e-10	6.76655e-09
ENSG00000124610	648	6	H1-1	HGNC:4715	0.432476	-0.144259	-1.39075	4.19326	-1.24649	4.33752	5.58401	-3.29488	22.3182	6.35539e-10	6.76775e-09
ENSG00000144802	5902	3	NFKBIZ	HGNC:29805	0.640999	-1.0358	-0.709016	-2.72358	0.326783	-1.68778	-2.01456	6.12206	22.3496	6.3604e-10	6.76775e-09
ENSG00000180389	385	13	ATP5F1EP2	HGNC:34026	0.239587	0.0690082	4.35207	1.70161	4.28306	1.6326	-2.65046	-2.63315	22.317	6.36055e-10	6.76775e-09
ENSG00000130997	7721	4	POLN	HGNC:18870	-0.436595	-1.03703	-0.426965	-0.417874	0.610067	0.619158	0.0090914	2.03558	22.3161	6.36468e-10	6.76775e-09
ENSG00000153071	7717	5	DAB2	HGNC:2662	0.291607	1.70729	2.0873	1.75545	0.380007	0.0481563	-0.33185	8.40448	22.3151	6.40464e-10	6.80582e-09
ENSG00000134121	11861	3	CHL1	HGNC:1939	1.34446	-0.61727	4.1348	3.70513	4.75207	4.3224	-0.42967	-3.62662	22.2975	6.44937e-10	6.8489e-09
ENSG00000095066	5950	19	HOOK2	HGNC:19885	0.418957	-1.04473	0.206086	-1.40919	1.25081	-0.364458	-1.61527	4.90237	22.2954	6.45933e-10	6.85502e-09
ENSG00000101280	4676	20	ANGPT4	HGNC:487	0.792375	-0.407995	3.27741	-0.343752	3.6854	0.0642429	-3.62116	-2.41837	22.2919	6.47552e-10	6.86775e-09
ENSG00000130147	7129	2	SH3BP4	HGNC:10826	0.173701	0.310417	0.622791	1.29768	0.312374	0.987265	0.674891	7.05585	22.281	6.52582e-10	6.91661e-09
ENSG00000069329	9733	16	VPS35	HGNC:13487	-0.670397	0.51523	0.335689	0.577826	-0.179541	0.0625953	0.242136	6.87527	22.2687	6.58341e-10	6.97313e-09
ENSG00000178919	3462	9	FOXE1	HGNC:3806	0.680167	5.78948	3.29113	6.60217	-2.49836	0.812686	3.31104	-0.439542	22.266	6.64484e-10	7.03363e-09
ENSG00000273703	381	6	H2BC14	HGNC:4750	0.702311	-0.484331	-1.78774	4.03834	-1.30341	4.52267	5.82608	-2.87689	22.2502	6.67037e-10	7.0561e-09
ENSG00000104419	9823	8	NDRG1	HGNC:7679	0.585654	-0.958741	1.27593	-0.707084	2.23468	0.251657	-1.98302	6.18015	22.2672	6.7386e-10	7.12367e-09
ENSG00000111653	2736	12	ING4	HGNC:19423	-0.0587166	-0.761699	0.4792	-0.99292	1.2409	-0.23122	-1.47212	3.43835	22.2216	6.80778e-10	7.19214e-09
ENSG00000105784	4710	7	RUNDC3B	HGNC:30286	0.372992	0.156188	0.118315	3.23261	-0.0378734	3.07642	3.1143	-2.50334	22.2156	6.83745e-10	7.21883e-09
ENSG00000273604	3719	17	EPOP	HGNC:34493	-0.107389	-0.827623	0.781691	1.19648	1.60931	2.0241	0.414788	0.925385	22.1996	6.91564e-10	7.29667e-09
ENSG00000103485	3642	16	QPRT	HGNC:9755	1.05848	-1.60899	-3.94504	-2.17984	-2.33605	-0.570852	1.7652	5.97402	22.2233	6.95794e-10	7.33656e-09
ENSG00000136247	3557	7	ZDHHC4	HGNC:18471	-0.416037	-0.298991	0.0351362	-0.826093	0.334127	-0.527102	-0.861229	4.45984	22.1799	7.01345e-10	7.39033e-09
ENSG00000118495	8719	6	PLAGL1	HGNC:9046	0.667817	-1.41222	-0.916008	-1.91515	0.496217	-0.502927	-0.999145	6.64762	22.1798	7.066e-10	7.44091e-09
ENSG00000082196	3576	5	C1QTNF3	HGNC:14326	0.169101	-0.250896	2.01469	-0.743833	2.26559	-0.492937	-2.75852	0.572234	22.1657	7.08485e-10	7.45596e-09
ENSG00000164035	5243	4	EMCN	HGNC:16041	0.495863	2.19533	5.59583	1.48401	3.4005	-0.711317	-4.11182	-2.82489	22.1562	7.13335e-10	7.49692e-09
ENSG00000100906	2373	14	NFKBIA	HGNC:7797	0.468305	-0.762873	-0.338574	-1.65152	0.424299	-0.888642	-1.31294	5.27169	22.1555	7.13703e-10	7.49692e-09
ENSG00000038382	17500	5	TRIO	HGNC:12303	-0.0760803	0.829457	0.99622	1.12859	0.166763	0.299128	0.132365	7.66369	22.1554	7.13752e-10	7.49692e-09
ENSG00000100345	8959	22	MYH9	HGNC:7579	-0.362068	1.39799	1.02459	0.997419	-0.373397	-0.400571	-0.0271737	11.1269	22.1519	7.15517e-10	7.51063e-09
ENSG00000182782	2051	12	HCAR2	HGNC:24827	1.29597	-5.1247	-5.21908	-4.12254	-0.0943866	1.00215	1.09654	-0.798991	22.1449	7.24386e-10	7.59885e-09
ENSG00000182446	9574	17	NPLOC4	HGNC:18261	-0.521541	0.571714	0.178691	0.403282	-0.393023	-0.168432	0.224591	7.10886	22.1247	7.29579e-10	7.64842e-09
ENSG00000145349	7363	4	CAMK2D	HGNC:1462	0.362597	0.331171	1.21511	1.31296	0.883937	0.981785	0.0978486	6.30373	22.1148	7.34755e-10	7.69774e-09
ENSG00000258555	6592	22	SPECC1L-ADORA2A	HGNC:49185	0.163938	0.765465	1.19136	0.781444	0.425899	0.0159797	-0.409919	5.71437	22.1129	7.35739e-10	7.70312e-09
ENSG00000117245	4470	1	KIF17	HGNC:19167	0.144284	1.59885	-0.782	2.41492	-2.38085	0.816071	3.19692	0.759342	22.1111	7.36707e-10	7.70832e-09
ENSG00000235264	693	10	RPL5P28	HGNC:36827	-0.194186	0.69624	5.03611	5.12033	4.33987	4.42409	0.0842122	-3.66511	22.102	7.41492e-10	7.75342e-09
ENSG00000124074	2679	16	ENKD1	HGNC:25246	0.103267	-0.935286	0.184066	-0.951251	1.11935	-0.0159644	-1.13532	2.8175	22.0972	7.44041e-10	7.77263e-09
ENSG00000184277	11894	15	TM2D3	HGNC:24128	-0.0999969	-0.496974	0.310683	-0.61458	0.807657	-0.117606	-0.925263	4.09175	22.0968	7.44279e-10	7.77263e-09
ENSG00000134982	12440	5	APC	HGNC:583	0.288532	0.99528	0.37542	1.25418	-0.61986	0.258899	0.878759	6.15999	22.0913	7.472e-10	7.79816e-09
ENSG00000144834	1791	3	TAGLN3	HGNC:29868	0.68725	5.85061	1.26264	3.88974	-4.58797	-1.96087	2.62711	-0.509749	22.101	7.48693e-10	7.80875e-09
ENSG00000112679	5686	6	DUSP22	HGNC:16077	0.0114394	-0.0909043	0.700443	-0.443326	0.791347	-0.352422	-1.14377	3.47716	22.0867	7.49656e-10	7.812e-09
ENSG00000186056	4024	1	MATN1-AS1	HGNC:40364	-0.340852	-1.30881	-1.19747	-2.11522	0.111343	-0.806405	-0.917748	0.263566	22.0862	7.49959e-10	7.812e-09
ENSG00000100325	5416	22	ASCC2	HGNC:24103	-0.204872	0.449778	-0.361045	0.220069	-0.810823	-0.229709	0.581114	5.87096	22.0761	7.55382e-10	7.86348e-09
ENSG00000226950	2285	4	DANCR	HGNC:28964	0.204338	-0.763755	-1.48808	-0.585853	-0.724329	0.177902	0.902232	4.47768	22.0667	7.60484e-10	7.91155e-09
ENSG00000204623	20801	6	ZNRD1ASP	HGNC:13924	-0.227866	-0.759973	-0.331483	-0.920565	0.42849	-0.160592	-0.589082	3.37477	22.0619	7.63095e-10	7.93366e-09
ENSG00000163132	2120	4	MSX1	HGNC:7391	1.44735	0.129923	1.04912	2.76755	0.9192	2.63763	1.71842	3.16662	22.0838	7.67259e-10	7.97189e-09
ENSG00000116649	1898	1	SRM	HGNC:11296	0.234288	0.811638	-0.462818	0.700041	-1.27446	-0.111597	1.16286	7.19802	22.0488	7.70267e-10	7.99697e-09
ENSG00000128591	9280	7	FLNC	HGNC:3756	0.526205	2.27043	1.03175	2.4632	-1.23868	0.192774	1.43145	9.55366	22.0646	7.70651e-10	7.99697e-09
ENSG00000205352	2897	12	PRR13	HGNC:24528	-0.0626666	-0.195878	-1.30623	-0.0846792	-1.11036	0.111199	1.22155	5.99279	22.045	7.72372e-10	8.00974e-09
ENSG00000224831	1128	3	TMEM183B	HGNC:33205	-0.0683937	-0.787956	0.642642	-1.09725	1.4306	-0.309297	-1.7399	-0.232206	22.0399	7.75228e-10	8.03427e-09
ENSG00000105223	5184	19	PLD3	HGNC:17158	-0.18887	-0.350696	-0.545661	-1.39321	-0.194965	-1.04252	-0.847553	7.61163	22.0365	7.77105e-10	8.04863e-09
ENSG00000125971	2460	20	DYNLRB1	HGNC:15468	0.662296	0.912733	0.33428	1.08333	-0.578453	0.170599	0.749052	6.08632	22.0335	7.78785e-10	8.06092e-09
ENSG00000224668	3109	1	IPO8P1	HGNC:41955	-0.058834	0.690988	4.40533	2.56161	3.71434	1.87062	-1.84372	-2.08498	22.0231	7.846e-10	8.11597e-09
ENSG00000154917	6005	3	RAB6B	HGNC:14902	-0.208721	-0.652345	1.20913	0.697609	1.86147	1.34995	-0.511521	1.23567	22.0044	7.95178e-10	8.212e-09
ENSG00000019186	3972	20	CYP24A1	HGNC:2602	1.90068	-1.16337	2.6084	6.57568	3.77177	7.73905	3.96728	1.28903	22.0359	7.95316e-10	8.212e-09
ENSG00000198382	6352	11	UVRAG	HGNC:12640	-0.527418	0.204041	0.614254	0.519535	0.410213	0.315494	-0.0947194	4.05545	22.004	7.9539e-10	8.212e-09
ENSG00000188372	2716	7	ZP3	HGNC:13189	-0.0452897	-0.817454	1.66829	0.688508	2.48574	1.50596	-0.979777	-0.0989625	21.9966	7.99655e-10	8.25083e-09
ENSG00000083635	3492	13	NUFIP1	HGNC:8057	-0.276125	0.378952	-0.629182	0.478981	-1.00813	0.100029	1.10816	3.38392	21.9899	8.03486e-10	8.28512e-09
ENSG00000136160	5014	13	EDNRB	HGNC:3180	1.96843	-6.97177	-2.5552	-6.16781	4.41657	0.803963	-3.61261	3.08073	22.0187	8.05167e-10	8.29723e-09
ENSG00000115295	7775	2	CLIP4	HGNC:26108	0.0817147	-0.0921387	0.912545	-0.0266865	1.00468	0.0654522	-0.939231	5.18967	21.9852	8.06224e-10	8.30289e-09
ENSG00000100427	4297	22	MLC1	HGNC:17082	0.631668	-0.180883	-6.32494	-4.42934	-6.14405	-4.24846	1.8956	-1.44369	21.9756	8.11758e-10	8.35105e-09
ENSG00000115762	6728	2	PLEKHB2	HGNC:19236	0.0763174	0.263591	0.100825	1.23478	-0.162765	0.971192	1.13396	6.79746	21.9753	8.11921e-10	8.35105e-09
ENSG00000270136	2493	1	MICOS10-NBL1	HGNC:48338	0.639405	-0.292725	1.66414	0.370466	1.95687	0.663191	-1.29368	6.22273	21.9917	8.14023e-10	8.3674e-09
ENSG00000085449	5516	2	WDFY1	HGNC:20451	-0.0253465	0.550522	0.800614	0.591434	0.250092	0.0409126	-0.209179	6.49998	21.9632	8.18999e-10	8.41326e-09
ENSG00000175376	3327	11	EIF1AD	HGNC:28147	-0.203135	0.207205	-0.519818	0.555725	-0.727023	0.34852	1.07554	4.5386	21.9595	8.2119e-10	8.43047e-09
ENSG00000221883	1598	3	ARIH2OS	HGNC:34425	-0.430361	-1.08737	-0.62572	-1.29122	0.461646	-0.203858	-0.665503	1.42052	21.945	8.29791e-10	8.51343e-09
ENSG00000204311	2456	2	PJVK	HGNC:29502	-0.412803	-1.12506	-0.0497632	-2.12411	1.07529	-0.999049	-2.07434	0.511614	21.9417	8.31751e-10	8.52818e-09
ENSG00000050555	7594	9	LAMC3	HGNC:6494	1.70291	-5.94157	-6.21125	-5.02508	-0.269677	0.916489	1.18617	2.20733	21.9521	8.44471e-10	8.65318e-09
ENSG00000159176	10318	1	CSRP1	HGNC:2469	0.194396	1.66153	0.408394	0.807342	-1.25314	-0.854189	0.398948	8.91027	21.9016	8.5608e-10	8.76095e-09
ENSG00000075618	3692	7	FSCN1	HGNC:11148	0.0765527	0.379178	-0.798585	-0.649114	-1.17776	-1.02829	0.149471	8.41433	21.9007	8.56576e-10	8.76095e-09
ENSG00000226053	2229	1	LINC01776	HGNC:52566	0.167618	1.91191	-1.8359	0.618051	-3.74781	-1.29386	2.45395	-0.0958069	21.9007	8.56595e-10	8.76095e-09
ENSG00000115486	9098	2	GGCX	HGNC:4247	-0.498123	-0.480714	-0.486769	-0.530908	-0.00605514	-0.0501941	-0.044139	6.48725	21.8985	8.57942e-10	8.76924e-09
ENSG00000042832	11132	8	TG	HGNC:11764	0.0913745	-2.65848	-1.10804	-2.18181	1.55043	0.476672	-1.07376	0.663589	21.897	8.58874e-10	8.77328e-09
ENSG00000091136	8140	7	LAMB1	HGNC:6486	0.115212	-1.2114	-0.675576	-1.69218	0.535828	-0.480775	-1.0166	9.14926	21.8949	8.60182e-10	8.78115e-09
ENSG00000227036	8615	17	LINC00511	HGNC:43564	0.253174	-0.556077	2.34924	1.9191	2.90532	2.47518	-0.430142	0.585947	21.8894	8.63573e-10	8.81028e-09
ENSG00000125740	5553	19	FOSB	HGNC:3797	1.5687	-6.20564	0.235445	-5.2826	6.44108	0.923035	-5.51805	6.03933	21.9173	8.6581e-10	8.82759e-09
ENSG00000224743	6510	13	TEX26-AS1	HGNC:42784	0.308196	-3.00715	1.14252	-3.32578	4.14967	-0.318629	-4.46829	-0.633811	21.8844	8.6667e-10	8.83085e-09
ENSG00000174021	1112	1	GNG5	HGNC:4408	-0.0117164	0.806567	-0.45988	0.477255	-1.26645	-0.329312	0.937135	6.37311	21.8779	8.70744e-10	8.86685e-09
ENSG00000101282	2710	20	RSPO4	HGNC:16175	1.13015	-1.31526	4.89628	5.10353	6.21154	6.41879	0.207245	-0.946173	21.8893	8.74904e-10	8.90366e-09
ENSG00000127920	3055	7	GNG11	HGNC:4403	1.07325	-1.79469	-1.56496	-1.59426	0.229732	0.20043	-0.0293018	6.22659	21.8894	8.80232e-10	8.95231e-09
ENSG00000164509	4576	5	IL31RA	HGNC:18969	0.645946	-1.60119	-4.09697	-3.56034	-2.49578	-1.95915	0.536636	1.75108	21.8665	8.92182e-10	9.06821e-09
ENSG00000172819	5127	12	RARG	HGNC:9866	0.264008	0.309248	1.33199	0.998277	1.02275	0.689029	-0.333718	5.31935	21.8419	8.93616e-10	9.07714e-09
ENSG00000172167	8326	8	MTBP	HGNC:7417	0.0156648	-0.47023	0.488883	1.10136	0.959113	1.57159	0.612481	2.82684	21.84	8.94818e-10	9.08165e-09
ENSG00000243406	3873	13	MRPS31P5	HGNC:39253	-0.373589	-0.425098	-0.888448	-0.968966	-0.46335	-0.543868	-0.0805182	2.13472	21.8394	8.95171e-10	9.08165e-09
ENSG00000232656	1276	10	IDI2-AS1	HGNC:30885	0.508162	-1.40381	-1.3062	-1.35469	0.0976062	0.0491188	-0.0484874	3.35364	21.8379	8.96176e-10	9.08622e-09
ENSG00000277512	73	17	SNORD65	HGNC:32726	-0.0220051	-1.26446	-2.18884	-1.04137	-0.924377	0.223092	1.14747	0.0200827	21.8201	9.07722e-10	9.19757e-09
ENSG00000136848	8408	9	DAB2IP	HGNC:17294	0.0994248	1.33235	0.53576	0.642177	-0.796591	-0.690174	0.106417	5.13095	21.8151	9.11018e-10	9.22526e-09
ENSG00000137752	3698	11	CASP1	HGNC:1499	1.11904	-1.54913	-2.03647	-0.872522	-0.48735	0.676603	1.16395	3.07972	21.8089	9.15085e-10	9.2607e-09
ENSG00000249279	1036	5	LINC02057	HGNC:52900	0.298393	1.45359	-2.78179	1.5428	-4.23538	0.0892128	4.32459	0.632716	21.7995	9.21281e-10	9.31764e-09
ENSG00000165061	3691	8	ZMAT4	HGNC:25844	0.658781	-0.803996	3.43284	-4.87009	4.23684	-4.06609	-8.30293	-1.33623	21.8029	9.22722e-10	9.32645e-09
ENSG00000115641	6626	2	FHL2	HGNC:3703	0.135707	0.390472	1.42746	0.565057	1.03699	0.174586	-0.862406	7.33225	21.7945	9.24626e-10	9.33992e-09
ENSG00000134533	4157	12	RERG	HGNC:15980	0.496421	-5.20677	-1.90873	-5.41952	3.29804	-0.21275	-3.51079	-0.691979	21.7981	9.27266e-10	9.36081e-09
ENSG00000116489	4130	1	CAPZA1	HGNC:1488	-0.280422	0.455529	-0.120771	0.593771	-0.5763	0.138242	0.714542	7.83974	21.7741	9.38325e-10	9.4666e-09
ENSG00000160256	1402	21	FAM207A	HGNC:15811	0.0920328	-0.346701	-1.34647	-0.814436	-0.999767	-0.467735	0.532032	3.57702	21.7652	9.44302e-10	9.52103e-09
ENSG00000131236	3814	1	CAP1	HGNC:20040	-0.169947	0.849308	-0.256799	0.387206	-1.10611	-0.462102	0.644005	9.2561	21.7615	9.4686e-10	9.54094e-09
ENSG00000134247	6352	1	PTGFRN	HGNC:9601	0.844101	2.01023	3.52613	0.385313	1.5159	-1.62492	-3.14081	5.76012	21.791	9.4794e-10	9.54528e-09
ENSG00000165966	4586	12	PDZRN4	HGNC:30552	1.15524	-3.16223	-10.3474	-8.16939	-7.18516	-5.00716	2.178	0.382688	23.9808	9.48458e-10	9.54528e-09
ENSG00000230037	473	2	UBBP1	HGNC:12464	0.543225	0.946261	4.3816	1.33108	3.43534	0.384823	-3.05052	-2.15279	21.7561	9.50515e-10	9.5601e-09
ENSG00000237424	2509	1	FOXD2-AS1	HGNC:44256	-0.165258	1.29698	1.66593	3.15795	0.368956	1.86097	1.49202	0.565372	21.7544	9.51735e-10	9.56648e-09
ENSG00000197381	10049	21	ADARB1	HGNC:226	0.855033	-0.298514	-2.11589	-2.43761	-1.81738	-2.1391	-0.32172	7.06101	21.781	9.54763e-10	9.59103e-09
ENSG00000173597	7356	4	SULT1B1	HGNC:17845	0.84888	-1.72975	-7.07888	-3.97551	-5.34914	-2.24577	3.10337	2.27629	21.776	9.58239e-10	9.62004e-09
ENSG00000119401	3780	9	TRIM32	HGNC:16380	-0.339869	0.457654	0.684074	0.393255	0.226421	-0.0643989	-0.290819	4.76716	21.7441	9.58835e-10	9.62011e-09
ENSG00000237883	865	2	DGUOK-AS1	HGNC:43441	-0.291884	0.135911	-1.07398	-0.477955	-1.20989	-0.613866	0.59602	3.54179	21.7267	9.70922e-10	9.73541e-09
ENSG00000197746	3239	10	PSAP	HGNC:9498	0.184611	-0.527496	0.973554	-0.542759	1.50105	-0.0152632	-1.51631	9.17443	21.7043	9.86762e-10	9.88818e-09
ENSG00000101004	6008	20	NINL	HGNC:29163	0.0926799	-0.989743	-0.400226	-1.24448	0.589518	-0.254735	-0.844253	3.21453	21.7001	9.89699e-10	9.91154e-09
ENSG00000118990	321	5	GLRXP3	HGNC:34049	0.339284	-0.437415	5.74405	5.54938	6.18147	5.9868	-0.19467	-2.17344	21.6755	1.01132e-09	1.01218e-08
ENSG00000235272	354	6	RAMACL	HGNC:21234	0.172251	-1.57151	1.82124	-2.12926	3.39275	-0.557746	-3.95049	-1.71339	21.6605	1.01841e-09	1.01865e-08
ENSG00000111328	3117	12	CDK2AP1	HGNC:14002	-0.161938	0.857216	0.670254	0.549119	-0.186962	-0.308098	-0.121136	7.43005	21.6561	1.02164e-09	1.02127e-08
ENSG00000172301	1432	17	COPRS	HGNC:28848	0.527817	0.904398	1.02758	1.45229	0.123181	0.547888	0.424707	4.79266	21.6477	1.02793e-09	1.02692e-08
ENSG00000134504	7410	18	KCTD1	HGNC:18249	-0.312246	0.941168	1.11491	1.05635	0.173744	0.115177	-0.0585669	3.09921	21.6443	1.0304e-09	1.02877e-08
ENSG00000006695	3172	17	COX10	HGNC:2260	-0.329958	0.169092	-0.74527	0.00614353	-0.914362	-0.162948	0.751414	3.85532	21.6351	1.03733e-09	1.03505e-08
ENSG00000105227	5767	19	PRX	HGNC:13797	-0.160022	-0.508611	0.833275	-0.671782	1.34189	-0.163171	-1.50506	1.74721	21.6325	1.03921e-09	1.0363e-08
ENSG00000258818	2613	14	RNASE4	HGNC:10047	0.333789	-0.565792	1.04182	-1.37897	1.60761	-0.813179	-2.42079	3.69965	21.6334	1.04274e-09	1.03918e-08
ENSG00000154678	13821	7	PDE1C	HGNC:8776	1.10865	1.23664	5.7501	2.98476	4.51346	1.74812	-2.76534	4.78641	21.6433	1.05434e-09	1.0501e-08
ENSG00000267858	2968	19	MZF1-AS1	HGNC:51271	-0.473459	-0.984184	-0.583718	-1.27601	0.400466	-0.291829	-0.692295	2.13785	21.6095	1.05664e-09	1.05168e-08
ENSG00000089327	2993	19	FXYD5	HGNC:4029	0.406612	1.46105	-0.0790748	1.15974	-1.54012	-0.30131	1.23881	7.15836	21.6142	1.05721e-09	1.05168e-08
ENSG00000258900	766	14	HNRNPCP1	HGNC:20017	-0.562603	0.980345	-0.744112	1.00418	-1.72446	0.0238389	1.7483	0.0277014	21.5974	1.06594e-09	1.05972e-08
ENSG00000166262	6020	15	FAM227B	HGNC:26543	-0.326376	-0.762083	-0.686149	-0.668035	0.0759339	0.0940475	0.0181136	2.60496	21.5936	1.0689e-09	1.06202e-08
ENSG00000180336	8609	17	MEIOC	HGNC:26670	-0.174623	0.157998	-0.860158	0.190269	-1.01816	0.0322706	1.05043	3.67398	21.587	1.07404e-09	1.06648e-08
ENSG00000103479	7320	16	RBL2	HGNC:9894	-0.0986308	-0.384268	0.527776	-0.407958	0.912044	-0.02369	-0.935734	5.60831	21.5855	1.07521e-09	1.06699e-08
ENSG00000244073	797	5	RPS4XP6	HGNC:36057	-0.00744438	0.135789	2.95168	0.569191	2.81589	0.433402	-2.38249	-1.85972	21.583	1.07717e-09	1.06828e-08
ENSG00000205362	418	16	MT1A	HGNC:7393	0.0777059	-1.8991	-2.85855	-0.547511	-0.959449	1.35159	2.31104	0.538393	21.5818	1.07805e-09	1.06851e-08
ENSG00000134779	10571	18	TPGS2	HGNC:24561	-0.26409	0.777909	0.219629	0.694066	-0.55828	-0.0838425	0.474437	6.79514	21.5732	1.08482e-09	1.07457e-08
ENSG00000141959	8926	21	PFKL	HGNC:8876	-0.0208889	-0.14942	0.676854	-0.0995348	0.826275	0.0498855	-0.776389	6.40455	21.5626	1.09318e-09	1.0822e-08
ENSG00000106785	5469	9	TRIM14	HGNC:16283	0.673293	0.137722	-1.10469	0.0406372	-1.24241	-0.0970847	1.14533	5.26128	21.5596	1.09557e-09	1.0839e-08
ENSG00000186301	2291	1	MST1P2	HGNC:7383	-0.170777	-1.96212	-1.39662	-2.74303	0.565507	-0.780906	-1.34641	0.0554127	21.5556	1.09872e-09	1.08637e-08
ENSG00000275832	8133	17	ARHGAP23	HGNC:29293	0.24319	1.21042	0.0204218	1.33224	-1.18999	0.121824	1.31182	7.28541	21.5483	1.10454e-09	1.09146e-08
ENSG00000116157	1691	1	GPX7	HGNC:4559	0.256543	-1.20862	-0.0178631	-1.25151	1.19076	-0.0428878	-1.23365	3.75694	21.5361	1.11432e-09	1.09997e-08
ENSG00000235927	2292	1	NEXN-AS1	HGNC:31983	0.0809348	0.795445	-0.107525	1.21804	-0.902971	0.422591	1.32556	2.85977	21.5359	1.1145e-09	1.09997e-08
ENSG00000016402	4730	6	IL20RA	HGNC:6003	-0.0427103	1.16235	4.88403	2.11605	3.72168	0.953699	-2.76798	-2.63872	21.5267	1.12199e-09	1.1067e-08
ENSG00000237940	2854	2	LINC01238	HGNC:49795	0.290768	-1.96091	-2.8637	-2.33074	-0.902791	-0.369824	0.532968	0.116817	21.5039	1.14062e-09	1.12439e-08
ENSG00000185519	1701	1	FAM131C	HGNC:26717	0.235249	1.22269	0.220393	3.69177	-1.0023	2.46908	3.47138	-1.20947	21.498	1.14557e-09	1.12812e-08
ENSG00000172985	5803	2	SH3RF3	HGNC:24699	0.180364	-1.11991	-1.83051	-0.193816	-0.710601	0.926097	1.6367	4.86852	21.505	1.14578e-09	1.12812e-08
ENSG00000204428	2621	6	LY6G5C	HGNC:13932	-0.0958373	0.255853	-0.31275	1.33369	-0.568603	1.07783	1.64644	0.14827	21.4941	1.14876e-09	1.13038e-08
ENSG00000142541	2369	19	RPL13A	HGNC:10304	-0.0325452	-1.15062	-0.73404	-1.16822	0.416583	-0.0176	-0.434183	9.96243	21.4859	1.15561e-09	1.13643e-08
ENSG00000196372	3003	10	ASB13	HGNC:19765	-0.322711	-1.11123	0.124042	-0.827649	1.23527	0.283582	-0.951691	2.76112	21.4787	1.16167e-09	1.1417e-08
ENSG00000128284	5901	22	APOL3	HGNC:14868	0.733409	-1.64416	1.58496	0.116676	3.22911	1.76083	-1.46828	2.11368	21.4694	1.16959e-09	1.1488e-08
ENSG00000174840	8947	3	PDE12	HGNC:25386	0.0604106	0.181241	-0.59222	0.502122	-0.773461	0.320881	1.09434	5.19787	21.466	1.17243e-09	1.15089e-08
ENSG00000114030	8451	3	KPNA1	HGNC:6394	-0.447237	0.537571	0.335296	0.57555	-0.202274	0.037979	0.240253	6.49983	21.4603	1.17729e-09	1.15497e-08
ENSG00000105696	2626	19	TMEM59L	HGNC:13237	0.704864	0.595382	2.57156	-0.807761	1.97618	-1.40314	-3.37932	0.985262	21.4585	1.17888e-09	1.15584e-08
ENSG00000188060	2180	1	RAB42	HGNC:28702	-0.0756465	-1.74475	-0.525611	-2.21279	1.21914	-0.468038	-1.68718	1.24055	21.4559	1.1811e-09	1.15732e-08
ENSG00000237187	7720	5	NR2F1-AS1	HGNC:48622	0.353546	-1.37836	-1.55685	-1.2033	-0.178482	0.175064	0.353546	4.42851	21.4489	1.19157e-09	1.16688e-08
ENSG00000115468	3052	2	EFHD1	HGNC:29556	0.965607	3.92327	4.58226	7.21117	0.658989	3.2879	2.62891	2.0543	21.4604	1.2034e-09	1.1776e-08
ENSG00000159674	6013	4	SPON2	HGNC:11253	0.933614	-1.27393	-4.37735	-4.2617	-3.10342	-2.98776	0.115653	8.83645	21.4597	1.20395e-09	1.1776e-08
ENSG00000108950	6203	17	FAM20A	HGNC:23015	1.18931	-0.680359	2.16943	-4.20723	2.84979	-3.52687	-6.37667	3.54437	21.4416	1.21989e-09	1.19247e-08
ENSG00000275859	98	6	MIR6720	HGNC:50032	1.00743	-2.61826	3.07243	2.07986	5.69068	4.69812	-0.992562	-1.09318	21.396	1.23359e-09	1.20514e-08
ENSG00000196236	9574	22	XPNPEP3	HGNC:28052	-0.035016	-0.19373	-0.616689	0.496541	-0.422959	0.690271	1.11323	4.4668	21.369	1.25807e-09	1.22833e-08
ENSG00000144559	5925	3	TAMM41	HGNC:25187	-0.510034	0.0727524	-0.740501	0.193644	-0.813253	0.120892	0.934145	2.94658	21.3555	1.27049e-09	1.23971e-08
ENSG00000178773	3048	16	CPNE7	HGNC:2320	0.792815	-1.4282	-3.18048	-0.0571561	-1.75229	1.37104	3.12333	5.36459	21.3752	1.28008e-09	1.24812e-08
ENSG00000104695	4516	8	PPP2CB	HGNC:9300	-0.398132	0.316988	0.652676	0.559307	0.335688	0.242319	-0.0933689	5.87191	21.3445	1.28064e-09	1.24812e-08
ENSG00000170873	7727	8	MTSS1	HGNC:20443	1.31378	0.281557	0.542524	3.52093	0.260967	3.23937	2.9784	4.31645	21.3731	1.28205e-09	1.24875e-08
ENSG00000164039	3383	4	BDH2	HGNC:32389	0.4859	-0.469413	0.445819	-1.11455	0.915233	-0.645133	-1.56037	4.32021	21.34	1.2849e-09	1.25079e-08
ENSG00000140950	8159	16	MEAK7	HGNC:29325	-0.185592	0.77297	0.808724	0.798372	0.0357546	0.025402	-0.0103526	5.10839	21.335	1.28958e-09	1.25446e-08
ENSG00000145730	8846	5	PAM	HGNC:8596	0.505946	0.402278	1.47447	0.286218	1.07219	-0.116061	-1.18826	7.28183	21.3343	1.29021e-09	1.25446e-08
ENSG00000135974	4768	2	C2orf49	HGNC:28772	-0.325506	-0.544173	-0.031788	-0.682636	0.512385	-0.138463	-0.650848	4.24257	21.3282	1.2959e-09	1.25925e-08
ENSG00000155097	5851	8	ATP6V1C1	HGNC:856	-0.158135	0.278694	0.154288	0.790318	-0.124406	0.511624	0.63603	5.87509	21.3269	1.29712e-09	1.25969e-08
ENSG00000198406	826	3	BZW1P2	HGNC:33954	0.311974	-2.15734	0.894554	-2.04399	3.05189	0.113349	-2.93854	1.34562	21.3242	1.29976e-09	1.2615e-08
ENSG00000137203	8245	6	TFAP2A	HGNC:11742	1.01619	4.45733	4.84445	5.58908	0.387123	1.13176	0.744634	3.57766	21.3495	1.30418e-09	1.26504e-08
ENSG00000271672	622	22	DUXAP8	HGNC:32187	0.383065	0.565059	5.21057	5.00156	4.64551	4.4365	-0.209008	-3.04132	21.3158	1.30771e-09	1.26771e-08
ENSG00000081842	6133	5	PCDHA6	HGNC:8672	-0.00828974	-0.746545	2.35802	-0.0678631	3.10457	0.678682	-2.42589	-0.481203	21.3037	1.31924e-09	1.27813e-08
ENSG00000137869	8437	15	CYP19A1	HGNC:2594	0.595874	-3.51523	2.51572	0.146968	6.03096	3.6622	-2.36875	-0.890195	21.3027	1.32019e-09	1.27829e-08
ENSG00000158104	2223	12	HPD	HGNC:5147	0.888846	-2.82008	-2.35333	-4.04035	0.466755	-1.22027	-1.68703	-0.377782	21.2897	1.33281e-09	1.28975e-08
ENSG00000281344	205012	12	HELLPAR	HGNC:43984	0.63401	-0.116568	2.43853	0.8824	2.5551	0.998968	-1.55613	2.61172	21.275	1.35487e-09	1.30993e-08
ENSG00000134627	4558	11	PIWIL4	HGNC:18444	-0.243901	-0.504004	0.720631	-0.596416	1.22463	-0.092412	-1.31705	1.98459	21.2668	1.35527e-09	1.30993e-08
ENSG00000127928	2361	7	GNGT1	HGNC:4411	1.43062	-1.41259	-4.29594	-3.29115	-2.88335	-1.87856	1.00479	6.14545	21.2934	1.35846e-09	1.31224e-08
ENSG00000100614	11860	14	PPM1A	HGNC:9275	-0.0859859	0.474013	0.908504	0.417988	0.434491	-0.0560246	-0.490516	5.41337	21.2447	1.37721e-09	1.32957e-08
ENSG00000130653	9976	9	PNPLA7	HGNC:24768	0.428377	-1.73115	-0.48376	-2.65475	1.24739	-0.9236	-2.17099	1.3697	21.2255	1.39663e-09	1.34752e-08
ENSG00000092203	7091	14	TOX4	HGNC:20161	-0.538454	0.341244	-0.242747	0.387178	-0.583991	0.0459341	0.629925	6.33752	21.2204	1.40186e-09	1.35177e-08
ENSG00000093217	5343	3	XYLB	HGNC:12839	-0.206669	0.194244	-0.136085	1.10332	-0.330329	0.909075	1.2394	2.49717	21.2117	1.41084e-09	1.35962e-08
ENSG00000105738	10335	19	SIPA1L3	HGNC:23801	0.549619	1.00712	0.339488	1.78863	-0.667631	0.781507	1.44914	5.93876	21.2099	1.42246e-09	1.37002e-08
ENSG00000126581	6414	17	BECN1	HGNC:1034	-0.824808	0.419011	0.385097	0.29706	-0.0339135	-0.121951	-0.088037	5.87201	21.1964	1.42667e-09	1.37327e-08
ENSG00000145506	2885	5	NKD2	HGNC:17046	1.14375	-5.16578	-4.16984	-6.31481	0.995938	-1.14903	-2.14496	1.85687	21.22	1.43297e-09	1.37852e-08
ENSG00000270629	12116	1	NBPF14	HGNC:25232	0.10573	-0.118016	0.961529	0.961507	1.07955	1.07952	-2.22488e-05	3.98462	21.1822	1.44151e-09	1.38589e-08
ENSG00000134668	7085	1	SPOCD1	HGNC:26338	0.445823	1.3423	-0.0178679	1.91488	-1.36017	0.572585	1.93275	6.4526	21.2076	1.44237e-09	1.38589e-08
ENSG00000226953	810	2	NCKAP5-AS2	HGNC:54065	0.0177987	1.95357	-2.5404	1.07562	-4.49397	-0.877948	3.61602	-1.13411	21.1806	1.44318e-09	1.38589e-08
ENSG00000132849	11867	1	PATJ	HGNC:28881	0.113786	-0.0830863	2.09124	1.28167	2.17433	1.36476	-0.809572	2.03183	21.1729	1.45138e-09	1.39295e-08
ENSG00000214402	4052	9	LCNL1	HGNC:34436	1.15264	-5.05386	-4.37872	-5.92492	0.675136	-0.871062	-1.5462	1.73261	21.1986	1.45547e-09	1.39606e-08
ENSG00000198768	3942	20	APCDD1L	HGNC:26892	0.746402	2.9245	1.48053	1.82116	-1.44398	-1.10334	0.340633	5.91921	21.1964	1.45778e-09	1.39745e-08
ENSG00000137825	2092	15	ITPKA	HGNC:6178	1.07265	-3.34867	-3.57904	-2.65425	-0.230378	0.694415	0.924793	1.88178	21.1875	1.46617e-09	1.40467e-08
ENSG00000115009	1343	2	CCL20	HGNC:10619	1.6259	-4.16625	-5.95423	-4.56169	-1.78797	-0.395441	1.39253	3.07311	21.186	1.46893e-09	1.40556e-08
ENSG00000134757	5525	18	DSG3	HGNC:3050	-0.00970117	-1.37407	-5.51936	-5.56309	-4.14529	-4.18902	-0.0437235	-1.89641	21.1561	1.46923e-09	1.40556e-08
ENSG00000102898	3895	16	NUTF2	HGNC:13722	0.214231	0.993377	-0.0412016	0.850296	-1.03458	-0.143081	0.891497	6.69353	21.1557	1.46967e-09	1.40556e-08
ENSG00000141198	7275	17	TOM1L1	HGNC:11983	-0.0283338	-0.213899	-1.25287	-0.665071	-1.03897	-0.451172	0.587801	4.31573	21.1541	1.47137e-09	1.40636e-08
ENSG00000221420	178	3	SNORA81	HGNC:32667	-0.0481144	-1.57875	-1.39957	-1.3694	0.179187	0.209358	0.0301716	0.696527	21.148	1.47805e-09	1.41192e-08
ENSG00000243232	6318	5	PCDHAC2	HGNC:8677	0.50172	-0.690245	2.64159	0.0641846	3.33184	0.75443	-2.57741	-0.437388	21.1452	1.48105e-09	1.41396e-08
ENSG00000183891	1986	2	TTC32	HGNC:32954	-0.298252	-1.39372	-0.250168	-1.07545	1.14355	0.318275	-0.825278	1.13129	21.1292	1.49844e-09	1.42973e-08
ENSG00000163453	1930	4	IGFBP7	HGNC:5476	0.363233	1.03382	1.82612	0.444209	0.792296	-0.589614	-1.38191	8.92621	21.1207	1.50776e-09	1.43754e-08
ENSG00000138600	8144	15	SPPL2A	HGNC:30227	-0.159722	0.345244	0.819325	0.43114	0.474081	0.0858959	-0.388185	5.91324	21.1202	1.50839e-09	1.43754e-08
ENSG00000118680	1761	18	MYL12B	HGNC:29827	-0.415579	0.730423	0.466849	0.681809	-0.263574	-0.0486141	0.21496	8.16949	21.1132	1.51614e-09	1.44408e-08
ENSG00000171488	11724	1	LRRC8C	HGNC:25075	0.590365	0.719186	-1.00476	1.19134	-1.72395	0.472158	2.1961	5.28519	21.125	1.51995e-09	1.44688e-08
ENSG00000111536	1075	12	IL26	HGNC:17119	1.23094	0.8483	5.3541	5.47323	4.5058	4.62493	0.119136	-3.01432	21.1086	1.52118e-09	1.4472e-08
ENSG00000121858	3473	3	TNFSF10	HGNC:11925	1.38415	-0.241913	3.83675	0.801312	4.07866	1.04322	-3.03544	-0.788065	21.1028	1.52771e-09	1.45257e-08
ENSG00000113356	4019	5	POLR3G	HGNC:30075	0.687599	1.0642	-0.430428	1.45232	-1.49463	0.388121	1.88275	3.87464	21.0876	1.54594e-09	1.46905e-08
ENSG00000244687	4818	20	UBE2V1	HGNC:12494	-0.0425667	0.583497	-0.663715	0.602466	-1.24721	0.0189685	1.26618	7.82305	21.0775	1.55625e-09	1.47799e-08
ENSG00000128872	11636	15	TMOD2	HGNC:11872	0.361439	2.48212	2.13591	2.6712	-0.346219	0.189081	0.5353	4.22615	21.1035	1.56002e-09	1.48071e-08
ENSG00000197102	15826	14	DYNC1H1	HGNC:2961	-0.0537694	0.787868	0.528368	1.31981	-0.259499	0.531946	0.791446	9.50749	21.0618	1.57421e-09	1.49287e-08
ENSG00000110395	11231	11	CBL	HGNC:1541	0.247463	0.750187	-0.168011	0.726244	-0.918198	-0.0239423	0.894255	6.00928	21.0614	1.57467e-09	1.49287e-08
ENSG00000127824	4079	2	TUBA4A	HGNC:12407	0.575654	0.523968	1.10908	2.52108	0.585107	1.99711	1.412	3.80091	21.0876	1.57628e-09	1.49354e-08
ENSG00000108479	2891	17	GALK1	HGNC:4118	0.111273	-1.19075	-0.551748	-1.34042	0.639005	-0.149663	-0.788668	3.67364	21.0586	1.57794e-09	1.49425e-08
ENSG00000143549	8389	1	TPM3	HGNC:12012	-0.181743	0.527173	-0.668159	0.554195	-1.19533	0.0270214	1.22235	8.79512	21.0577	1.57898e-09	1.49437e-08
ENSG00000114737	5112	3	CISH	HGNC:1984	-0.113717	-1.12018	-1.08689	-1.99536	0.0332928	-0.875175	-0.908468	1.06848	21.0417	1.59754e-09	1.51106e-08
ENSG00000128606	2674	7	LRRC17	HGNC:16895	1.29547	-0.877228	-2.60903	-2.51417	-1.7318	-1.63694	0.0948621	5.16373	21.0541	1.61745e-09	1.52901e-08
ENSG00000278588	381	6	H2BC10	HGNC:4756	1.15545	0.16412	-0.0628886	4.82755	-0.227008	4.66343	4.89044	-2.85481	21.0234	1.61913e-09	1.5297e-08
ENSG00000223864	712	20	NPM1P19	HGNC:7921	0.264357	-0.293955	3.68054	0.847548	3.97449	1.1415	-2.83299	-2.54113	21.0163	1.62763e-09	1.53685e-08
ENSG00000112031	4273	6	MTRF1L	HGNC:21051	0.102966	0.0254594	-0.998184	0.0151026	-1.02364	-0.0103568	1.01329	4.63072	21.011	1.63388e-09	1.54186e-08
ENSG00000168824	4355	4	NSG1	HGNC:18790	0.982933	-2.48604	-4.67152	-2.9065	-2.18547	-0.42046	1.76501	1.66598	21.0363	1.63518e-09	1.5422e-08
ENSG00000142102	5260	11	PGGHG	HGNC:26210	0.313801	-1.33478	-0.373544	-1.60073	0.961241	-0.265947	-1.22719	3.93333	21.0019	1.64485e-09	1.55042e-08
ENSG00000150394	13529	16	CDH8	HGNC:1767	1.6168	1.82799	6.84848	3.81139	5.02048	1.9834	-3.03709	0.0822149	21.0294	1.6469e-09	1.55147e-08
ENSG00000265236	78	6	SNORD84	HGNC:32743	-0.185671	-1.43163	-1.40058	-1.41058	0.0310534	0.0210509	-0.0100026	-0.240479	20.9966	1.65126e-09	1.55468e-08
ENSG00000224899	600	7	LINC02830	HGNC:54363	-0.243991	-1.63288	-4.74433	-4.80713	-3.11145	-3.17425	-0.0627991	-1.83061	20.9938	1.65464e-09	1.55697e-08
ENSG00000277157	312	6	H4C4	HGNC:4782	1.40499	0.245002	-1.14171	3.91722	-1.38671	3.67222	5.05893	-2.49257	20.9907	1.6585e-09	1.55969e-08
ENSG00000023839	6232	10	ABCC2	HGNC:53	0.683633	-2.18079	-1.65425	-2.44236	0.526538	-0.26157	-0.788108	1.2679	20.9882	1.66148e-09	1.56094e-08
ENSG00000157064	7165	1	NMNAT2	HGNC:16789	0.482769	1.04846	1.70461	2.39957	0.656154	1.35111	0.694953	3.18411	20.9934	1.66173e-09	1.56094e-08
ENSG00000108100	5743	10	CCNY	HGNC:23354	-0.46496	0.277827	0.625222	-0.135928	0.347395	-0.413755	-0.76115	5.98984	20.9869	1.66303e-09	1.56127e-08
ENSG00000173482	9900	18	PTPRM	HGNC:9675	0.477208	-0.21233	1.44935	0.737135	1.66168	0.949465	-0.712214	5.92922	20.9879	1.67119e-09	1.56803e-08
ENSG00000142279	13733	19	WTIP	HGNC:20964	0.200415	0.884553	1.41615	0.920903	0.531596	0.0363498	-0.495247	3.82044	20.9738	1.67908e-09	1.57453e-08
ENSG00000164211	5684	5	STARD4	HGNC:18058	0.94464	-1.52253	-2.26361	-1.38868	-0.741084	0.13385	0.874934	6.73157	20.9968	1.68668e-09	1.58067e-08
ENSG00000133104	6387	13	SPART	HGNC:18514	-0.145817	-0.378704	-0.501731	-0.740307	-0.123028	-0.361604	-0.238576	6.52114	20.967	1.68757e-09	1.58067e-08
ENSG00000115290	2958	2	GRB14	HGNC:4565	0.544896	2.12833	4.33189	4.23085	2.20356	2.10252	-0.101046	-0.709769	20.9655	1.68935e-09	1.58143e-08
ENSG00000103710	2802	15	RASL12	HGNC:30289	1.15167	-5.38881	0.203791	-6.40734	5.5926	-1.01853	-6.61113	-2.62685	22.7726	1.69036e-09	1.58147e-08
ENSG00000100280	6721	22	AP1B1	HGNC:554	-0.109053	0.500562	-0.323276	0.551892	-0.823838	0.0513299	0.875168	6.53611	20.9555	1.70185e-09	1.5912e-08
ENSG00000237054	3194	14	PRMT5-AS1	HGNC:40533	-0.0212038	-0.0777023	-0.982013	-0.141627	-0.904311	-0.0639249	0.840386	5.57574	20.9548	1.7027e-09	1.5912e-08
ENSG00000136378	7730	15	ADAMTS7	HGNC:223	0.878437	-0.905839	1.24736	-0.572685	2.1532	0.333154	-1.82004	4.67921	20.9687	1.71288e-09	1.59979e-08
ENSG00000184408	5555	7	KCND2	HGNC:6238	1.17779	-0.927798	2.02908	-3.07097	2.95688	-2.14317	-5.10005	1.61829	20.9617	1.72168e-09	1.6071e-08
ENSG00000136040	9887	12	PLXNC1	HGNC:9106	0.884642	-2.55853	-2.09039	-2.04557	0.468149	0.512967	0.0448181	2.40143	20.9455	1.72403e-09	1.60838e-08
ENSG00000184005	7237	1	ST6GALNAC3	HGNC:19343	0.726775	1.63934	-2.06957	-2.64835	-3.70891	-4.28769	-0.578777	2.41491	20.9608	1.73172e-09	1.61463e-08
ENSG00000202031	70	1	SNORD38A	HGNC:30355	-0.108095	-1.97065	-1.74214	-1.64215	0.22851	0.328492	0.0999822	-0.683029	20.9284	1.73609e-09	1.61778e-08
ENSG00000132185	3275	1	FCRLA	HGNC:18504	0.227204	2.85522	4.92524	4.04189	2.07001	1.18666	-0.883351	-0.74805	20.9259	1.73921e-09	1.61944e-08
ENSG00000112406	5614	6	HECA	HGNC:21041	0.499863	0.102019	1.15965	0.809793	1.05763	0.707774	-0.349859	4.36123	20.9254	1.73986e-09	1.61944e-08
ENSG00000236859	2551	2	NIFK-AS1	HGNC:27385	0.0205398	0.46249	-0.772554	0.175013	-1.23504	-0.287477	0.947567	4.43533	20.9139	1.75471e-09	1.63234e-08
ENSG00000169964	3106	3	TMEM42	HGNC:28444	-0.0898564	-0.915566	0.164836	-1.02626	1.0804	-0.110698	-1.1911	3.02462	20.9071	1.76349e-09	1.63957e-08
ENSG00000244187	1443	9	TMEM141	HGNC:28211	0.152129	-1.10601	-0.561402	-1.31347	0.544608	-0.207457	-0.752065	3.96737	20.9027	1.76921e-09	1.64395e-08
ENSG00000131626	10467	11	PPFIA1	HGNC:9245	-0.182456	0.202941	0.795571	0.250154	0.592631	0.0472138	-0.545417	5.86895	20.8954	1.77872e-09	1.65186e-08
ENSG00000188092	5143	1	GPR89B	HGNC:13840	-0.463289	-0.800393	-1.34216	-0.946237	-0.541771	-0.145844	0.395927	1.4791	20.8945	1.77982e-09	1.65194e-08
ENSG00000278224	1714	6	PRICKLE4	HGNC:16805	0.139217	-1.28034	-1.04367	-1.3725	0.236676	-0.092159	-0.328835	0.682133	20.8919	1.78327e-09	1.6542e-08
ENSG00000072422	4841	10	RHOBTB1	HGNC:18738	0.361475	-0.649348	0.824578	-1.32977	1.47393	-0.680423	-2.15435	4.73108	20.899	1.78614e-09	1.65593e-08
ENSG00000124915	2889	11	MYRF-AS1	HGNC:24506	-0.134844	1.27369	-0.125782	2.14925	-1.39947	0.875567	2.27503	0.707206	20.8826	1.79545e-09	1.66344e-08
ENSG00000160714	4161	1	UBE2Q1	HGNC:15698	-0.585718	0.415673	0.225328	0.466619	-0.190345	0.0509456	0.24129	5.979	20.882	1.79628e-09	1.66344e-08
ENSG00000113361	12379	5	CDH6	HGNC:1765	1.02932	5.9402	3.37512	5.62492	-2.56507	-0.315273	2.2498	4.89215	20.9054	1.80357e-09	1.66924e-08
ENSG00000099917	10374	22	MED15	HGNC:14248	0.0153536	0.721677	-0.00381809	1.10115	-0.725495	0.379476	1.10497	6.79603	20.8752	1.80527e-09	1.66988e-08
ENSG00000145715	5232	5	RASA1	HGNC:9871	0.1757	0.847733	0.538147	1.02419	-0.309586	0.176461	0.486047	6.36157	20.8658	1.81785e-09	1.68056e-08
ENSG00000103653	4570	15	CSK	HGNC:2444	0.0116464	0.282521	-0.187529	1.0129	-0.47005	0.730376	1.20043	5.55188	20.8597	1.82597e-09	1.68712e-08
ENSG00000166510	5180	18	CCDC68	HGNC:24350	0.773014	-2.14729	-3.91041	-1.51868	-1.76312	0.628613	2.39173	3.52958	20.8834	1.83292e-09	1.69258e-08
ENSG00000138172	3108	10	CALHM2	HGNC:23493	0.235073	0.374387	1.83486	0.801079	1.46047	0.426692	-1.03378	4.47382	20.861	1.83661e-09	1.69503e-08
ENSG00000177409	7135	7	SAMD9L	HGNC:1349	1.19783	0.694933	1.94893	1.7826	1.25399	1.08767	-0.166329	4.81747	20.8697	1.8439e-09	1.7008e-08
ENSG00000166473	18637	16	PKD1L2	HGNC:21715	1.41158	-4.96564	-4.20489	-3.83588	0.760752	1.12976	0.369005	0.906204	20.8696	1.85151e-09	1.70686e-08
ENSG00000255850	563	12	RXYLT1-AS1	HGNC:48910	-0.300369	-1.33854	-1.1627	-1.73487	0.175845	-0.396332	-0.572177	1.41222	20.8292	1.86755e-09	1.72067e-08
ENSG00000133943	7212	14	DGLUCY	HGNC:20498	0.311514	-0.89808	0.478427	-0.0485435	1.37651	0.849537	-0.52697	3.57485	20.8206	1.8794e-09	1.73061e-08
ENSG00000183255	3537	21	PTTG1IP	HGNC:13524	-0.274091	0.224532	0.58514	-0.432529	0.360607	-0.657062	-1.01767	8.36321	20.8077	1.89728e-09	1.7461e-08
ENSG00000199744	73	9	SNORD36A	HGNC:10163	-0.283913	-1.12414	-1.49135	-1.08929	-0.36721	0.0348527	0.402063	1.1457	20.8046	1.90161e-09	1.7491e-08
ENSG00000106591	3534	7	MRPL32	HGNC:14035	-0.18378	-0.511293	-0.822427	-0.585297	-0.311134	-0.0740041	0.23713	4.91435	20.8026	1.90441e-09	1.75069e-08
ENSG00000145861	2414	5	C1QTNF2	HGNC:14325	0.308139	3.55631	2.87509	3.66913	-0.681226	0.112819	0.794045	0.680056	20.7973	1.91195e-09	1.75663e-08
ENSG00000138430	6100	2	OLA1	HGNC:28833	-0.247278	0.134795	-0.589006	0.214398	-0.723802	0.0796028	0.803404	6.29684	20.7896	1.92274e-09	1.76555e-08
ENSG00000153944	21479	17	MSI2	HGNC:18585	0.282025	0.01215	-1.32383	-0.938747	-1.33598	-0.950897	0.385078	5.181	20.7841	1.93057e-09	1.77175e-08
ENSG00000198492	3859	1	YTHDF2	HGNC:31675	-0.48395	0.302635	-0.378624	0.190665	-0.681259	-0.11197	0.56929	6.10464	20.7826	1.93274e-09	1.77275e-08
ENSG00000140511	3524	15	HAPLN3	HGNC:21446	1.0486	-1.15664	1.60528	-0.970491	2.76192	0.186149	-2.57577	3.64014	20.8064	1.93967e-09	1.7781e-08
ENSG00000059145	7494	16	UNKL	HGNC:14184	-0.187438	-0.182233	0.48217	-0.678028	0.664403	-0.495795	-1.1602	4.31218	20.7714	1.94879e-09	1.78546e-08
ENSG00000271982	66	18	SNORD58B	HGNC:10209	0.306769	-1.37591	-1.08574	-1.53392	0.29017	-0.158009	-0.448179	3.35657	20.7658	1.95688e-09	1.79187e-08
ENSG00000101439	3695	20	CST3	HGNC:2475	0.267118	-1.4661	-0.43369	-1.3291	1.03241	0.136999	-0.895412	7.04034	20.7558	1.9713e-09	1.80321e-08
ENSG00000175662	7863	17	TOM1L2	HGNC:11984	0.147656	0.676789	0.470909	1.5212	-0.20588	0.844414	1.05029	5.71661	20.7551	1.97231e-09	1.80321e-08
ENSG00000249242	3671	4	TMEM150C	HGNC:37263	0.43687	1.3214	1.09695	3.67918	-0.224449	2.35778	2.58223	-1.48325	20.7545	1.97318e-09	1.80321e-08
ENSG00000115457	4767	2	IGFBP2	HGNC:5471	1.5974	-1.91912	1.23847	4.52762	3.15759	6.44674	3.28915	2.84825	20.7827	1.97367e-09	1.80321e-08
ENSG00000204619	2538	6	PPP1R11	HGNC:9285	-0.351371	0.460695	-0.148972	0.527356	-0.609667	0.0666617	0.676328	5.90205	20.7464	1.98507e-09	1.81185e-08
ENSG00000171055	8938	2	FEZ2	HGNC:3660	-0.289711	0.641492	0.415287	0.755908	-0.226205	0.114415	0.34062	5.90466	20.7462	1.98534e-09	1.81185e-08
ENSG00000078098	7003	2	FAP	HGNC:3590	0.269159	-0.894117	0.658445	-0.982321	1.55256	-0.0882039	-1.64077	7.60324	20.7396	1.99498e-09	1.81962e-08
ENSG00000184743	7600	11	ATL3	HGNC:24526	0.0792122	0.266941	0.907618	0.741244	0.640678	0.474303	-0.166374	7.00933	20.7277	2.01262e-09	1.8347e-08
ENSG00000228589	681	1	SPCS2P4	HGNC:45237	0.0942613	-1.88914	0.0928897	-1.52145	1.98203	0.367688	-1.61434	0.320021	20.7248	2.01696e-09	1.83673e-08
ENSG00000172081	4149	19	MOB3A	HGNC:29802	-0.101971	0.24277	0.149433	0.894549	-0.0933374	0.651779	0.745116	5.56954	20.7247	2.0171e-09	1.83673e-08
ENSG00000184564	4318	13	SLITRK6	HGNC:23503	0.615393	2.00737	7.14412	4.97815	5.13676	2.97079	-2.16597	-1.81708	20.7295	2.02355e-09	1.84157e-08
ENSG00000101266	6047	20	CSNK2A1	HGNC:2457	-0.589298	0.196012	-0.517068	0.096827	-0.71308	-0.0991847	0.613895	6.93753	20.7127	2.03502e-09	1.85098e-08
ENSG00000142655	2995	1	PEX14	HGNC:8856	0.0103142	0.289339	-0.362935	0.530536	-0.652274	0.241197	0.893471	4.53955	20.7096	2.03975e-09	1.85426e-08
ENSG00000050426	6032	12	LETMD1	HGNC:24241	0.00080647	-0.865486	-0.428465	-0.783651	0.437021	0.0818356	-0.355185	4.69638	20.7015	2.05187e-09	1.86424e-08
ENSG00000104219	6735	8	ZDHHC2	HGNC:18469	0.274654	1.33011	1.10407	1.4259	-0.226049	0.0957859	0.321835	5.11985	20.6988	2.056e-09	1.86695e-08
ENSG00000251664	5454	5	PCDHA12	HGNC:8666	0.181643	-0.687717	2.48109	0.012462	3.1688	0.700179	-2.46862	-0.641461	20.6912	2.0676e-09	1.87645e-08
ENSG00000162692	6049	1	VCAM1	HGNC:12663	1.54886	-2.97422	1.60624	-2.88347	4.58046	0.0907442	-4.48972	4.85541	20.7084	2.08471e-09	1.89092e-08
ENSG00000154889	7630	18	MPPE1	HGNC:15988	-0.0859664	-0.755872	0.0514069	-0.784821	0.807279	-0.0289486	-0.836228	3.7043	20.6689	2.10195e-09	1.9055e-08
ENSG00000085871	3182	4	MGST2	HGNC:7063	0.19678	-0.833752	-1.38789	-2.05483	-0.554136	-1.22107	-0.666938	2.7031	20.6606	2.11494e-09	1.91621e-08
ENSG00000166278	5536	6	C2	HGNC:1248	0.95806	-1.0634	1.11377	-1.54775	2.17716	-0.484355	-2.66152	1.32636	20.6483	2.13414e-09	1.93254e-08
ENSG00000107485	3253	10	GATA3	HGNC:4172	0.209526	-1.42444	-6.42395	-2.20229	-4.9995	-0.777851	4.22165	1.1921	20.6647	2.14221e-09	1.93877e-08
ENSG00000148680	3131	10	HTR7	HGNC:5302	0.477469	-0.644114	-4.17062	-0.678731	-3.52651	-0.034617	3.49189	2.7489	20.6603	2.14976e-09	1.94453e-08
ENSG00000121898	4859	10	CPXM2	HGNC:26977	1.19728	0.971968	4.95277	-1.06564	3.9808	-2.03761	-6.01841	3.2138	20.6627	2.15619e-09	1.94927e-08
ENSG00000249026	2728	5	CTNNA1P1	HGNC:2513	-0.300717	0.195446	4.26122	1.67553	4.06578	1.48008	-2.5857	-2.64908	20.6332	2.1582e-09	1.95001e-08
ENSG00000100181	12081	22	TPTEP1	HGNC:43648	0.750344	2.03806	6.09786	1.25511	4.05979	-0.782954	-4.84275	0.749304	20.657	2.16533e-09	1.95538e-08
ENSG00000113580	9172	5	NR3C1	HGNC:7978	0.0338136	0.735209	1.08034	-0.000191733	0.345128	-0.735401	-1.08053	6.83831	20.6252	2.17106e-09	1.95947e-08
ENSG00000130775	4621	1	THEMIS2	HGNC:16839	0.375119	-1.64573	-1.68705	-1.19526	-0.0413257	0.450463	0.491789	2.4725	20.6029	2.20715e-09	1.99094e-08
ENSG00000196136	5000	14	SERPINA3	HGNC:16	1.19154	-2.93408	-3.50134	-6.96971	-0.567251	-4.03562	-3.46837	3.36434	20.6243	2.21819e-09	1.9998e-08
ENSG00000170439	1506	12	METTL7B	HGNC:28276	0.471987	-0.229878	3.23989	4.16311	3.46976	4.39299	0.923222	-1.32838	20.5952	2.21979e-09	2.00013e-08
ENSG00000120992	4694	8	LYPLA1	HGNC:6737	0.356613	0.128476	-1.11375	-0.111455	-1.24223	-0.239931	1.0023	6.19224	20.5885	2.23082e-09	2.00896e-08
ENSG00000120519	6687	4	SLC10A7	HGNC:23088	0.267585	-0.200132	-1.18956	-1.31187	-0.989432	-1.11174	-0.122308	3.87542	20.5829	2.23998e-09	2.01611e-08
ENSG00000112218	5952	6	GPR63	HGNC:13302	0.217535	-0.851354	-4.1238	-1.06299	-3.27245	-0.211632	3.06082	1.24189	20.5775	2.24905e-09	2.02316e-08
ENSG00000160712	6453	1	IL6R	HGNC:6019	0.413589	0.469481	1.55636	2.671	1.08688	2.20152	1.11465	1.32353	20.5641	2.2714e-09	2.04181e-08
ENSG00000183807	1036	6	FAM162B	HGNC:21549	0.64699	1.4589	4.35423	6.12862	2.89533	4.66972	1.77439	-0.744358	20.5795	2.27228e-09	2.04181e-08
ENSG00000028528	9780	15	SNX1	HGNC:11172	-0.500489	-0.220427	0.226635	-0.15628	0.447062	0.0641465	-0.382916	6.05661	20.555	2.28678e-09	2.05371e-08
ENSG00000183439	1582	4	TRIM61	HGNC:24339	0.0445642	-0.92048	-2.39689	-2.51571	-1.47641	-1.59523	-0.118824	0.680552	20.5352	2.32072e-09	2.08304e-08
ENSG00000106089	3693	7	STX1A	HGNC:11433	0.373015	0.596943	0.156543	1.76538	-0.4404	1.16844	1.60884	3.73648	20.5316	2.32692e-09	2.08746e-08
ENSG00000130558	6302	9	OLFM1	HGNC:17187	0.663853	1.36484	3.92562	-0.0864287	2.56077	-1.45127	-4.01204	1.07796	20.5494	2.33279e-09	2.09158e-08
ENSG00000260898	3138	15	ADPGK-AS1	HGNC:44144	0.328635	-1.71314	-1.29531	-1.92925	0.417835	-0.216109	-0.633944	2.4731	20.526	2.33651e-09	2.09377e-08
ENSG00000240038	7491	1	AMY2B	HGNC:478	-0.0880293	-1.11059	0.171471	-1.08862	1.28206	0.0219724	-1.26009	1.98369	20.5232	2.34148e-09	2.09534e-08
ENSG00000153250	11765	2	RBMS1	HGNC:9907	0.0010928	-0.642114	-0.806501	-0.502478	-0.164387	0.139637	0.304023	7.02748	20.5231	2.34152e-09	2.09534e-08
ENSG00000120942	5082	1	UBIAD1	HGNC:30791	-0.0552229	0.155711	-0.719742	0.440289	-0.875453	0.284578	1.16003	4.37604	20.5228	2.34211e-09	2.09534e-08
ENSG00000235092	2060	2	ID2-AS1	HGNC:51103	-0.107322	1.1151	2.81578	0.248188	1.70068	-0.866912	-2.5676	-1.59577	20.5218	2.3439e-09	2.0958e-08
ENSG00000230795	1046	6	HLA-K	HGNC:4969	0.547653	-2.81845	0.584366	-2.322	3.40281	0.496447	-2.90637	0.863579	20.5172	2.35177e-09	2.10144e-08
ENSG00000236144	4859	19	TMEM147-AS1	HGNC:51273	0.0653937	-0.946775	-0.974012	-1.15456	-0.027237	-0.207785	-0.180548	4.10696	20.5167	2.35278e-09	2.10144e-08
ENSG00000170989	3071	1	S1PR1	HGNC:3165	0.750711	2.57227	0.0700085	1.03406	-2.50227	-1.53821	0.964055	3.85258	20.536	2.36784e-09	2.11374e-08
ENSG00000213864	676	5	EEF1B2P2	HGNC:3209	-0.0330109	0.470139	4.04702	1.10643	3.57688	0.636293	-2.94059	-2.71192	20.4905	2.399e-09	2.14038e-08
ENSG00000213614	12611	15	HEXA	HGNC:4878	0.101283	-0.422596	0.491848	-0.630909	0.914444	-0.208312	-1.12276	6.48134	20.4828	2.41261e-09	2.15135e-08
ENSG00000231991	1020	9	ANXA2P2	HGNC:539	0.754735	0.876737	2.06545	1.10041	1.18871	0.223668	-0.965044	3.52181	20.4798	2.42165e-09	2.15824e-08
ENSG00000204435	2933	6	CSNK2B	HGNC:2460	0.255254	0.778464	-0.240034	1.00018	-1.0185	0.221717	1.24022	6.98144	20.4738	2.42882e-09	2.1626e-08
ENSG00000160602	4420	17	NEK8	HGNC:13387	-0.578233	-0.657852	-0.190633	-1.01949	0.467218	-0.361642	-0.828861	2.00078	20.4736	2.42919e-09	2.1626e-08
ENSG00000164024	4117	4	METAP1	HGNC:15789	-0.458998	0.49841	0.449028	0.459221	-0.0493817	-0.0391889	0.0101928	5.78653	20.4634	2.4477e-09	2.17789e-08
ENSG00000132692	4931	1	BCAN	HGNC:23059	-0.267176	-1.88094	-3.64094	-0.911898	-1.76	0.969041	2.72904	-1.59571	20.4621	2.45001e-09	2.17877e-08
ENSG00000166938	5436	15	DIS3L	HGNC:28698	-0.33245	-0.232459	0.541811	0.0656122	0.77427	0.298072	-0.476199	4.30672	20.4549	2.46314e-09	2.18925e-08
ENSG00000246763	2344	5	RGMB-AS1	HGNC:48666	0.805869	2.30473	2.00829	3.38082	-0.29644	1.07609	1.37253	3.7183	20.4799	2.4684e-09	2.19273e-08
ENSG00000131697	13167	1	NPHP4	HGNC:19104	-0.275651	-0.350858	0.360438	-0.555647	0.711296	-0.204789	-0.916085	3.27537	20.4505	2.47129e-09	2.19337e-08
ENSG00000131196	9068	18	NFATC1	HGNC:7775	0.0560595	-0.0419527	0.772691	-0.917984	0.814643	-0.876031	-1.69067	3.35855	20.4502	2.4718e-09	2.19337e-08
ENSG00000152601	9989	3	MBNL1	HGNC:6923	0.0380704	1.24145	0.914158	0.936594	-0.327294	-0.304858	0.0224361	8.22281	20.4479	2.47604e-09	2.19594e-08
ENSG00000164366	9701	5	CCDC127	HGNC:30520	-0.307022	-0.0894873	0.534205	0.0282208	0.623692	0.117708	-0.505984	3.95444	20.4449	2.48162e-09	2.1997e-08
ENSG00000124920	10680	11	MYRF	HGNC:1181	1.39072	1.52168	-5.67951	-1.01999	-7.20119	-2.54167	4.65952	5.49634	20.4683	2.48964e-09	2.20561e-08
ENSG00000079462	1419	19	PAFAH1B3	HGNC:8576	0.561893	1.08329	-0.941127	0.91822	-2.02442	-0.165073	1.85935	3.73221	20.4336	2.50312e-09	2.21636e-08
ENSG00000178035	2773	3	IMPDH2	HGNC:6053	-0.133485	-0.709802	-0.663203	-0.651166	0.0465989	0.0586367	0.0120377	7.10193	20.4313	2.50679e-09	2.2184e-08
ENSG00000168528	3549	1	SERINC2	HGNC:23231	1.25467	-0.882537	-0.178702	1.90838	0.703835	2.79092	2.08708	6.2338	20.4534	2.51726e-09	2.22647e-08
ENSG00000142185	6705	21	TRPM2	HGNC:12339	0.697939	2.56405	4.88754	2.00423	2.32349	-0.559822	-2.88331	-0.749157	20.413	2.54119e-09	2.24641e-08
ENSG00000091622	10609	17	PITPNM3	HGNC:21043	0.452616	-0.431111	2.49892	0.792026	2.93004	1.22314	-1.7069	1.5403	20.4072	2.552e-09	2.25475e-08
ENSG00000099958	3796	22	DERL3	HGNC:14236	0.411608	-2.62352	-3.12612	-1.55418	-0.502602	1.06934	1.57194	0.262636	20.4048	2.55656e-09	2.25756e-08
ENSG00000120322	2740	5	PCDHB8	HGNC:8693	-0.0531881	-0.1152	3.81231	0.280772	3.92751	0.395972	-3.53154	-1.62775	20.4004	2.56503e-09	2.26382e-08
ENSG00000248923	1812	5	MTND5P11	HGNC:42273	1.14302	0.673025	3.92141	2.96036	3.24839	2.28734	-0.961047	0.945121	20.4093	2.57172e-09	2.2685e-08
ENSG00000164867	5953	7	NOS3	HGNC:7876	0.530521	-0.197098	-3.73915	-3.13378	-3.54206	-2.93669	0.605369	2.59492	20.4232	2.57429e-09	2.26953e-08
ENSG00000179869	19074	7	ABCA13	HGNC:14638	0.789306	1.32965	0.746788	4.02252	-0.582867	2.69287	3.27573	-1.00527	20.3882	2.58849e-09	2.28083e-08
ENSG00000116698	8317	1	SMG7	HGNC:16792	0.0961917	0.759165	-0.165592	0.683426	-0.924757	-0.0757391	0.849018	6.37986	20.3872	2.59038e-09	2.28127e-08
ENSG00000170561	3384	5	IRX2	HGNC:14359	0.467155	-0.482161	6.04034	2.94575	6.5225	3.42791	-3.09459	0.436433	20.4135	2.59297e-09	2.28232e-08
ENSG00000140015	12320	14	KCNH5	HGNC:6254	0.320131	-0.271893	-4.79694	-5.3433	-4.52505	-5.07141	-0.546354	-0.9363	20.384	2.59652e-09	2.28421e-08
ENSG00000136541	4393	2	ERMN	HGNC:29208	0.493865	0.914585	4.69964	4.20721	3.78505	3.29262	-0.492429	-1.15277	20.3827	2.59895e-09	2.28512e-08
ENSG00000108395	5482	17	TRIM37	HGNC:7523	-0.339881	0.506821	0.791909	0.502758	0.285088	-0.00406317	-0.289151	4.96783	20.3809	2.60253e-09	2.28704e-08
ENSG00000183723	8117	16	CMTM4	HGNC:19175	0.211322	0.163174	1.08317	0.378842	0.919994	0.215668	-0.704326	4.73301	20.3591	2.6451e-09	2.3232e-08
ENSG00000143369	3360	1	ECM1	HGNC:3153	0.652285	0.654076	1.70018	1.30948	1.0461	0.6554	-0.390704	6.66684	20.349	2.67812e-09	2.35094e-08
ENSG00000186834	3600	17	HEXIM1	HGNC:24953	-0.290927	-0.487513	-0.295339	-0.6754	0.192174	-0.187887	-0.380061	5.6831	20.3399	2.68318e-09	2.35398e-08
ENSG00000054690	10817	14	PLEKHH1	HGNC:17733	-0.58394	-0.617257	-1.08343	-0.62691	-0.46617	-0.0096527	0.456518	1.0838	20.3393	2.68446e-09	2.35398e-08
ENSG00000219797	498	6	PPIAP9	HGNC:9272	0.368143	-0.352173	4.57293	2.70792	4.92511	3.06009	-1.86501	-3.78728	20.3355	2.69191e-09	2.35924e-08
ENSG00000090376	10004	12	IRAK3	HGNC:17020	1.00697	-2.55289	-1.61797	-3.38852	0.934915	-0.835635	-1.77055	4.90226	20.3538	2.71043e-09	2.3742e-08
ENSG00000042304	2087	2	C2orf83	HGNC:25344	-0.276904	-3.81052	-3.78048	-4.03424	0.0300343	-0.223725	-0.253759	-2.5207	20.3219	2.71943e-09	2.38081e-08
ENSG00000175215	5442	12	CTDSP2	HGNC:17077	-0.163042	-0.539442	0.335662	-0.753525	0.875104	-0.214083	-1.08919	7.4366	20.3134	2.73668e-09	2.39463e-08
ENSG00000173517	24184	15	PEAK1	HGNC:29431	0.253301	1.43222	1.61017	0.916422	0.177947	-0.515801	-0.693748	7.62513	20.3117	2.74018e-09	2.39642e-08
ENSG00000059915	6338	10	PSD	HGNC:9507	0.31389	-1.55343	-0.899254	-2.02147	0.654177	-0.46804	-1.12222	1.80258	20.2981	2.76811e-09	2.41954e-08
ENSG00000088833	6531	20	NSFL1C	HGNC:15912	-0.0190255	0.585686	0.127821	0.483372	-0.457864	-0.102314	0.35555	5.79327	20.2966	2.77123e-09	2.42097e-08
ENSG00000099998	6054	22	GGT5	HGNC:4260	1.30658	-3.51017	-2.70812	-2.54905	0.802043	0.961116	0.159074	5.74402	20.3225	2.77432e-09	2.42238e-08
ENSG00000196262	4432	7	PPIA	HGNC:9253	-0.221949	-0.0348006	-1.09193	-0.292908	-1.05713	-0.258107	0.799026	9.33261	20.2866	2.79195e-09	2.43641e-08
ENSG00000250317	1612	4	SMIM20	HGNC:37260	-0.0291673	-0.826077	0.11029	-1.07891	0.936368	-0.252832	-1.1892	3.49149	20.2859	2.79336e-09	2.43641e-08
ENSG00000099960	2447	22	SLC7A4	HGNC:11062	1.20015	-2.70356	-5.82923	-4.64688	-3.12567	-1.94331	1.18235	0.18658	20.3016	2.80393e-09	2.44432e-08
ENSG00000136147	4841	13	PHF11	HGNC:17024	0.0418912	-0.306452	0.0978882	0.788813	0.40434	1.09526	0.690925	4.11985	20.2756	2.81499e-09	2.45266e-08
ENSG00000140199	10056	15	SLC12A6	HGNC:10914	0.284393	0.128776	0.926821	0.495014	0.798044	0.366237	-0.431807	5.19014	20.2748	2.81669e-09	2.45283e-08
ENSG00000179115	2435	19	FARSA	HGNC:3592	0.035082	0.454735	-0.517319	0.477774	-0.972055	0.0230385	0.995093	5.92334	20.2696	2.82759e-09	2.46101e-08
ENSG00000176463	9435	15	SLCO3A1	HGNC:10952	0.381516	1.46627	3.22614	2.73214	1.75987	1.26587	-0.493999	3.34936	20.2841	2.85481e-09	2.48338e-08
ENSG00000118785	2321	4	SPP1	HGNC:11255	1.16928	4.81063	1.10315	3.99743	-3.70748	-0.8132	2.89428	2.33639	20.2822	2.8589e-09	2.48562e-08
ENSG00000170848	5140	19	PSG6	HGNC:9523	0.1192	3.88087	6.92908	7.13332	3.04821	3.25245	0.204237	-2.10855	20.2506	2.86802e-09	2.49222e-08
ENSG00000176971	1938	11	FIBIN	HGNC:33747	1.07422	-1.96251	-1.28764	-4.8084	0.674871	-2.84589	-3.52076	5.94094	20.2688	2.88742e-09	2.50775e-08
ENSG00000185414	2898	2	MRPL30	HGNC:14036	-0.353254	-0.335787	-0.598291	-0.171838	-0.262504	0.163948	0.426452	5.12621	20.2146	2.94604e-09	2.5573e-08
ENSG00000235408	272	20	SNORA71B	HGNC:10233	-0.402035	0.409178	-1.87223	0.534754	-2.28141	0.125576	2.40699	-0.845166	20.2114	2.95313e-09	2.5621e-08
ENSG00000173598	10078	12	NUDT4	HGNC:8051	0.203662	-0.208923	-1.48495	-0.706222	-1.27603	-0.4973	0.778731	6.37531	20.2065	2.96408e-09	2.57023e-08
ENSG00000136244	2069	7	IL6	HGNC:6018	1.3734	0.560161	3.18724	-3.27069	2.62708	-3.83085	-6.45793	5.83064	20.223	2.98771e-09	2.58935e-08
ENSG00000164120	5529	4	HPGD	HGNC:5154	0.873709	-3.27075	-4.37498	-6.09023	-1.10423	-2.81948	-1.71525	-1.44205	20.1936	2.99283e-09	2.59203e-08
ENSG00000256040	2450	9	PAPPA-AS1	HGNC:35152	1.10836	-0.817798	-2.99178	-2.67558	-2.17398	-1.85778	0.3162	7.18376	20.2202	2.99398e-09	2.59203e-08
ENSG00000239112	70	5	SNORD123	HGNC:33562	-0.0848167	-1.32862	-2.03673	-2.14806	-0.708111	-0.819444	-0.111333	-0.720363	20.1881	3.00506e-09	2.59933e-08
ENSG00000133112	7269	13	TPT1	HGNC:12022	-0.590876	-0.453929	0.0584319	-0.990565	0.512361	-0.536637	-1.049	10.5916	20.1879	3.00559e-09	2.59933e-08
ENSG00000103932	7046	15	RPAP1	HGNC:24567	-0.382404	-0.0343007	-0.665936	0.169163	-0.631636	0.203464	0.8351	4.69255	20.1757	3.03295e-09	2.62161e-08
ENSG00000133019	12170	1	CHRM3	HGNC:1952	0.834417	4.05449	-0.901232	1.03592	-4.95572	-3.01858	1.93715	0.97032	20.2017	3.03555e-09	2.62247e-08
ENSG00000178772	3028	3	CPN2	HGNC:2313	-0.033238	1.18072	4.85523	3.34239	3.6745	2.16167	-1.51284	-3.28759	20.1715	3.04256e-09	2.62714e-08
ENSG00000088756	11910	18	ARHGAP28	HGNC:25509	0.847966	-1.28641	1.47973	-1.91509	2.76614	-0.628674	-3.39481	2.60251	20.1805	3.069e-09	2.64857e-08
ENSG00000134285	4957	12	FKBP11	HGNC:18624	0.148243	-0.905195	-0.874018	-1.37832	0.0311761	-0.473127	-0.504303	5.74772	20.1526	3.08597e-09	2.66181e-08
ENSG00000006283	9709	17	CACNA1G	HGNC:1394	0.862317	-0.969373	2.33414	-0.91722	3.30351	0.0521532	-3.25136	-1.33148	20.1215	3.15849e-09	2.72293e-08
ENSG00000145703	7904	5	IQGAP2	HGNC:6111	1.32852	-0.517554	-5.49746	-3.02281	-4.9799	-2.50526	2.47465	4.14715	20.1452	3.1665e-09	2.72839e-08
ENSG00000103642	3972	15	LACTB	HGNC:16468	0.342869	1.02231	0.400023	1.31375	-0.622284	0.291439	0.913723	5.26174	20.1164	3.17077e-09	2.73064e-08
ENSG00000255200	2354	11	PGAM1P8	HGNC:42455	-0.592026	1.28928	-0.18608	0.569061	-1.47536	-0.720221	0.755141	0.0984582	20.1131	3.17862e-09	2.73595e-08
ENSG00000169740	1436	10	ZNF32	HGNC:13095	0.187444	-0.612301	0.438706	-0.606428	1.05101	0.00587325	-1.04513	3.71613	20.1083	3.19006e-09	2.74436e-08
ENSG00000144199	2662	2	FAHD2B	HGNC:25318	-0.286978	-0.52501	-1.67899	-1.42095	-1.15398	-0.895941	0.258042	1.18785	20.104	3.20034e-09	2.75175e-08
ENSG00000168016	11177	3	TRANK1	HGNC:29011	0.563499	-1.35344	-0.189561	-1.70078	1.16388	-0.347341	-1.51122	4.65817	20.1096	3.20752e-09	2.75648e-08
ENSG00000108239	6921	10	TBC1D12	HGNC:29082	0.156952	0.183457	0.772194	0.13845	0.588738	-0.045007	-0.633745	3.72174	20.0979	3.21482e-09	2.7613e-08
ENSG00000164574	10496	5	GALNT10	HGNC:19873	0.356005	1.09443	1.40817	-0.002484	0.313741	-1.09691	-1.41065	7.54698	20.094	3.22427e-09	2.76797e-08
ENSG00000038295	7522	4	TLL1	HGNC:11843	0.90083	4.81922	1.96143	5.28603	-2.85778	0.466808	3.32459	-0.124498	20.1062	3.22943e-09	2.77094e-08
ENSG00000112339	11099	6	HBS1L	HGNC:4834	-0.399197	0.623543	0.232905	0.416812	-0.390639	-0.206732	0.183907	5.98532	20.0864	3.24273e-09	2.78089e-08
ENSG00000149591	3917	11	TAGLN	HGNC:11553	0.326203	1.88658	2.19378	0.634483	0.307198	-1.2521	-1.5593	10.2913	20.0879	3.25049e-09	2.78609e-08
ENSG00000164086	5648	3	DUSP7	HGNC:3073	0.0192345	0.18715	-0.393377	0.722513	-0.580527	0.535363	1.11589	5.16569	20.0797	3.25896e-09	2.79067e-08
ENSG00000267270	4589	18	PARD6G-AS1	HGNC:44109	-0.598404	-0.426999	-1.54658	-0.565028	-1.11958	-0.138029	0.981554	-0.192821	20.0794	3.25983e-09	2.79067e-08
ENSG00000134086	4213	3	VHL	HGNC:12687	-0.184153	-0.71602	-0.0681631	-0.676229	0.647857	0.0397904	-0.608066	4.98663	20.0789	3.26096e-09	2.79067e-08
ENSG00000145375	8247	4	SPATA5	HGNC:18119	0.362439	0.237913	-0.030647	1.33734	-0.26856	1.09943	1.36799	3.54456	20.0747	3.27126e-09	2.79802e-08
ENSG00000125818	5296	20	PSMF1	HGNC:9571	-0.0279685	0.454879	-0.305703	0.631817	-0.760582	0.176938	0.937521	6.68734	20.0627	3.30097e-09	2.82196e-08
ENSG00000038002	2675	4	AGA	HGNC:318	0.0322923	0.486273	1.07597	-0.413922	0.589693	-0.900195	-1.48989	3.67425	20.0607	3.30586e-09	2.82466e-08
ENSG00000197734	704	14	C14orf178	HGNC:26385	-0.450694	-0.873874	-1.30787	-1.10184	-0.433994	-0.227965	0.206029	1.15354	20.0471	3.33982e-09	2.85219e-08
ENSG00000164107	3601	4	HAND2	HGNC:4808	1.08056	-1.12758	-5.01295	-3.85269	-3.88538	-2.72512	1.16026	6.15441	20.0687	3.35287e-09	2.86184e-08
ENSG00000211767	49	7	TRBJ2-3	HGNC:12171	0.71837	-2.0254	-11.2249	-3.97878	-9.19953	-1.95338	7.24615	1.42684	21.9472	3.35661e-09	2.86354e-08
ENSG00000149485	10230	11	FADS1	HGNC:3574	0.390223	-1.15485	-1.30078	-1.42046	-0.145936	-0.265613	-0.119677	7.7269	20.0379	3.36273e-09	2.86726e-08
ENSG00000079974	5870	22	RABL2B	HGNC:9800	-0.34934	-0.0141178	-0.731172	-0.728249	-0.717054	-0.714131	0.00292319	3.93063	20.032	3.37783e-09	2.87864e-08
ENSG00000146112	4599	6	PPP1R18	HGNC:29413	-0.124519	0.816664	0.150701	1.01992	-0.665963	0.203254	0.869217	7.43604	20.0246	3.39665e-09	2.89317e-08
ENSG00000205364	942	16	MT1M	HGNC:14296	0.258429	-2.64725	1.95209	1.35186	4.59934	3.99911	-0.600225	0.14797	20.0218	3.40385e-09	2.89779e-08
ENSG00000137275	4231	6	RIPK1	HGNC:10019	-0.388342	0.622584	0.0864911	0.215428	-0.536093	-0.407156	0.128937	5.40888	20.0154	3.42022e-09	2.91021e-08
ENSG00000115415	6053	2	STAT1	HGNC:11362	0.558233	0.232057	1.49139	0.323327	1.25933	0.0912706	-1.16806	7.78301	20.0075	3.44045e-09	2.92487e-08
ENSG00000010704	5675	6	HFE	HGNC:4886	0.00338065	-0.435595	0.173222	-0.31281	0.608816	0.122785	-0.486032	3.82411	20.0073	3.44103e-09	2.92487e-08
ENSG00000205683	6889	14	DPF3	HGNC:17427	0.410749	1.32811	-0.530484	2.17059	-1.8586	0.842477	2.70108	3.07789	20.0173	3.4516e-09	2.93233e-08
ENSG00000238164	6137	1	TNFRSF14-AS1	HGNC:26966	0.230874	-0.436076	1.76603	2.40863	2.20211	2.84471	0.642603	0.219124	19.9848	3.49967e-09	2.97163e-08
ENSG00000125753	3601	19	VASP	HGNC:12652	0.121184	0.828209	-0.0416438	0.495932	-0.869852	-0.332277	0.537576	6.88028	19.9772	3.51974e-09	2.98712e-08
ENSG00000160310	8031	21	PRMT2	HGNC:5186	-0.35586	-0.0235465	0.481095	-0.261095	0.504642	-0.237548	-0.74219	5.82624	19.9755	3.52423e-09	2.98938e-08
ENSG00000213237	329	7	PTMAP10	HGNC:53978	-0.253129	1.76303	4.80374	2.51563	3.0407	0.752597	-2.2881	-2.90692	19.9726	3.53196e-09	2.99287e-08
ENSG00000148634	15847	10	HERC4	HGNC:24521	0.087561	0.358705	0.731063	1.24641	0.372358	0.887709	0.515351	6.72319	19.9725	3.532e-09	2.99287e-08
ENSG00000198963	9591	9	RORB	HGNC:10259	1.22918	-4.14893	-8.90428	-4.48623	-4.75535	-0.337296	4.41806	3.06392	19.9959	3.54062e-09	2.99862e-08
ENSG00000114626	6149	3	ABTB1	HGNC:18275	0.353892	-0.617692	1.08316	0.024	1.70085	0.641692	-1.05916	3.37321	19.9685	3.54281e-09	2.99892e-08
ENSG00000187758	2258	4	ADH1A	HGNC:249	0.579711	1.00781	3.68032	1.67467	2.67251	0.666857	-2.00565	-2.24692	19.9651	3.55191e-09	3.00507e-08
ENSG00000171604	3852	5	CXXC5	HGNC:26943	0.457558	0.0189081	1.66962	0.175743	1.65071	0.156835	-1.49388	5.34085	19.9761	3.56412e-09	3.01384e-08
ENSG00000144369	5826	2	FAM171B	HGNC:29412	0.672763	1.39911	2.1258	1.92986	0.726687	0.530749	-0.195938	4.86668	19.9862	3.56653e-09	3.01431e-08
ENSG00000162493	3707	1	PDPN	HGNC:29602	1.43479	-3.75257	-2.95034	-6.2949	0.802236	-2.54233	-3.34457	6.51536	19.9789	3.5861e-09	3.02929e-08
ENSG00000172954	7517	2	LCLAT1	HGNC:26756	-0.000941388	0.689732	-0.0234352	0.990774	-0.713167	0.301042	1.01421	4.01707	19.948	3.59787e-09	3.03766e-08
ENSG00000155660	3277	7	PDIA4	HGNC:30167	-0.0756149	-0.334426	-0.739856	-1.25395	-0.40543	-0.919526	-0.514097	8.02944	19.9408	3.61735e-09	3.05254e-08
ENSG00000089737	8636	14	DDX24	HGNC:13266	-0.622408	0.361058	0.25894	0.570182	-0.102118	0.209124	0.311241	6.92403	19.9232	3.66547e-09	3.09089e-08
ENSG00000254944	760	11	ATP5PBP5	HGNC:39746	-0.345138	2.21215	4.25452	2.90854	2.04237	0.696384	-1.34598	-2.98755	19.9228	3.66658e-09	3.09089e-08
ENSG00000099869	2869	11	IGF2-AS	HGNC:14062	0.527611	-3.77859	-5.62658	-1.90873	-1.84799	1.86986	3.71785	-0.72229	19.9065	3.7131e-09	3.12785e-08
ENSG00000171617	5858	5	ENC1	HGNC:3345	0.582237	1.97779	2.14697	0.881285	0.169182	-1.0965	-1.26569	7.03621	19.9319	3.71482e-09	3.12785e-08
ENSG00000105928	8897	7	GSDME	HGNC:2810	0.216576	1.03057	1.20341	0.219036	0.172834	-0.811536	-0.98437	5.36788	19.905	3.71616e-09	3.12785e-08
ENSG00000212493	68	3	SNORD19	HGNC:32717	-0.274879	-2.14165	-1.96318	-2.3555	0.178475	-0.213853	-0.392328	-1.26686	19.9027	3.72259e-09	3.13165e-08
ENSG00000168246	3301	5	UBTD2	HGNC:24463	-0.0972889	0.169422	0.765513	-0.25361	0.59609	-0.423033	-1.01912	5.06012	19.8878	3.7644e-09	3.16396e-08
ENSG00000012983	7620	14	MAP4K5	HGNC:6867	0.0235868	0.618078	1.04263	0.418616	0.424553	-0.199462	-0.624015	6.27024	19.8877	3.76487e-09	3.16396e-08
ENSG00000107282	11384	9	APBA1	HGNC:578	0.432088	2.33419	1.46738	3.39953	-0.866813	1.06534	1.93215	3.26178	19.9077	3.78301e-09	3.17686e-08
ENSG00000079435	5206	19	LIPE	HGNC:6621	-0.283317	-0.0976172	-1.20877	0.439875	-1.11115	0.537492	1.64865	1.82701	19.8809	3.78411e-09	3.17686e-08
ENSG00000063046	6146	12	EIF4B	HGNC:3285	-0.125327	-0.6529	-0.892718	-0.920902	-0.239818	-0.268003	-0.0281848	8.55485	19.875	3.801e-09	3.18941e-08
ENSG00000008323	4260	12	PLEKHG6	HGNC:25562	-0.154191	-2.1202	-1.37634	-1.53673	0.743863	0.583471	-0.160392	-0.378587	19.8715	3.81097e-09	3.19613e-08
ENSG00000221823	3363	2	PPP3R1	HGNC:9317	-0.306124	0.51054	0.137436	0.750546	-0.373104	0.240005	0.613109	6.29054	19.8687	3.81898e-09	3.20121e-08
ENSG00000197766	1222	19	CFD	HGNC:2771	0.547417	-2.00295	0.852254	-2.82784	2.85521	-0.824888	-3.6801	1.25921	19.8621	3.84453e-09	3.22046e-08
ENSG00000130779	16293	12	CLIP1	HGNC:10461	0.00194903	0.747276	0.983457	0.78648	0.236181	0.0392035	-0.196977	6.89585	19.8594	3.84588e-09	3.22046e-08
ENSG00000224032	3344	5	EPB41L4A-AS1	HGNC:30749	0.141214	-1.64697	-0.675949	-1.31148	0.971019	0.335486	-0.635532	3.68219	19.8564	3.85454e-09	3.22606e-08
ENSG00000168955	2757	2	TM4SF20	HGNC:26230	0.929134	-0.183919	4.13319	1.5344	4.31711	1.71832	-2.59879	-0.901886	19.8493	3.87618e-09	3.24251e-08
ENSG00000180423	2662	11	HARBI1	HGNC:26522	-0.241176	-0.843611	-0.117199	-0.850731	0.726412	-0.00711968	-0.733532	2.98418	19.8463	3.88392e-09	3.24732e-08
ENSG00000164902	4319	5	PHAX	HGNC:10241	-0.45888	0.453901	0.345356	0.551501	-0.108545	0.0975997	0.206145	5.45655	19.8375	3.90992e-09	3.26623e-08
ENSG00000086696	9550	16	HSD17B2	HGNC:5211	1.38299	-3.68984	-9.77976	-3.17836	-6.08991	0.51148	6.60139	3.05611	19.8636	3.91053e-09	3.26623e-08
ENSG00000151498	7174	11	ACAD8	HGNC:87	-0.364202	-0.625512	-0.223337	-0.732406	0.402174	-0.106894	-0.509069	3.87595	19.8345	3.91886e-09	3.2701e-08
ENSG00000256356	2069	12	HSPA8P5	HGNC:44920	0.00466156	0.52536	3.84048	1.88372	3.31512	1.35836	-1.95676	-2.04689	19.8344	3.91916e-09	3.2701e-08
ENSG00000164077	4532	3	MON1A	HGNC:28207	-0.277361	0.181208	-0.298293	0.633136	-0.479501	0.451927	0.931428	3.62334	19.8276	3.93919e-09	3.28514e-08
ENSG00000128739	2929	15	SNRPN	HGNC:11164	0.118517	0.556722	-0.33087	-0.879509	-0.887593	-1.43623	-0.548638	5.73614	19.8246	3.94804e-09	3.29084e-08
ENSG00000213316	1192	5	LTC4S	HGNC:6719	0.119044	0.474217	2.82498	-1.08563	2.35076	-1.55984	-3.9106	-1.9096	19.815	3.97676e-09	3.31161e-08
ENSG00000242902	559	7	FLNC-AS1	HGNC:53474	0.686164	1.96165	0.553628	2.09018	-1.40802	0.128529	1.53655	4.95063	19.8412	3.97701e-09	3.31161e-08
ENSG00000175137	6442	1	SH3BP5L	HGNC:29360	0.160215	0.930898	0.854702	0.969562	-0.0761955	0.0386645	0.11486	5.29523	19.8016	4.01718e-09	3.34336e-08
ENSG00000144320	9122	2	LNPK	HGNC:21610	0.126747	0.688384	0.628325	1.14914	-0.0600593	0.460754	0.520813	5.95452	19.7991	4.02474e-09	3.34794e-08
ENSG00000141524	8669	17	TMC6	HGNC:18021	0.808888	-2.1228	-3.7288	1.99777	-1.60601	4.12057	5.72658	0.591925	19.8044	4.06914e-09	3.38316e-08
ENSG00000277075	509	6	H2AC8	HGNC:4724	1.2652	-0.700327	-2.93193	2.71591	-2.23161	3.41623	5.64784	-0.47146	19.7828	4.08143e-09	3.39165e-08
ENSG00000019582	3184	5	CD74	HGNC:1697	1.46283	0.371308	-0.108178	3.87553	-0.479486	3.50423	3.98371	2.81568	19.8039	4.09008e-09	3.39711e-08
ENSG00000200831	74	9	SNORD36B	HGNC:10164	-0.266119	-2.3642	-2.30348	-1.95795	0.0607226	0.406251	0.345528	-1.08731	19.7733	4.10394e-09	3.40689e-08
ENSG00000185883	1498	16	ATP6V0C	HGNC:855	0.552927	0.67946	-0.71057	1.29952	-1.39003	0.620057	2.01009	7.69398	19.7752	4.10616e-09	3.40701e-08
ENSG00000173065	5514	17	FAM222B	HGNC:25563	0.403831	0.384762	-1.23988	0.397173	-1.62464	0.0124109	1.63705	5.29908	19.7705	4.11248e-09	3.41052e-08
ENSG00000198502	1260	6	HLA-DRB5	HGNC:4953	1.40813	1.17574	6.14305	10.1016	4.96731	8.92586	3.95856	-0.881215	23.9656	4.12515e-09	3.41873e-08
ENSG00000248124	5253	16	RRN3P1	HGNC:30548	0.041315	-0.839519	-1.49135	-1.5028	-0.651829	-0.663278	-0.0114489	2.35608	19.766	4.12656e-09	3.41873e-08
ENSG00000172156	1079	17	CCL11	HGNC:10610	1.26404	-3.41025	2.67842	-4.47189	6.08867	-1.06164	-7.15031	-0.537431	19.7734	4.17649e-09	3.45835e-08
ENSG00000202354	102	7	RNY3	HGNC:10243	0.335291	-0.368301	1.25773	5.22388	1.62603	5.59218	3.96615	-3.96683	19.744	4.19586e-09	3.47262e-08
ENSG00000001630	4074	7	CYP51A1	HGNC:2649	0.431945	-1.34881	-1.37039	-0.911885	-0.0215829	0.436924	0.458507	6.61597	19.7439	4.2043e-09	3.47786e-08
ENSG00000031003	6808	5	FAM13B	HGNC:1335	0.0314267	0.663206	0.930153	0.960083	0.266947	0.296877	0.0299298	5.20543	19.7382	4.21422e-09	3.48429e-08
ENSG00000090006	8108	19	LTBP4	HGNC:6717	0.799981	-0.590796	-1.51469	-0.984157	-0.92389	-0.39336	0.530529	5.33535	19.734	4.22763e-09	3.49361e-08
ENSG00000259091	4125	14	LINC00517	HGNC:19831	0.756455	1.56684	4.78764	4.30783	3.2208	2.741	-0.479809	-1.02144	19.7315	4.23549e-09	3.49687e-08
ENSG00000179921	2692	2	GPBAR1	HGNC:19680	0.209427	-2.32495	-2.76227	-1.85518	-0.437318	0.469767	0.907085	-0.759477	19.7314	4.23584e-09	3.49687e-08
ENSG00000164615	2221	5	CAMLG	HGNC:1471	0.0898371	-0.874722	-0.0635097	-0.986254	0.811212	-0.111531	-0.922744	4.63664	19.7304	4.23912e-09	3.49781e-08
ENSG00000198824	4171	13	CHAMP1	HGNC:20311	0.195705	0.60777	-0.254529	0.977275	-0.862298	0.369505	1.2318	5.67883	19.7229	4.2633e-09	3.51599e-08
ENSG00000261143	3758	15	ADAMTS7P3	HGNC:49409	-0.155964	-2.62187	0.741611	-1.27134	3.36348	1.35053	-2.01295	-1.88183	19.7148	4.28943e-09	3.53461e-08
ENSG00000128683	8242	2	GAD1	HGNC:4092	0.042783	3.95724	1.728	4.48752	-2.22923	0.53028	2.75951	-1.65615	19.714	4.29193e-09	3.53461e-08
ENSG00000243244	7709	2	STON1	HGNC:17003	0.841111	-0.915131	-1.87621	-2.94604	-0.961078	-2.03091	-1.06983	5.35332	19.7399	4.29237e-09	3.53461e-08
ENSG00000224004	895	14	ATP5F1CP1	HGNC:834	-0.0923191	-1.60203	3.30837	-1.15429	4.9104	0.447744	-4.46266	-3.58188	19.7101	4.30477e-09	3.54304e-08
ENSG00000109756	12005	4	RAPGEF2	HGNC:16854	0.0369581	0.965244	0.479086	0.723015	-0.486159	-0.242229	0.24393	5.67254	19.7083	4.3107e-09	3.54613e-08
ENSG00000107554	7072	10	DNMBP	HGNC:30373	0.499224	0.573955	-1.24396	0.163673	-1.81791	-0.410282	1.40763	6.85364	19.7007	4.33553e-09	3.56477e-08
[truncated: 14,365 more rows]

## Sheet: Table S5
Table S5 Results of different expression analysis for INFγ treated vs untreat MSC paried samples.
[truncated: 14,943 more rows]

[truncated: 2 more sheets: Table S6, Table S7]
